# Supplementary material for: Proximity-based proteomics (BioID) uncovers the Rho GTPase interactome in kidney podocytes
Source: Front Cell Dev Biol. 2025 Nov 11;13:1625950. doi: 10.3389/fcell.2025.1625950 (PMC12644026; doi:10.3389/fcell.2025.1625950)
Supplement: Supplementary file 1 [file Table2.xlsx]

## Sheet: Sheet1
	Reagent	Supplier; Catalog number
	Primary antibodies
	KIAA1522	Sigma Aldrich; HPA032051
	mCherry	CST; 43590
	Vinculin	Sigma Aldrich; V9131
	Rabbit IgG	Invitrogen, 31887
	Wave/Scar	Upstate; 07-037
	ARHGEF12 (WB)	Santa Cruz Biotechnology; sc-25638
	ARHGEF12(IF)	Santa Cruz Biotechnology; sc-166318
	myc	Santa Cruz Biotechnology; sc-40
	Flag	Sigma-Aldrich; F1804
	Rac1	CST; 2465
	RhoA	Millipore; 05-778
	Cdc42	Millipore; 05-542
	Nephrin	Generated in the laboratory
	IRSP53	Abcam (ab126057)
	Secondary antibodies (IF)
	Alexa 555-conjugated secondary anti-rabbit antibody	CST; 4413
	Alexa 488-conjugated secondary anti-mouse antibody	CST; 4408
	Secondary antibodies (WB)
	680LT anti-mouse and anti-rabbit	LiCOR; IRDye 680LT 926-68050 [anti-mouse] 926-68021 [anti-rabbit]
	800CW anti-mouse and anti-rabbit	LiCOR; IRDye 800CW 926-32210 [anti-mouse] 926-32211 [anti-rabbit]
	Phalloidin	PromoKine; PK-PF647P-7-01,Invitrogen; A22287
		PromoKine; PK-PF488-7-01
	Dapi	Thermofisher; D21490
