# Supplementary material for: Proximity-based proteomics (BioID) uncovers the Rho GTPase interactome in kidney podocytes
Source: Front Cell Dev Biol. 2025 Nov 11;13:1625950. doi: 10.3389/fcell.2025.1625950 (PMC12644026; doi:10.3389/fcell.2025.1625950)
Supplement: Supplementary file 2 [file Table3.xlsx]

## Sheet: Total
Total	Entrez_ID	Uniprot_ID	Uniprot_ID	PreyGene	Protein names	Function	AvgSpec	SAF	AvgP	FoldChange	BFDR	UniqueSpec	ctrlCounts	Protein length	BioGrid_Throughput	DAAM
CDC42_G12V	6124	P36578	P36578	RPL4	60S ribosomal protein L4 (60S ribosomal protein L1) (Large ribosomal subunit protein uL4)		173	0.405152	1	3.41	0	43|42|38	50|53|49|32|43|26	427
CDC42_G12V	7112	P42166	P42166	TMPO	Lamina-associated polypeptide 2, isoform alpha (Thymopoietin isoform alpha) (TP alpha) (Thymopoietin-related peptide isoform alpha) (TPRP isoform alpha) [Cleaved into: Thymopoietin (TP) (Splenin); Thymopentin (TP5)]	May be involved in the structural organization of the nucleus and in the post-mitotic nuclear assembly. Plays an important role, together with LMNA, in the nuclear anchorage of RB1.; TP and TP5 may play a role in T-cell development and function. TP5 is an immunomodulating pentapeptide.	151.67	0.334075	1	3.86	0	43|38|38	39|39|40|6|9|9	454
CDC42_G12V	8886	Q9NVP1	Q9NVP1	DDX18	ATP-dependent RNA helicase DDX18 (EC 3.6.4.13) (DEAD box protein 18) (Myc-regulated DEAD box protein) (MrDb)	Probable RNA-dependent helicase.	189	0.28209	1	3.19	0	39|38|38	64|52|62|7|6|2	670
CDC42_G12V	10458	Q9UQB8	Q9UQB8	BAIAP2	Brain-specific angiogenesis inhibitor 1-associated protein 2 (BAI-associated protein 2) (BAI1-associated protein 2) (Protein BAP2) (Fas ligand-associated factor 3) (FLAF3) (Insulin receptor substrate p53/p58) (IRS-58) (IRSp53/58) (Insulin receptor substrate protein of 53 kDa) (IRSp53) (Insulin receptor substrate p53)	Adapter protein that links membrane-bound small G-proteins to cytoplasmic effector proteins. Necessary for CDC42-mediated reorganization of the actin cytoskeleton and for RAC1-mediated membrane ruffling. Involved in the regulation of the actin cytoskeleton by WASF family members and the Arp2/3 complex. Plays a role in neurite growth. Acts syngeristically with ENAH to promote filipodia formation. …	93	0.174157	1	11.16	0	35|32|31	7|9|9|0|0|0	534	High Throughput
CDC42_G12V	10970	Q07065	Q07065	CKAP4	Cytoskeleton-associated protein 4 (63-kDa cytoskeleton-linking membrane protein) (Climp-63) (p63)	High-affinity epithelial cell surface receptor for APF.; Mediates the anchoring of the endoplasmic reticulum to microtubules.	101.33	0.168322	1	9.5	0	37|38|37	9|11|12|0|0|0	602
CDC42_G12V	55661	Q96GQ7	Q96GQ7	DDX27	Probable ATP-dependent RNA helicase DDX27 (EC 3.6.4.13) (DEAD box protein 27)	Probable ATP-dependent RNA helicase. Component of the nucleolar ribosomal RNA (rRNA) processing machinery that regulates 3' end formation of ribosomal 47S rRNA (PubMed:25825154). {ECO:0000269|PubMed:25825154}.	114	0.143216	1	5.9	0	42|43|44	21|19|18|7|11|7	796
CDC42_G12V	9341	Q15836	Q15836	VAMP3	Vesicle-associated membrane protein 3 (VAMP-3) (Cellubrevin) (CEB) (Synaptobrevin-3)	SNARE involved in vesicular transport from the late endosomes to the trans-Golgi network. {ECO:0000269|PubMed:18195106}.	13.33	0.1333	1	133.33	0	6|6|6	0|0|0|0|0|0	100
CDC42_G12V	50809	Q5SSJ5	Q5SSJ5	HP1BP3	Heterochromatin protein 1-binding protein 3 (Protein HP1-BP74)	Component of heterochromatin that maintains heterochromatin integrity during G1/S progression and regulates the duration of G1 phase to critically influence cell proliferative capacity (PubMed:24830416). Mediates chromatin condensation during hypoxia, leading to increased tumor cell viability, radio-resistance, chemo-resistance and self-renewal(PubMed:25100860). {ECO:0000269|PubMed:24830416, ECO:…	70.67	0.127794	1	3.07	0	27|29|27	23|24|22|3|5|4	553
CDC42_G12V	26156	O76021	O76021	RSL1D1	Ribosomal L1 domain-containing protein 1 (CATX-11) (Cellular senescence-inhibited gene protein) (Protein PBK1)	Regulates cellular senescence through inhibition of PTEN translation. Acts as a pro-apoptotic regulator in response to DNA damage. {ECO:0000269|PubMed:18678645, ECO:0000269|PubMed:22419112}.	59.67	0.121776	1	6.88	0	29|29|26	7|10|9|0|0|0	490
CDC42_G12V	9188	Q9NR30	Q9NR30	DDX21	Nucleolar RNA helicase 2 (EC 3.6.4.13) (DEAD box protein 21) (Gu-alpha) (Nucleolar RNA helicase Gu) (Nucleolar RNA helicase II) (RH II/Gu)	RNA helicase that acts as a sensor of the transcriptional status of both RNA polymerase (Pol) I and II: promotes ribosomal RNA (rRNA) processing and transcription from polymerase II (Pol II) (PubMed:25470060). Binds various RNAs, such as rRNAs, snoRNAs, 7SK and, at lower extent, mRNAs (PubMed:25470060). In the nucleolus, localizes to rDNA locus, where it directly binds rRNAs and snoRNAs, and prom…	94	0.120051	1	2.76	0	38|37|40	30|36|36|15|21|12	783
CDC42_G12V	23344	Q9BSJ8	Q9BSJ8	ESYT1	Extended synaptotagmin-1 (E-Syt1) (Membrane-bound C2 domain-containing protein)	Binds glycerophospholipids in a barrel-like domain and may play a role in cellular lipid transport (By similarity). Binds calcium (via the C2 domains) and translocates to sites of contact between the endoplasmic reticulum and the cell membrane in response to increased cytosolic calcium levels. Helps tether the endoplasmic reticulum to the cell membrane and promotes the formation of appositions be…	129	0.116848	1	2.73	0	46|46|46	50|41|51|4|7|2	1104
CDC42_G12V	26092	Q5JTV8	Q5JTV8	TOR1AIP1	Torsin-1A-interacting protein 1 (Lamin-associated protein 1B) (LAP1B)	Required for nuclear membrane integrity. Induces TOR1A and TOR1B ATPase activity and is required for their location on the nuclear membrane. Binds to A- and B-type lamins. Possible role in membrane attachment and assembly of the nuclear lamina. {ECO:0000269|PubMed:23569223}.	68	0.116638	1	9.27	0	26|25|23	9|6|7|0|1|2	583
CDC42_G12V	23076	Q14684	Q14684	RRP1B	Ribosomal RNA processing protein 1 homolog B (RRP1-like protein B)	Positively regulates DNA damage-induced apoptosis by acting as a transcriptional coactivator of proapoptotic target genes of the transcriptional activator E2F1 (PubMed:20040599). Likely to play a role in ribosome biogenesis by targeting serine/threonine protein phosphatase PP1 to the nucleolus (PubMed:20926688). Involved in regulation of mRNA splicing (By similarity). Inhibits SIPA1 GTPase activi…	87	0.114776	1	3.35	0	39|39|33	24|24|29|18|25|13	758
CDC42_G12V	6161	P62910	P62910	RPL32	60S ribosomal protein L32 (Large ribosomal subunit protein eL32)		15.33	0.113556	1	153.33	0	6|10|6	0|0|0|0|0|0	135
CDC42_G12V	2010	P50402	P50402	EMD	Emerin	Stabilizes and promotes the formation of a nuclear actin cortical network. Stimulates actin polymerization in vitro by binding and stabilizing the pointed end of growing filaments. Inhibits beta-catenin activity by preventing its accumulation in the nucleus. Acts by influencing the nuclear accumulation of beta-catenin through a CRM1-dependent export pathway. Links centrosomes to the nuclear envel…	28	0.110236	1	12	0	14|11|10	3|1|3|0|0|0	254
CDC42_G12V	392	Q07960	Q07960	ARHGAP1	Rho GTPase-activating protein 1 (CDC42 GTPase-activating protein) (GTPase-activating protein rhoGAP) (Rho-related small GTPase protein activator) (Rho-type GTPase-activating protein 1) (p50-RhoGAP)	GTPase activator for the Rho, Rac and Cdc42 proteins, converting them to the putatively inactive GDP-bound state. Cdc42 seems to be the preferred substrate.	48	0.109339	1	16	0	22|22|18	4|3|2|0|0|0	439	Low Throughput
CDC42_G12V	9218	Q9P0L0	Q9P0L0	VAPA	Vesicle-associated membrane protein-associated protein A (VAMP-A) (VAMP-associated protein A) (VAP-A) (33 kDa VAMP-associated protein) (VAP-33)	Binds to OSBPL3, which mediates recruitment of VAPA to plasma membrane sites (PubMed:25447204). The ORP3-VAPA complex stimulates RRAS signaling which in turn attenuates integrin beta-1 (ITGB1) activation at the cell surface (PubMed:25447204). With OSBPL3, may regulate ER morphology (PubMed:16143324). May play a role in vesicle trafficking (PubMed:11511104, PubMed:19289470). {ECO:0000269|PubMed:11…	32	0.108844	1	6.4	0	8|9|7	5|6|4|0|0|0	294	High Throughput
CDC42_G12V	6194	P62753	P62753	RPS6	40S ribosomal protein S6 (Phosphoprotein NP33) (Small ribosomal subunit protein eS6)	May play an important role in controlling cell growth and proliferation through the selective translation of particular classes of mRNA.	26.33	0.105743	1	3.76	0	11|11|10	6|6|7|4|8|5	249
CDC42_G12V	9217	O95292	O95292	VAPB	Vesicle-associated membrane protein-associated protein B/C (VAMP-B/VAMP-C) (VAMP-associated protein B/C) (VAP-B/VAP-C)	Participates in the endoplasmic reticulum unfolded protein response (UPR) by inducing ERN1/IRE1 activity. Involved in cellular calcium homeostasis regulation. {ECO:0000269|PubMed:16891305, ECO:0000269|PubMed:20940299, ECO:0000269|PubMed:22131369}.	25.33	0.104239	1	6.91	0	15|12|15	4|5|2|0|0|0	243
CDC42_G12V	117246	Q8IY81	Q8IY81	FTSJ3	pre-rRNA 2'-O-ribose RNA methyltransferase FTSJ3 (EC 2.1.1.-) (Protein ftsJ homolog 3) (Putative rRNA methyltransferase 3)	RNA 2'-O-methyltransferase involved in the processing of the 34S pre-rRNA to 18S rRNA and in 40S ribosomal subunit formation. {ECO:0000255|HAMAP-Rule:MF_03163, ECO:0000269|PubMed:22195017}.; (Microbial infection) In case of infection by HIV-1 virus, recruited to HIV-1 RNA and catalyzes 2'-O-methylation of the viral genome, allowing HIV-1 virus to escape the innate immune system (PubMed:30626973).…	86	0.101535	1	3.49	0	30|34|31	27|21|26|4|4|0	847
CDC42_G12V	54940	Q9NX40	Q9NX40	OCIAD1	OCIA domain-containing protein 1 (Ovarian cancer immunoreactive antigen domain containing 1) (Ovarian carcinoma immunoreactive antigen)	Maintains stem cell potency (By similarity). Increases STAT3 phosphorylation and controls ERK phosphorylation (By similarity). May act as a scaffold, increasing STAT3 recruitment onto endosomes (By similarity). Involved in integrin-mediated cancer cell adhesion and colony formation in ovarian cancer (PubMed:20515946). {ECO:0000250|UniProtKB:Q9CRD0, ECO:0000269|PubMed:20515946}.	24.67	0.100694	1	14.8	0	12|11|11	2|1|2|0|0|0	245
CDC42_G12V	3895	Q86UP2	Q86UP2	KTN1	Kinectin (CG-1 antigen) (Kinesin receptor)	Receptor for kinesin thus involved in kinesin-driven vesicle motility. Accumulates in integrin-based adhesion complexes (IAC) upon integrin aggregation by fibronectin.	132	0.0972734	1	4.17	0	74|72|67	33|30|32|0|0|0	1357
CDC42_G12V	4162	P43121	P43121	MCAM	Cell surface glycoprotein MUC18 (Cell surface glycoprotein P1H12) (Melanoma cell adhesion molecule) (Melanoma-associated antigen A32) (Melanoma-associated antigen MUC18) (S-endo 1 endothelial-associated antigen) (CD antigen CD146)	Plays a role in cell adhesion, and in cohesion of the endothelial monolayer at intercellular junctions in vascular tissue. Its expression may allow melanoma cells to interact with cellular elements of the vascular system, thereby enhancing hematogeneous tumor spread. Could be an adhesion molecule active in neural crest cells during embryonic development. Acts as surface receptor that triggers tyr…	60.33	0.0933901	1	22.63	0	27|27|24	2|3|3|0|0|0	646
CDC42_G12V	23560	Q9BZE4	Q9BZE4	GTPBP4	Nucleolar GTP-binding protein 1 (Chronic renal failure gene protein) (GTP-binding protein NGB)	Involved in the biogenesis of the 60S ribosomal subunit. {ECO:0000250}.	57	0.0899054	1	4.27	0	28|26|26	14|14|12|6|10|5	634
CDC42_G12V	64318	Q8WTT2	Q8WTT2	NOC3L	Nucleolar complex protein 3 homolog (NOC3 protein homolog) (Factor for adipocyte differentiation 24) (NOC3-like protein) (Nucleolar complex-associated protein 3-like protein)	May be required for adipogenesis. {ECO:0000250}.	71	0.08875	1	5.76	0	32|31|29	11|10|16|0|1|0	800
CDC42_G12V	29889	Q13823	Q13823	GNL2	Nucleolar GTP-binding protein 2 (Autoantigen NGP-1)	GTPase that associates with pre-60S ribosomal subunits in the nucleolus and is required for their nuclear export and maturation (By similarity). May promote cell proliferation possibly by increasing p53/TP53 protein levels, and consequently those of its downstream product CDKN1A/p21, and decreasing RPL23A protein levels (PubMed:26203195). {ECO:0000250, ECO:0000269|PubMed:26203195}.	63.67	0.0870999	1	3.24	0	28|33|31	21|17|21|3|7|4	731
CDC42_G12V	10412	O95478	O95478	NSA2	Ribosome biogenesis protein NSA2 homolog (Hairy cell leukemia protein 1) (TGF-beta-inducible nuclear protein 1)	Involved in the biogenesis of the 60S ribosomal subunit. May play a part in the quality control of pre-60S particles (By similarity). {ECO:0000250}.	21.67	0.0833462	1	4.33	0	8|8|7	4|6|5|0|2|0	260
CDC42_G12V	192111	Q96HS1	Q96HS1	PGAM5	Serine/threonine-protein phosphatase PGAM5, mitochondrial (EC 3.1.3.16) (Bcl-XL-binding protein v68) (Phosphoglycerate mutase family member 5)	Displays phosphatase activity for serine/threonine residues, and, dephosphorylates and activates MAP3K5 kinase. Has apparently no phosphoglycerate mutase activity. May be regulator of mitochondrial dynamics. Substrate for a KEAP1-dependent ubiquitin ligase complex. Contributes to the repression of NFE2L2-dependent gene expression. Acts as a central mediator for programmed necrosis induced by TNF,…	24	0.083045	1	3.79	0	16|15|13	8|6|4|5|5|3	289
CDC42_G12V	1500	O60716	O60716	CTNND1	Catenin delta-1 (Cadherin-associated Src substrate) (CAS) (p120 catenin) (p120(ctn)) (p120(cas))	Binds to and inhibits the transcriptional repressor ZBTB33, which may lead to activation of target genes of the Wnt signaling pathway (By similarity). Associates with and regulates the cell adhesion properties of both C-, E- and N-cadherins, being critical for their surface stability. Implicated both in cell transformation by SRC and in ligand-induced receptor signaling through the EGF, PDGF, CSF…	75.67	0.081104	1	5.97	0	37|34|31	13|14|11|0|0|0	933
CDC42_G12V	147179	Q8TF74	Q8TF74	WIPF2	WAS/WASL-interacting protein family member 2 (WASP-interacting protein-related protein) (WIP- and CR16-homologous protein) (WIP-related protein)	Plays an active role in the formation of cell surface protrusions downstream of activated PDGFB receptors. Plays an important role in actin-microspike formation through cooperation with WASL. May cooperate with WASP and WASL to induce mobilization and reorganization of the actin filament system. {ECO:0000269|PubMed:11829459, ECO:0000269|PubMed:12213210}.	33.67	0.0765227	1	50.5	0	18|15|17	0|1|1|0|0|0	440
CDC42_G12V	5861	P62820	P62820	RAB1A	Ras-related protein Rab-1A (YPT1-related protein)	The small GTPases Rab are key regulators of intracellular membrane trafficking, from the formation of transport vesicles to their fusion with membranes. Rabs cycle between an inactive GDP-bound form and an active GTP-bound form that is able to recruit to membranes different sets of downstream effectors directly responsible for vesicle formation, movement, tethering and fusion. RAB1A regulates ves…	15.33	0.0747805	1	153.33	0	11|11|10	0|0|0|0|0|0	205	High Throughput
CDC42_G12V	55004	Q6IAA8	Q6IAA8	LAMTOR1	Ragulator complex protein LAMTOR1 (Late endosomal/lysosomal adaptor and MAPK and MTOR activator 1) (Lipid raft adaptor protein p18) (Protein associated with DRMs and endosomes) (p27Kip1-releasing factor from RhoA) (p27RF-Rho)	As part of the Ragulator complex it is involved in amino acid sensing and activation of mTORC1, a signaling complex promoting cell growth in response to growth factors, energy levels, and amino acids. Activated by amino acids through a mechanism involving the lysosomal V-ATPase, the Ragulator functions as a guanine nucleotide exchange factor activating the small GTPases Rag. Activated Ragulator a…	12	0.0745342	1	120	0	7|8|6	0|0|0|0|0|0	161
CDC42_G12V	57062	Q9GZR7	Q9GZR7	DDX24	ATP-dependent RNA helicase DDX24 (EC 3.6.4.13) (DEAD box protein 24)	ATP-dependent RNA helicase. {ECO:0000305}.	63.67	0.0741211	1	5.62	0	31|29|31	13|13|8|0|0|0	859
CDC42_G12V	3930	Q14739	Q14739	LBR	Delta(14)-sterol reductase (Delta-14-SR) (EC 1.3.1.70) (3-beta-hydroxysterol Delta (14)-reductase) (C-14 sterol reductase) (C14SR) (Integral nuclear envelope inner membrane protein) (LMN2R) (Lamin-B receptor) (Sterol C14-reductase)	Catalyzes the reduction of the C14-unsaturated bond of lanosterol, as part of the metabolic pathway leading to cholesterol biosynthesis (PubMed:9630650, PubMed:12618959, PubMed:16784888, PubMed:21327084, PubMed:27336722). Plays a critical role in myeloid cell cholesterol biosynthesis which is essential to both myeloid cell growth and functional maturation (By similarity). Mediates the activation …	45	0.0731707	1	6.43	0	20|17|16	7|8|6|0|0|0	615
CDC42_G12V	4000	P02545	P02545	LMNA	Prelamin-A/C [Cleaved into: Lamin-A/C (70 kDa lamin) (Renal carcinoma antigen NY-REN-32)]	Lamins are components of the nuclear lamina, a fibrous layer on the nucleoplasmic side of the inner nuclear membrane, which is thought to provide a framework for the nuclear envelope and may also interact with chromatin. Lamin A and C are present in equal amounts in the lamina of mammals. Plays an important role in nuclear assembly, chromatin organization, nuclear membrane and telomere dynamics. …	47.67	0.0717922	1	3.97	0	26|25|28	12|12|12|5|6|3	664
CDC42_G12V	8773	O00161	O00161	SNAP23	Synaptosomal-associated protein 23 (SNAP-23) (Vesicle-membrane fusion protein SNAP-23)	Essential component of the high affinity receptor for the general membrane fusion machinery and an important regulator of transport vesicle docking and fusion.	15	0.0710901	1	15	0	10|8|7	0|1|2|0|0|0	211
CDC42_G12V	4001	P20700	P20700	LMNB1	Lamin-B1	Lamins are components of the nuclear lamina, a fibrous layer on the nucleoplasmic side of the inner nuclear membrane, which is thought to provide a framework for the nuclear envelope and may also interact with chromatin.	40	0.0682594	1	24	0	25|24|21	0|3|2|0|0|0	586
CDC42_G12V	10298	O96013	O96013	PAK4	Serine/threonine-protein kinase PAK 4 (EC 2.7.11.1) (p21-activated kinase 4) (PAK-4)	Serine/threonine protein kinase that plays a role in a variety of different signaling pathways including cytoskeleton regulation, cell migration, growth, proliferation or cell survival. Activation by various effectors including growth factor receptors or active CDC42 and RAC1 results in a conformational change and a subsequent autophosphorylation on several serine and/or threonine residues. Phosp…	40.33	0.0682403	1	403.33	0	19|17|21	0|0|0|0|0|0	591	High Throughput
CDC42_G12V	6142	Q02543	Q02543	RPL18A	60S ribosomal protein L18a (Large ribosomal subunit protein eL20)		12	0.0681818	1	5.14	0	8|8|8	2|3|2|0|2|2	176
CDC42_G12V	989	Q16181	Q16181	SEPTIN7	Septin-7 (CDC10 protein homolog)	Filament-forming cytoskeletal GTPase. Required for normal organization of the actin cytoskeleton. Required for normal progress through mitosis. Involved in cytokinesis. Required for normal association of CENPE with the kinetochore. Plays a role in ciliogenesis and collective cell movements. Forms a filamentous structure with SEPT12, SEPT6, SEPT2 and probably SEPT4 at the sperm annulus which is re…	28.67	0.0657569	1	4.78	0	18|15|16	5|6|7|0|0|0	436
CDC42_G12V	23580	Q9H3Q1	Q9H3Q1	CDC42EP4	Cdc42 effector protein 4 (Binder of Rho GTPases 4)	Probably involved in the organization of the actin cytoskeleton. May act downstream of CDC42 to induce actin filament assembly leading to cell shape changes. Induces pseudopodia formation, when overexpressed in fibroblasts.	23.33	0.0655337	1	233.33	0	13|10|13	0|0|0|0|0|0	356	High Throughput
CDC42_G12V	6520	P08195	P08195	SLC3A2	4F2 cell-surface antigen heavy chain (4F2hc) (4F2 heavy chain antigen) (Lymphocyte activation antigen 4F2 large subunit) (Solute carrier family 3 member 2) (CD antigen CD98)	Required for the function of light chain amino-acid transporters. Involved in sodium-independent, high-affinity transport of large neutral amino acids such as phenylalanine, tyrosine, leucine, arginine and tryptophan. Involved in guiding and targeting of LAT1 and LAT2 to the plasma membrane. When associated with SLC7A6 or SLC7A7 acts as an arginine/glutamine exchanger, following an antiport mecha…	41	0.0649762	1	30.75	0	23|22|21	2|1|1|0|0|0	631
CDC42_G12V	57003	Q96A33	Q96A33	CCDC47	Coiled-coil domain-containing protein 47		30	0.0621118	1	5.62	0	18|15|18	4|5|7|0|0|0	483
CDC42_G12V	6168	P61513	P61513	RPL37A	60S ribosomal protein L37a (Large ribosomal subunit protein eL43)		5.67	0.0616304	1	17	0	4|3|3	1|0|0|0|0|0	92
CDC42_G12V	8874	Q14155	Q14155	ARHGEF7	Rho guanine nucleotide exchange factor 7 (Beta-Pix) (COOL-1) (PAK-interacting exchange factor beta) (p85)	Acts as a RAC1 guanine nucleotide exchange factor (GEF) and can induce membrane ruffling. Functions in cell migration, attachment and cell spreading. Promotes targeting of RAC1 to focal adhesions (By similarity). May function as a positive regulator of apoptosis. Downstream of NMDA receptors and CaMKK-CaMK1 signaling cascade, promotes the formation of spines and synapses in hippocampal neurons. {…	39.67	0.0614087	1	11.9	0	22|24|23	4|1|5|0|0|0	646	Low Throughput
CDC42_G12V	7879	P51149	P51149	RAB7A	Ras-related protein Rab-7a	Key regulator in endo-lysosomal trafficking. Governs early-to-late endosomal maturation, microtubule minus-end as well as plus-end directed endosomal migration and positioning, and endosome-lysosome transport through different protein-protein interaction cascades. Plays a central role, not only in endosomal traffic, but also in many other cellular and physiological events, such as growth-factor-m…	12.67	0.0612077	1	126.67	0	7|7|6	0|0|0|0|0|0	207
CDC42_G12V	64425	Q9GZS1	Q9GZS1	POLR1E	DNA-directed RNA polymerase I subunit RPA49 (RNA polymerase I subunit A49) (DNA-directed RNA polymerase I subunit E) (RNA polymerase I-associated factor 1) (RNA polymerase I-associated factor 53)	DNA-dependent RNA polymerase catalyzes the transcription of DNA into RNA using the four ribonucleoside triphosphates as substrates. Component of RNA polymerase I which synthesizes ribosomal RNA precursors. Appears to be involved in the formation of the initiation complex at the promoter by mediating the interaction between Pol I and UBTF/UBF (By similarity). {ECO:0000250}.	25	0.0596659	1	5.36	0	13|13|13	5|5|4|0|3|0	419
CDC42_G12V	10849	O15446	O15446	CD3EAP	DNA-directed RNA polymerase I subunit RPA34 (A34.5) (Antisense to ERCC-1 protein) (ASE-1) (CD3-epsilon-associated protein) (CAST) (CD3E-associated protein) (RNA polymerase I-associated factor PAF49)	DNA-dependent RNA polymerase catalyzes the transcription of DNA into RNA using the four ribonucleoside triphosphates as substrates. Component of RNA polymerase I which synthesizes ribosomal RNA precursors. Isoform 1 is involved in UBTF-activated transcription, presumably at a step following PIC formation.; Isoform 2 has been described as a component of preformed T-cell receptor (TCR) complex.	28.33	0.055549	1	14.17	0	11|14|13	1|2|3|0|0|0	510
CDC42_G12V	55971	Q9UHR4	Q9UHR4	BAIAP2L1	Brain-specific angiogenesis inhibitor 1-associated protein 2-like protein 1 (BAI1-associated protein 2-like protein 1) (Insulin receptor tyrosine kinase substrate)	May function as adapter protein. Involved in the formation of clusters of actin bundles. Plays a role in the reorganization of the actin cytoskeleton in response to bacterial infection. {ECO:0000269|PubMed:17430976, ECO:0000269|PubMed:19366662, ECO:0000269|PubMed:22921828}.	28.33	0.0554403	1	12.14	0	20|19|17	2|2|3|0|0|0	511
CDC42_G12V	8976	O00401	O00401	WASL	Neural Wiskott-Aldrich syndrome protein (N-WASP)	Regulates actin polymerization by stimulating the actin-nucleating activity of the Arp2/3 complex (PubMed:9422512, PubMed:16767080, PubMed:19366662, PubMed:19487689, PubMed:22847007, PubMed:22921828). Involved in various processes, such as mitosis and cytokinesis, via its role in the regulation of actin polymerization (PubMed:9422512, PubMed:19366662, PubMed:19487689, PubMed:22847007, PubMed:2292…	27.33	0.0541188	1	273.33	0	15|17|13	0|0|0|0|0|0	505	High Throughput
CDC42_G12V	65992	Q96HY6	Q96HY6	DDRGK1	DDRGK domain-containing protein 1 (Dashurin) (UFM1-binding and PCI domain-containing protein 1)	Protein which interacts with the E3 UFM1-protein ligase UFL1 and one of its substrates TRIP4 and is required for TRIP4 ufmylation. Through TRIP4 ufmylation may regulate nuclear receptors-mediated transcription (PubMed:25219498). May play a role in NF-kappa-B-mediated transcription through regulation of the phosphorylation and the degradation of NFKBIA, the inhibitor of NF-kappa-B (PubMed:23675531…	16.33	0.0520064	1	4.45	0	7|7|7	4|2|5|0|0|0	314
CDC42_G12V	6811	Q13190	Q13190	STX5	Syntaxin-5	Mediates endoplasmic reticulum to Golgi transport. Together with p115/USO1 and GM130/GOLGA2, involved in vesicle tethering and fusion at the cis-Golgi membrane to maintain the stacked and inter-connected structure of the Golgi apparatus. {ECO:0000250|UniProtKB:Q08851}.	18.33	0.0516338	1	3.93	0	13|10|9	5|5|4|0|0|0	355
CDC42_G12V	7444	Q86Y07	Q86Y07	VRK2	Serine/threonine-protein kinase VRK2 (EC 2.7.11.1) (Vaccinia-related kinase 2)	Serine/threonine kinase that regulates several signal transduction pathways. Isoform 1 modulates the stress response to hypoxia and cytokines, such as interleukin-1 beta (IL1B) and this is dependent on its interaction with MAPK8IP1, which assembles mitogen-activated protein kinase (MAPK) complexes. Inhibition of signal transmission mediated by the assembly of MAPK8IP1-MAPK complexes reduces JNK p…	26	0.0511811	1	260	0	16|15|14	0|0|0|0|0|0	508	High Throughput
CDC42_G12V	55379	Q96AG4	Q96AG4	LRRC59	Leucine-rich repeat-containing protein 59 (Ribosome-binding protein p34) (p34) [Cleaved into: Leucine-rich repeat-containing protein 59, N-terminally processed]	Required for nuclear import of FGF1, but not that of FGF2. Might regulate nuclear import of exogenous FGF1 by facilitating interaction with the nuclear import machinery and by transporting cytosolic FGF1 to, and possibly through, the nuclear pores. {ECO:0000269|PubMed:22321063}.	15.33	0.0499349	1	23	0	10|8|9	0|1|1|0|0|0	307
CDC42_G12V	1739	Q12959	Q12959	DLG1	Disks large homolog 1 (Synapse-associated protein 97) (SAP-97) (SAP97) (hDlg)	Essential multidomain scaffolding protein required for normal development (By similarity). Recruits channels, receptors and signaling molecules to discrete plasma membrane domains in polarized cells. May play a role in adherens junction assembly, signal transduction, cell proliferation, synaptogenesis and lymphocyte activation. Regulates the excitability of cardiac myocytes by modulating the func…	45	0.0485961	1	5.87	0	25|26|27	7|8|8|0|0|0	926
CDC42_G12V	6734	P08240	P08240	SRPRA	Signal recognition particle receptor subunit alpha (SR-alpha) (Docking protein alpha) (DP-alpha)	Component of the SRP (signal recognition particle) receptor. Ensures, in conjunction with the signal recognition particle, the correct targeting of the nascent secretory proteins to the endoplasmic reticulum membrane system.	31	0.0485893	1	6.2	0	19|17|17	2|5|8|0|0|0	638
CDC42_G12V	23190	Q92575	Q92575	UBXN4	UBX domain-containing protein 4 (Erasin) (UBX domain-containing protein 2)	Involved in endoplasmic reticulum-associated protein degradation (ERAD). Acts as a platform to recruit both UBQLN1 and VCP to the ER during ERAD (PubMed:19822669). {ECO:0000269|PubMed:16968747, ECO:0000269|PubMed:19822669}.	24.33	0.0478937	1	24.33	0	12|10|8	0|3|0|0|0|0	508
CDC42_G12V	51599	Q86X29	Q86X29	LSR	Lipolysis-stimulated lipoprotein receptor	Probable role in the clearance of triglyceride-rich lipoprotein from blood. Binds chylomicrons, LDL and VLDL in presence of free fatty acids and allows their subsequent uptake in the cells (By similarity). {ECO:0000250}.	25.33	0.0468207	1	253.33	0	16|15|14	0|0|0|0|0|0	541
CDC42_G12V	9554	O75396	O75396	SEC22B	Vesicle-trafficking protein SEC22b (ER-Golgi SNARE of 24 kDa) (ERS-24) (ERS24) (SEC22 vesicle-trafficking protein homolog B) (SEC22 vesicle-trafficking protein-like 1)	SNARE involved in targeting and fusion of ER-derived transport vesicles with the Golgi complex as well as Golgi-derived retrograde transport vesicles with the ER. {ECO:0000269|PubMed:15272311}.	9.67	0.0449767	1	14.5	0	8|9|8	0|2|0|0|0|0	215
CDC42_G12V	51491	Q9Y3C1	Q9Y3C1	NOP16	Nucleolar protein 16 (HBV pre-S2 trans-regulated protein 3)		8	0.0449438	1	80	0	7|6|5	0|0|0|0|0|0	178
CDC42_G12V	3688	P05556	P05556	ITGB1	Integrin beta-1 (Fibronectin receptor subunit beta) (Glycoprotein IIa) (GPIIA) (VLA-4 subunit beta) (CD antigen CD29)	Integrins alpha-1/beta-1, alpha-2/beta-1, alpha-10/beta-1 and alpha-11/beta-1 are receptors for collagen. Integrins alpha-1/beta-1 and alpha-2/beta-2 recognize the proline-hydroxylated sequence G-F-P-G-E-R in collagen. Integrins alpha-2/beta-1, alpha-3/beta-1, alpha-4/beta-1, alpha-5/beta-1, alpha-8/beta-1, alpha-10/beta-1, alpha-11/beta-1 and alpha-V/beta-1 are receptors for fibronectin. Alpha-4…	35.67	0.0446992	1	35.67	0	15|14|14	0|1|2|0|0|0	798
CDC42_G12V	682	P35613	P35613	BSG	Basigin (5F7) (Collagenase stimulatory factor) (Extracellular matrix metalloproteinase inducer) (EMMPRIN) (Leukocyte activation antigen M6) (OK blood group antigen) (Tumor cell-derived collagenase stimulatory factor) (TCSF) (CD antigen CD147)	Plays an important role in targeting the monocarboxylate transporters SLC16A1, SLC16A3, SLC16A8, SLC16A11 and SLC16A12 to the plasma membrane (PubMed:21778275). Plays pivotal roles in spermatogenesis, embryo implantation, neural network formation and tumor progression. Stimulates adjacent fibroblasts to produce matrix metalloproteinases (MMPS). Seems to be a receptor for oligomannosidic glycans. …	16.67	0.0432987	1	166.67	0	7|8|8	0|0|0|0|0|0	385
CDC42_G12V	439921	P84157	P84157	MXRA7	Matrix-remodeling-associated protein 7		7.33	0.0431176	1	73.33	0	7|6|6	0|0|0|0|0|0	170
CDC42_G12V	5819	Q92692	Q92692	NECTIN2	Nectin-2 (Herpes virus entry mediator B) (Herpesvirus entry mediator B) (HveB) (Nectin cell adhesion molecule 2) (Poliovirus receptor-related protein 2) (CD antigen CD112)	Modulator of T-cell signaling. Can be either a costimulator of T-cell function, or a coinhibitor, depending on the receptor it binds to. Upon binding to CD226, stimulates T-cell proliferation and cytokine production, including that of IL2, IL5, IL10, IL13, and IFNG. Upon interaction with PVRIG, inhibits T-cell proliferation. These interactions are competitive (PubMed:26755705). Probable cell adhe…	23	0.0427509	1	230	0	10|10|9	0|0|0|0|0|0	538
CDC42_G12V	7525	P07947	P07947	YES1	Tyrosine-protein kinase Yes (EC 2.7.10.2) (Proto-oncogene c-Yes) (p61-Yes)	Non-receptor protein tyrosine kinase that is involved in the regulation of cell growth and survival, apoptosis, cell-cell adhesion, cytoskeleton remodeling, and differentiation. Stimulation by receptor tyrosine kinases (RTKs) including EGRF, PDGFR, CSF1R and FGFR leads to recruitment of YES1 to the phosphorylated receptor, and activation and phosphorylation of downstream substrates. Upon EGFR act…	23	0.0423573	1	230	0	15|15|14	0|0|0|0|0|0	543
CDC42_G12V	79039	Q8TDD1	Q8TDD1	DDX54	ATP-dependent RNA helicase DDX54 (EC 3.6.4.13) (ATP-dependent RNA helicase DP97) (DEAD box RNA helicase 97 kDa) (DEAD box protein 54)	Has RNA-dependent ATPase activity. Represses the transcriptional activity of nuclear receptors. {ECO:0000269|PubMed:12466272}.	37.33	0.0423243	1	16	0	21|21|19	2|3|2|0|0|0	882
CDC42_G12V	23592	Q9Y2U8	Q9Y2U8	LEMD3	Inner nuclear membrane protein Man1 (LEM domain-containing protein 3)	Can function as a specific repressor of TGF-beta, activin, and BMP signaling through its interaction with the R-SMAD proteins. Antagonizes TGF-beta-induced cell proliferation arrest. {ECO:0000269|PubMed:15601644, ECO:0000269|PubMed:15647271}.	34.67	0.0380571	1	346.67	0	21|19|17	0|0|0|0|0|0	911
CDC42_G12V	1969	P29317	P29317	EPHA2	Ephrin type-A receptor 2 (EC 2.7.10.1) (Epithelial cell kinase) (Tyrosine-protein kinase receptor ECK)	Receptor tyrosine kinase which binds promiscuously membrane-bound ephrin-A family ligands residing on adjacent cells, leading to contact-dependent bidirectional signaling into neighboring cells. The signaling pathway downstream of the receptor is referred to as forward signaling while the signaling pathway downstream of the ephrin ligand is referred to as reverse signaling. Activated by the ligan…	37	0.0379098	1	370	0	21|24|18	0|0|0|0|0|0	976
CDC42_G12V	92799	Q8TBC3	Q8TBC3	SHKBP1	SH3KBP1-binding protein 1 (SETA-binding protein 1)	Inhibits CBL-SH3KBP1 complex mediated down-regulation of EGFR signaling by sequestration of SH3KBP1. Binds to SH3KBP1 and prevents its interaction with CBL and inhibits translocation of SH3KBP1 to EGFR containing vesicles upon EGF stimulation. {ECO:0000250|UniProtKB:Q6P7W2}.	26.33	0.0372419	1	263.33	0	16|17|16	0|0|0|0|0|0	707
CDC42_G12V	10969	Q99848	Q99848	EBNA1BP2	Probable rRNA-processing protein EBP2 (EBNA1-binding protein 2) (Nucleolar protein p40)	Required for the processing of the 27S pre-rRNA. {ECO:0000250}.	13	0.0360111	1	9.75	0	9|9|8	1|1|2|0|0|0	361
CDC42_G12V	57669	Q9HCM4	Q9HCM4	EPB41L5	Band 4.1-like protein 5	May contribute to the correct positioning of tight junctions during the establishment of polarity in epithelial cells. {ECO:0000269|PubMed:17920587}.	24.67	0.0359098	1	8.22	0	16|15|15	3|3|3|0|0|0	687
CDC42_G12V	147007	Q8N511	Q8N511	TMEM199	Transmembrane protein 199	Accessory component of the proton-transporting vacuolar (V)-ATPase protein pump involved in intracellular iron homeostasis. In aerobic conditions, required for intracellular iron homeostasis, thus triggering the activity of Fe(2+) prolyl hydroxylase (PHD) enzymes, and leading to HIF1A hydroxylation and subsequent proteasomal degradation. Necessary for endolysosomal acidification and lysosomal deg…	7.33	0.0352404	1	73.33	0	6|5|4	0|0|0|0|0|0	208
CDC42_G12V	100506658	Q16625	Q16625	OCLN	Occludin	May play a role in the formation and regulation of the tight junction (TJ) paracellular permeability barrier. It is able to induce adhesion when expressed in cells lacking tight junctions. {ECO:0000269|PubMed:19114660}.	18.33	0.0351149	1	183.33	0	11|8|10	0|0|0|0|0|0	522
CDC42_G12V	3998	P49257	P49257	LMAN1	Protein ERGIC-53 (ER-Golgi intermediate compartment 53 kDa protein) (Gp58) (Intracellular mannose-specific lectin MR60) (Lectin mannose-binding 1)	Mannose-specific lectin. May recognize sugar residues of glycoproteins, glycolipids, or glycosylphosphatidyl inositol anchors and may be involved in the sorting or recycling of proteins, lipids, or both. The LMAN1-MCFD2 complex forms a specific cargo receptor for the ER-to-Golgi transport of selected proteins. {ECO:0000269|PubMed:12717434, ECO:0000269|PubMed:13130098}.	17.67	0.0346471	1	176.67	0	11|11|12	0|0|0|0|0|0	510
CDC42_G12V	51465	Q9Y385	Q9Y385	UBE2J1	Ubiquitin-conjugating enzyme E2 J1 (EC 2.3.2.23) (E2 ubiquitin-conjugating enzyme J1) (Non-canonical ubiquitin-conjugating enzyme 1) (NCUBE-1) (Yeast ubiquitin-conjugating enzyme UBC6 homolog E) (HsUBC6e)	Catalyzes the covalent attachment of ubiquitin to other proteins. Functions in the selective degradation of misfolded membrane proteins from the endoplasmic reticulum (ERAD). {ECO:0000255|PROSITE-ProRule:PRU00388, ECO:0000269|PubMed:12082160, ECO:0000269|PubMed:22607976}.	11	0.0345912	1	110	0	6|6|7	0|0|0|0|0|0	318
CDC42_G12V	2011	Q7KZI7	Q7KZI7	MARK2	Serine/threonine-protein kinase MARK2 (EC 2.7.11.1) (EC 2.7.11.26) (ELKL motif kinase 1) (EMK-1) (MAP/microtubule affinity-regulating kinase 2) (PAR1 homolog) (PAR1 homolog b) (Par-1b) (Par1b)	Serine/threonine-protein kinase (PubMed:23666762). Involved in cell polarity and microtubule dynamics regulation. Phosphorylates CRTC2/TORC2, DCX, HDAC7, KIF13B, MAP2, MAP4 and RAB11FIP2. Phosphorylates the microtubule-associated protein MAPT/TAU (PubMed:23666762). Plays a key role in cell polarity by phosphorylating the microtubule-associated proteins MAP2, MAP4 and MAPT/TAU at KXGS motifs, caus…	25	0.0345304	1	18.75	0	19|16|17	2|1|1|0|0|0	724
CDC42_G12V	3383	P05362	P05362	ICAM1	Intercellular adhesion molecule 1 (ICAM-1) (Major group rhinovirus receptor) (CD antigen CD54)	ICAM proteins are ligands for the leukocyte adhesion protein LFA-1 (integrin alpha-L/beta-2). During leukocyte trans-endothelial migration, ICAM1 engagement promotes the assembly of endothelial apical cups through ARHGEF26/SGEF and RHOG activation. {ECO:0000269|PubMed:11173916, ECO:0000269|PubMed:17875742}.; (Microbial infection) Acts as a receptor for major receptor group rhinovirus A-B capsid p…	18.33	0.0344549	1	183.33	0	11|10|9	0|0|0|0|0|0	532
CDC42_G12V	57488	A0FGR8	A0FGR8	ESYT2	Extended synaptotagmin-2 (E-Syt2) (Chr2Syt)	Tethers the endoplasmic reticulum to the cell membrane and promotes the formation of appositions between the endoplasmic reticulum and the cell membrane. Binds glycerophospholipids in a barrel-like domain and may play a role in cellular lipid transport. Plays a role in FGF signaling via its role in the rapid internalization of FGFR1 that has been activated by FGF1 binding; this occurs most likely…	30.67	0.0343449	1	4.84	0	18|17|17	8|5|6|0|0|0	893
CDC42_G12V	9815	Q14161	Q14161	GIT2	ARF GTPase-activating protein GIT2 (ARF GAP GIT2) (Cool-interacting tyrosine-phosphorylated protein 2) (CAT-2) (CAT2) (G protein-coupled receptor kinase-interactor 2) (GRK-interacting protein 2)	GTPase-activating protein for the ADP ribosylation factor family.	25.67	0.0338208	1	77	0	19|17|18	1|0|0|0|0|0	759
CDC42_G12V	5586	Q16513	Q16513	PKN2	Serine/threonine-protein kinase N2 (EC 2.7.11.13) (PKN gamma) (Protein kinase C-like 2) (Protein-kinase C-related kinase 2)	PKC-related serine/threonine-protein kinase and Rho/Rac effector protein that participates in specific signal transduction responses in the cell. Plays a role in the regulation of cell cycle progression, actin cytoskeleton assembly, cell migration, cell adhesion, tumor cell invasion and transcription activation signaling processes. Phosphorylates CTTN in hyaluronan-induced astrocytes and hence de…	33	0.0335366	1	9.9	0	26|23|23	3|5|2|0|0|0	984
CDC42_G12V	51133	Q9Y597	Q9Y597	KCTD3	BTB/POZ domain-containing protein KCTD3 (Renal carcinoma antigen NY-REN-45)	Accessory subunit of potassium/sodium hyperpolarization-activated cyclic nucleotide-gated channel 3 (HCN3) upregulating its cell-surface expression and current density without affecting its voltage dependence and kinetics. {ECO:0000250|UniProtKB:Q8BFX3}.	27	0.0331288	1	270	0	22|16|15	0|0|0|0|0|0	815
CDC42_G12V	25945	Q9NQS3	Q9NQS3	NECTIN3	Nectin-3 (CDw113) (Nectin cell adhesion molecule 3) (Poliovirus receptor-related protein 3) (CD antigen CD113)	Plays a role in cell-cell adhesion through heterophilic trans-interactions with nectin-like proteins or nectins, such as trans-interaction with NECTIN2 at Sertoli-spermatid junctions. Trans-interaction with PVR induces activation of CDC42 and RAC small G proteins through common signaling molecules such as SRC and RAP1. Also involved in the formation of cell-cell junctions, including adherens junc…	18	0.0327869	1	180	0	10|10|9	0|0|0|0|0|0	549
CDC42_G12V	92521	Q5M775	Q5M775	SPECC1	Cytospin-B (Nuclear structure protein 5) (NSP5) (Sperm antigen HCMOGT-1) (Sperm antigen with calponin homology and coiled-coil domains 1)		35	0.0327715	1	350	0	26|25|24	0|0|0|0|0|0	1068
CDC42_G12V	3675	P26006	P26006	ITGA3	Integrin alpha-3 (CD49 antigen-like family member C) (FRP-2) (Galactoprotein B3) (GAPB3) (VLA-3 subunit alpha) (CD antigen CD49c) [Cleaved into: Integrin alpha-3 heavy chain; Integrin alpha-3 light chain]	Integrin alpha-3/beta-1 is a receptor for fibronectin, laminin, collagen, epiligrin, thrombospondin and CSPG4. Integrin alpha-3/beta-1 provides a docking site for FAP (seprase) at invadopodia plasma membranes in a collagen-dependent manner and hence may participate in the adhesion, formation of invadopodia and matrix degradation processes, promoting cell invasion. Alpha-3/beta-1 may mediate with …	34.33	0.0326641	1	17.17	0	12|15|16	0|0|6|0|0|0	1051
CDC42_G12V	23670	Q9UHN6	Q9UHN6	CEMIP2	Cell surface hyaluronidase (EC 3.2.1.35) (Cell migration-inducing hyaluronidase 2) (Transmembrane protein 2)	Cell surface hyaluronidase that mediates the initial cleavage of extracellular high-molecular-weight hyaluronan into intermediate-size hyaluronan of approximately 5 kDa fragments (PubMed:28246172). Acts as a regulator of angiogenesis and heart morphogenesis by mediating degradation of extracellular hyaluronan, thereby regulating VEGF signaling (By similarity). Is very specific to hyaluronan; not …	43	0.0325758	1	430	0	30|31|30	0|0|0|0|0|0	1320
CDC42_G12V	50848	Q9Y624	Q9Y624	F11R	Junctional adhesion molecule A (JAM-A) (Junctional adhesion molecule 1) (JAM-1) (Platelet F11 receptor) (Platelet adhesion molecule 1) (PAM-1) (CD antigen CD321)	Seems to play a role in epithelial tight junction formation. Appears early in primordial forms of cell junctions and recruits PARD3 (PubMed:11489913). The association of the PARD6-PARD3 complex may prevent the interaction of PARD3 with JAM1, thereby preventing tight junction assembly (By similarity). Plays a role in regulating monocyte transmigration involved in integrity of epithelial barrier (B…	9.67	0.0323411	1	96.67	0	8|6|4	0|0|0|0|0|0	299
CDC42_G12V	10602	Q9UKI2	Q9UKI2	CDC42EP3	Cdc42 effector protein 3 (Binder of Rho GTPases 2) (MSE55-related Cdc42-binding protein)	Probably involved in the organization of the actin cytoskeleton. May act downstream of CDC42 to induce actin filament assembly leading to cell shape changes. Induces pseudopodia formation in fibroblasts. {ECO:0000269|PubMed:10490598, ECO:0000269|PubMed:11035016}.	8	0.0314961	1	80	0	5|4|4	0|0|0|0|0|0	254	Low Throughput
CDC42_G12V	9933	Q15397	Q15397	PUM3	Pumilio homolog 3 (HBV X-transactivated gene 5 protein) (HBV XAg-transactivated protein 5) (Minor histocompatibility antigen HA-8) (HLA-HA8)	Inhibits the poly(ADP-ribosyl)ation activity of PARP1 and the degradation of PARP1 by CASP3 following genotoxic stress (PubMed:21266351). Binds to double-stranded RNA or DNA without sequence specificity (PubMed:25512524). Involved in development of the eye and of primordial germ cells (By similarity). {ECO:0000250|UniProtKB:X1WGX5, ECO:0000269|PubMed:21266351, ECO:0000269|PubMed:25512524}.	20.33	0.0313735	1	7.62	0	13|13|12	4|1|3|0|0|0	648
CDC42_G12V	10424	O15173	O15173	PGRMC2	Membrane-associated progesterone receptor component 2 (Progesterone membrane-binding protein) (Steroid receptor protein DG6)	Receptor for steroids. {ECO:0000305}.	7.67	0.0310526	1	76.67	0	5|5|5	0|0|0|0|0|0	247
CDC42_G12V	54996	Q969Z3	Q969Z3	MARC2	Mitochondrial amidoxime reducing component 2 (mARC2) (EC 1.-.-.-) (Molybdenum cofactor sulfurase C-terminal domain-containing protein 2) (MOSC domain-containing protein 2) (Moco sulfurase C-terminal domain-containing protein 2)	As a component of the benzamidoxime prodrug-converting complex required to reduce N-hydroxylated prodrugs, such as benzamidoxime. Also able to reduce N(omega)-hydroxy-L-arginine (NOHA) and N(omega)-hydroxy-N(delta)-methyl-L-arginine (NHAM) into L-arginine and N(delta)-methyl-L-arginine, respectively. {ECO:0000269|PubMed:21029045}.	10.33	0.0308358	1	103.33	0	7|8|6	0|0|0|0|0|0	335
CDC42_G12V	6786	Q13586	Q13586	STIM1	Stromal interaction molecule 1	Plays a role in mediating store-operated Ca(2+) entry (SOCE), a Ca(2+) influx following depletion of intracellular Ca(2+) stores (PubMed:15866891, PubMed:16005298, PubMed:16208375, PubMed:16537481, PubMed:16733527, PubMed:16766533, PubMed:16807233, PubMed:18854159, PubMed:19249086, PubMed:22464749, PubMed:24069340, PubMed:24351972, PubMed:24591628, PubMed:26322679, PubMed:25326555, PubMed:2821992…	21	0.0306569	1	31.5	0	14|14|11	2|0|0|0|0|0	685
CDC42_G12V	8677	O60499	O60499	STX10	Syntaxin-10 (Syn10)	SNARE involved in vesicular transport from the late endosomes to the trans-Golgi network. {ECO:0000269|PubMed:18195106}.	6.67	0.0303182	1	66.67	0	4|4|4	0|0|0|0|0|0	220
CDC42_G12V	224	P51648	P51648	ALDH3A2	Fatty aldehyde dehydrogenase (EC 1.2.1.3) (Aldehyde dehydrogenase 10) (Aldehyde dehydrogenase family 3 member A2) (Microsomal aldehyde dehydrogenase)	Catalyzes the oxidation of long-chain aliphatic aldehydes to fatty acids. Active on a variety of saturated and unsaturated aliphatic aldehydes between 6 and 24 carbons in length (PubMed:9133646, PubMed:22633490, PubMed:25047030). Responsible for conversion of the sphingosine 1-phosphate (S1P) degradation product hexadecenal to hexadecenoic acid (PubMed:22633490). {ECO:0000269|PubMed:22633490, ECO…	14.67	0.0302474	1	7.33	0	9|11|8	2|2|2|0|0|0	485
CDC42_G12V	56288	Q8TEW0	Q8TEW0	PARD3	Partitioning defective 3 homolog (PAR-3) (PARD-3) (Atypical PKC isotype-specific-interacting protein) (ASIP) (CTCL tumor antigen se2-5) (PAR3-alpha)	Adapter protein involved in asymmetrical cell division and cell polarization processes (PubMed:27925688, PubMed:10954424). Seems to play a central role in the formation of epithelial tight junctions (PubMed:27925688). Targets the phosphatase PTEN to cell junctions (By similarity). Involved in Schwann cell peripheral myelination (By similarity). Association with PARD6B may prevent the interaction …	41	0.030236	1	8.2	0	31|34|31	7|4|4|0|0|0	1356
CDC42_G12V	65062	Q96Q45	Q96Q45	TMEM237	Transmembrane protein 237 (Amyotrophic lateral sclerosis 2 chromosomal region candidate gene 4 protein)	Component of the transition zone in primary cilia. Required for ciliogenesis. {ECO:0000269|PubMed:22152675}.	12.33	0.0302206	1	123.33	0	8|8|7	0|0|0|0|0|0	408
CDC42_G12V	11021	Q15286	Q15286	RAB35	Ras-related protein Rab-35 (GTP-binding protein RAY) (Ras-related protein Rab-1C)	The small GTPases Rab are key regulators of intracellular membrane trafficking, from the formation of transport vesicles to their fusion with membranes. Rabs cycle between an inactive GDP-bound form and an active GTP-bound form that is able to recruit to membranes different sets of downstream effectors directly responsible for vesicle formation, movement, tethering and fusion. That Rab is involve…	6	0.0298507	1	60	0	4|4|3	0|0|0|0|0|0	201
CDC42_G12V	9482	Q9UNK0	Q9UNK0	STX8	Syntaxin-8	Vesicle trafficking protein that functions in the early secretory pathway, possibly by mediating retrograde transport from cis-Golgi membranes to the ER.	7	0.029661	1	70	0	5|6|4	0|0|0|0|0|0	236
CDC42_G12V	64215	Q96KC8	Q96KC8	DNAJC1	DnaJ homolog subfamily C member 1 (DnaJ protein homolog MTJ1)	May modulate protein synthesis. {ECO:0000250}.	16.33	0.0294765	1	163.33	0	12|11|12	0|0|0|0|0|0	554
CDC42_G12V	8417	O15400	O15400	STX7	Syntaxin-7	May be involved in protein trafficking from the plasma membrane to the early endosome (EE) as well as in homotypic fusion of endocytic organelles. Mediates the endocytic trafficking from early endosomes to late endosomes and lysosomes.	7.67	0.029387	1	76.67	0	5|5|5	0|0|0|0|0|0	261
CDC42_G12V	26090	Q8N2K0	Q8N2K0	ABHD12	Monoacylglycerol lipase ABHD12 (EC 3.1.1.23) (2-arachidonoylglycerol hydrolase) (Abhydrolase domain-containing protein 12)	Lysophosphatidylserine (LPS) lipase that plays a key role in the central nervous system. Represents a major LPS lipase in the brain (By similarity). May also have a 2-arachidonoylglycerol (2-AG) hydrolase activity and act as a regulator of endocannabinoid signaling pathways. {ECO:0000250|UniProtKB:Q99LR1, ECO:0000269|PubMed:22969151, ECO:0000269|PubMed:24027063}.	11.33	0.0284673	1	113.33	0	10|9|9	0|0|0|0|0|0	398
CDC42_G12V	6510	Q15758	Q15758	SLC1A5	Neutral amino acid transporter B(0) (ATB(0)) (Baboon M7 virus receptor) (RD114/simian type D retrovirus receptor) (Sodium-dependent neutral amino acid transporter type 2) (Solute carrier family 1 member 5)	Sodium-dependent amino acids transporter that has a broad substrate specificity, with a preference for zwitterionic amino acids. It accepts as substrates all neutral amino acids, including glutamine, asparagine, and branched-chain and aromatic amino acids, and excludes methylated, anionic, and cationic amino acids (PubMed:8702519, PubMed:29872227). Through binding of the fusogenic protein syncyti…	15.33	0.0283364	1	5.11	0	9|9|9	2|3|4|0|0|0	541
CDC42_G12V	11135	Q00587	Q00587	CDC42EP1	Cdc42 effector protein 1 (Binder of Rho GTPases 5) (Serum protein MSE55)	Probably involved in the organization of the actin cytoskeleton. Induced membrane extensions in fibroblasts. {ECO:0000269|PubMed:10430899}.	11	0.028133	1	110	0	11|9|7	0|0|0|0|0|0	391	High Throughput
CDC42_G12V	653269	P0CG38	P0CG38	POTEI	POTE ankyrin domain family member I		28	0.0278884	1	280	0	7|8|7	0|0|0|0|0|0	1004
CDC42_G12V	201595	Q8TCJ2	Q8TCJ2	STT3B	Dolichyl-diphosphooligosaccharide--protein glycosyltransferase subunit STT3B (Oligosaccharyl transferase subunit STT3B) (STT3-B) (EC 2.4.99.18) (Source of immunodominant MHC-associated peptides homolog)	Catalytic subunit of the oligosaccharyl transferase (OST) complex that catalyzes the initial transfer of a defined glycan (Glc(3)Man(9)GlcNAc(2) in eukaryotes) from the lipid carrier dolichol-pyrophosphate to an asparagine residue within an Asn-X-Ser/Thr consensus motif in nascent polypeptide chains, the first step in protein N-glycosylation. N-glycosylation occurs cotranslationally and the compl…	23	0.027845	1	6.27	0	14|11|13	3|5|3|0|0|0	826
CDC42_G12V	10940	Q99575	Q99575	POP1	Ribonucleases P/MRP protein subunit POP1 (hPOP1) (EC 3.1.26.5)	Component of ribonuclease P, a protein complex that generates mature tRNA molecules by cleaving their 5'-ends. Also a component of RNase MRP.	28	0.0273438	1	8.4	0	18|17|17	3|2|5|0|0|0	1024
CDC42_G12V	55075	Q9BZF9	Q9BZF9	UACA	Uveal autoantigen with coiled-coil domains and ankyrin repeats	Regulates APAF1 expression and plays an important role in the regulation of stress-induced apoptosis. Promotes apoptosis by regulating three pathways, apoptosome up-regulation, LGALS3/galectin-3 down-regulation and NF-kappa-B inactivation. Regulates the redistribution of APAF1 into the nucleus after proapoptotic stress. Down-regulates the expression of LGALS3 by inhibiting NFKB1 (By similarity). …	38	0.0268362	1	3.8	0	29|30|35	10|11|9|0|0|0	1416
CDC42_G12V	285282	Q5HYI8	Q5HYI8	RABL3	Rab-like protein 3		6.33	0.026822	1	63.33	0	3|6|5	0|0|0|0|0|0	236
CDC42_G12V	8826	P46940	P46940	IQGAP1	Ras GTPase-activating-like protein IQGAP1 (p195)	Plays a crucial role in regulating the dynamics and assembly of the actin cytoskeleton. Binds to activated CDC42 but does not stimulate its GTPase activity. It associates with calmodulin. Could serve as an assembly scaffold for the organization of a multimolecular complex that would interface incoming signals to the reorganization of the actin cytoskeleton at the plasma membrane. May promote neur…	42.67	0.0257514	1	7.11	0	31|33|32	6|6|6|0|0|0	1657	High Throughput
CDC42_G12V	6745	P43307	P43307	SSR1	Translocon-associated protein subunit alpha (TRAP-alpha) (Signal sequence receptor subunit alpha) (SSR-alpha)	TRAP proteins are part of a complex whose function is to bind calcium to the ER membrane and thereby regulate the retention of ER resident proteins. May be involved in the recycling of the translocation apparatus after completion of the translocation process or may function as a membrane-bound chaperone facilitating folding of translocated proteins.	7.33	0.0256294	1	22	0	3|3|3	0|0|1|0|0|0	286
CDC42_G12V	23673	Q86Y82	Q86Y82	STX12	Syntaxin-12	SNARE that acts to regulate protein transport between late endosomes and the trans-Golgi network. The SNARE complex containing STX6, STX12, VAMP4 and VTI1A mediates vesicle fusion (in vitro) (By similarity). Through complex formation with GRIP1, GRIA2 and NSG1 controls the intracellular fate of AMPAR and the endosomal sorting of the GRIA2 subunit toward recycling and membrane targeting (By simila…	7	0.0253623	1	70	0	6|5|5	0|0|0|0|0|0	276
CDC42_G12V	55771	Q96HE9	Q96HE9	PRR11	Proline-rich protein 11	Plays a critical role in cell cycle progression. {ECO:0000269|PubMed:23246489}.	9	0.025	1	90	0	5|7|6	0|0|0|0|0|0	360
CDC42_G12V	23223	Q5JTH9	Q5JTH9	RRP12	RRP12-like protein		32.33	0.0249268	1	4.41	0	19|23|18	6|8|8|0|0|0	1297
CDC42_G12V	493856	Q8N5K1	Q8N5K1	CISD2	CDGSH iron-sulfur domain-containing protein 2 (Endoplasmic reticulum intermembrane small protein) (MitoNEET-related 1 protein) (Miner1) (Nutrient-deprivation autophagy factor-1) (NAF-1)	Regulator of autophagy that contributes to antagonize BECN1-mediated cellular autophagy at the endoplasmic reticulum. Participates in the interaction of BCL2 with BECN1 and is required for BCL2-mediated depression of endoplasmic reticulum Ca(2+) stores during autophagy. Contributes to BIK-initiated autophagy, while it is not involved in BIK-dependent activation of caspases. Involved in life span …	3.33	0.0246667	1	33.33	0	2|2|2	0|0|0|0|0|0	135
CDC42_G12V	6867	O75410	O75410	TACC1	Transforming acidic coiled-coil-containing protein 1 (Gastric cancer antigen Ga55) (Taxin-1)	Likely involved in the processes that promote cell division prior to the formation of differentiated tissues.	19.67	0.0244348	1	59	0	16|18|14	0|0|1|0|0|0	805
CDC42_G12V	94121	Q96C24	Q96C24	SYTL4	Synaptotagmin-like protein 4 (Exophilin-2) (Granuphilin)	Modulates exocytosis of dense-core granules and secretion of hormones in the pancreas and the pituitary. Interacts with vesicles containing negatively charged phospholipids in a Ca(2+)-independent manner (By similarity). {ECO:0000250}.	16.33	0.0243368	1	49	0	14|12|11	0|1|0|0|0|0	671
CDC42_G12V	28964	Q9Y2X7	Q9Y2X7	GIT1	ARF GTPase-activating protein GIT1 (ARF GAP GIT1) (Cool-associated and tyrosine-phosphorylated protein 1) (CAT-1) (CAT1) (G protein-coupled receptor kinase-interactor 1) (GRK-interacting protein 1)	GTPase-activating protein for the ADP ribosylation factor family. May serve as a scaffold to bring together molecules to form signaling modules controlling vesicle trafficking, adhesion and cytoskeletal organization. Increases the speed of cell migration, as well as the size and rate of formation of protrusions, possibly by targeting PAK1 to adhesions and the leading edge of lamellipodia. Sequest…	18.67	0.0242468	1	186.67	0	11|15|12	0|0|0|0|0|0	770
CDC42_G12V	4082	P29966	P29966	MARCKS	Myristoylated alanine-rich C-kinase substrate (MARCKS) (Protein kinase C substrate, 80 kDa protein, light chain) (80K-L protein) (PKCSL)	MARCKS is the most prominent cellular substrate for protein kinase C. This protein binds calmodulin, actin, and synapsin. MARCKS is a filamentous (F) actin cross-linking protein.	8	0.0240964	1	80	0	7|7|5	0|0|0|0|0|0	332
CDC42_G12V	81542	Q9H3N1	Q9H3N1	TMX1	Thioredoxin-related transmembrane protein 1 (Thioredoxin domain-containing protein 1) (Transmembrane Trx-related protein)	May participate in various redox reactions through the reversible oxidation of its active center dithiol to a disulfide and catalyze dithiol-disulfide exchange reactions.	6.67	0.0238214	1	66.67	0	4|4|4	0|0|0|0|0|0	280
CDC42_G12V	57551	Q7L7X3	Q7L7X3	TAOK1	Serine/threonine-protein kinase TAO1 (EC 2.7.11.1) (Kinase from chicken homolog B) (hKFC-B) (MARK Kinase) (MARKK) (Prostate-derived sterile 20-like kinase 2) (PSK-2) (PSK2) (Prostate-derived STE20-like kinase 2) (Thousand and one amino acid protein kinase 1) (TAOK1) (hTAOK1)	Serine/threonine-protein kinase involved in various processes such as p38/MAPK14 stress-activated MAPK cascade, DNA damage response and regulation of cytoskeleton stability. Phosphorylates MAP2K3, MAP2K6 and MARK2. Acts as an activator of the p38/MAPK14 stress-activated MAPK cascade by mediating phosphorylation and subsequent activation of the upstream MAP2K3 and MAP2K6 kinases. Involved in G-pro…	23.67	0.0236464	1	4.73	0	17|17|12	5|2|3|3|7|3	1001
CDC42_G12V	114882	Q9BZF1	Q9BZF1	OSBPL8	Oxysterol-binding protein-related protein 8 (ORP-8) (OSBP-related protein 8)	Lipid transporter involved in lipid countertransport between the endoplasmic reticulum and the plasma membrane: specifically exchanges phosphatidylserine with phosphatidylinositol 4-phosphate (PI4P), delivering phosphatidylserine to the plasma membrane in exchange for PI4P, which is degraded by the SAC1/SACM1L phosphatase in the endoplasmic reticulum. Binds phosphatidylserine and PI4P in a mutual…	21	0.023622	1	7.88	0	15|13|13	3|3|2|0|1|0	889
CDC42_G12V	1829	Q14126	Q14126	DSG2	Desmoglein-2 (Cadherin family member 5) (HDGC)	Component of intercellular desmosome junctions. Involved in the interaction of plaque proteins and intermediate filaments mediating cell-cell adhesion.	26	0.0232558	1	260	0	16|17|18	0|0|0|0|0|0	1118
CDC42_G12V	84823	Q03252	Q03252	LMNB2	Lamin-B2	Lamins are components of the nuclear lamina, a fibrous layer on the nucleoplasmic side of the inner nuclear membrane, which is thought to provide a framework for the nuclear envelope and may also interact with chromatin.	14.33	0.0231129	1	143.33	0	9|9|5	0|0|0|0|0|0	620
CDC42_G12V	339230	Q6PK04	Q6PK04	CCDC137	Coiled-coil domain-containing protein 137		6.67	0.0230796	1	66.67	0	6|7|5	0|0|0|0|0|0	289
CDC42_G12V	9578	Q9Y5S2	Q9Y5S2	CDC42BPB	Serine/threonine-protein kinase MRCK beta (EC 2.7.11.1) (CDC42-binding protein kinase beta) (CDC42BP-beta) (DMPK-like beta) (Myotonic dystrophy kinase-related CDC42-binding kinase beta) (MRCK beta) (Myotonic dystrophy protein kinase-like beta)	Serine/threonine-protein kinase which is an important downstream effector of CDC42 and plays a role in the regulation of cytoskeleton reorganization and cell migration. Regulates actin cytoskeletal reorganization via phosphorylation of PPP1R12C and MYL9/MLC2 (PubMed:21457715, PubMed:21949762). In concert with MYO18A and LURAP1, is involved in modulating lamellar actomyosin retrograde flow that is…	39	0.0227937	1	29.25	0	30|28|29	0|2|2|0|0|0	1711	High Throughput
CDC42_G12V	51715	Q9ULC3	Q9ULC3	RAB23	Ras-related protein Rab-23	The small GTPases Rab are key regulators of intracellular membrane trafficking, from the formation of transport vesicles to their fusion with membranes. Rabs cycle between an inactive GDP-bound form and an active GTP-bound form that is able to recruit to membranes different set of downstream effectors directly responsible for vesicle formation, movement, tethering and fusion. Together with SUFU, …	5.33	0.0224895	1	53.33	0	4|3|5	0|0|0|0|0|0	237
CDC42_G12V	476	P05023	P05023	ATP1A1	Sodium/potassium-transporting ATPase subunit alpha-1 (Na(+)/K(+) ATPase alpha-1 subunit) (EC 7.2.2.13) (Sodium pump subunit alpha-1)	This is the catalytic component of the active enzyme, which catalyzes the hydrolysis of ATP coupled with the exchange of sodium and potassium ions across the plasma membrane. This action creates the electrochemical gradient of sodium and potassium ions, providing the energy for active transport of various nutrients. {ECO:0000269|PubMed:29499166}.	23	0.0224829	1	5.75	0	12|11|11	4|2|6|0|0|0	1023
CDC42_G12V	144402	Q86YQ8	Q86YQ8	CPNE8	Copine-8 (Copine VIII)	Probable calcium-dependent phospholipid-binding protein that may play a role in calcium-mediated intracellular processes. {ECO:0000250|UniProtKB:Q99829}.	12.67	0.0224645	1	126.67	0	11|8|10	0|0|0|0|0|0	564
CDC42_G12V	54901	Q5VV42	Q5VV42	CDKAL1	Threonylcarbamoyladenosine tRNA methylthiotransferase (EC 2.8.4.5) (CDK5 regulatory subunit-associated protein 1-like 1) (tRNA-t(6)A37 methylthiotransferase)	Catalyzes the methylthiolation of N6-threonylcarbamoyladenosine (t(6)A), leading to the formation of 2-methylthio-N6-threonylcarbamoyladenosine (ms(2)t(6)A) at position 37 in tRNAs that read codons beginning with adenine. {ECO:0000269|PubMed:20584901}.	13	0.0224525	1	39	0	9|11|9	0|1|0|0|0|0	579
CDC42_G12V	6714	P12931	P12931	SRC	Proto-oncogene tyrosine-protein kinase Src (EC 2.7.10.2) (Proto-oncogene c-Src) (pp60c-src) (p60-Src)	Non-receptor protein tyrosine kinase which is activated following engagement of many different classes of cellular receptors including immune response receptors, integrins and other adhesion receptors, receptor protein tyrosine kinases, G protein-coupled receptors as well as cytokine receptors. Participates in signaling pathways that control a diverse spectrum of biological activities including g…	12	0.0223881	1	120	0	10|8|8	0|0|0|0|0|0	536
CDC42_G12V	10228	O43752	O43752	STX6	Syntaxin-6	Involved in intracellular vesicle trafficking.	5.67	0.0222353	1	56.67	0	3|2|2	0|0|0|0|0|0	255
CDC42_G12V	54927	Q9NX63	Q9NX63	CHCHD3	MICOS complex subunit MIC19 (Coiled-coil-helix-coiled-coil-helix domain-containing protein 3)	Component of the MICOS complex, a large protein complex of the mitochondrial inner membrane that plays crucial roles in the maintenance of crista junctions, inner membrane architecture, and formation of contact sites to the outer membrane. Has also been shown to function as a transcription factor which binds to the BAG1 promoter and represses BAG1 transcription. Plays an important role in the mai…	5	0.0220264	1	50	0	3|5|2	0|0|0|0|0|0	227
CDC42_G12V	54874	Q5T0N5	Q5T0N5	FNBP1L	Formin-binding protein 1-like (Transducer of Cdc42-dependent actin assembly protein 1) (Toca-1)	Required to coordinate membrane tubulation with reorganization of the actin cytoskeleton during endocytosis. May bind to lipids such as phosphatidylinositol 4,5-bisphosphate and phosphatidylserine and promote membrane invagination and the formation of tubules. Also promotes CDC42-induced actin polymerization by activating the WASL/N-WASP-WASPIP/WIP complex, the predominant form of WASL/N-WASP in …	12	0.0219378	1	120	0	12|7|9	0|0|0|0|0|0	547	Low Throughput
CDC42_G12V	9166	O00559	O00559	EBAG9	Receptor-binding cancer antigen expressed on SiSo cells (Cancer-associated surface antigen RCAS1) (Estrogen receptor-binding fragment-associated gene 9 protein)	May participate in suppression of cell proliferation and induces apoptotic cell death through activation of interleukin-1-beta converting enzyme (ICE)-like proteases. {ECO:0000269|PubMed:12054692, ECO:0000269|PubMed:12138241, ECO:0000269|PubMed:12672804}.	4.67	0.0219249	1	46.67	0	3|4|4	0|0|0|0|0|0	213
CDC42_G12V	55789	Q8WUY9	Q8WUY9	DEPDC1B	DEP domain-containing protein 1B (HBV X-transactivated gene 8 protein) (HBV XAg-transactivated protein 8)		11	0.020794	1	33	0	9|7|4	0|0|1|0|0|0	529
CDC42_G12V	857	Q03135	Q03135	CAV1	Caveolin-1	May act as a scaffolding protein within caveolar membranes (PubMed:11751885). Forms a stable heterooligomeric complex with CAV2 that targets to lipid rafts and drives caveolae formation. Mediates the recruitment of CAVIN proteins (CAVIN1/2/3/4) to the caveolae (PubMed:19262564). Interacts directly with G-protein alpha subunits and can functionally regulate their activity (By similarity). Involved…	3.67	0.020618	1	36.67	0	3|4|4	0|0|0|0|0|0	178
CDC42_G12V	54606	Q9NY93	Q9NY93	DDX56	Probable ATP-dependent RNA helicase DDX56 (EC 3.6.4.13) (ATP-dependent 61 kDa nucleolar RNA helicase) (DEAD box protein 21) (DEAD box protein 56)	May play a role in later stages of the processing of the pre-ribosomal particles leading to mature 60S ribosomal subunits. Has intrinsic ATPase activity.	10.33	0.0203748	1	103.33	0	6|7|10	0|0|0|0|0|0	507
CDC42_G12V	140032	Q8TD47	Q8TD47	RPS4Y2	40S ribosomal protein S4, Y isoform 2 (Small ribosomal subunit protein eS4)		5.33	0.0202662	1	53.33	0	5|5|4	0|0|0|0|0|0	263
CDC42_G12V	1956	P00533	P00533	EGFR	Epidermal growth factor receptor (EC 2.7.10.1) (Proto-oncogene c-ErbB-1) (Receptor tyrosine-protein kinase erbB-1)	Receptor tyrosine kinase binding ligands of the EGF family and activating several signaling cascades to convert extracellular cues into appropriate cellular responses (PubMed:2790960, PubMed:10805725, PubMed:27153536). Known ligands include EGF, TGFA/TGF-alpha, AREG, epigen/EPGN, BTC/betacellulin, epiregulin/EREG and HBEGF/heparin-binding EGF (PubMed:2790960, PubMed:7679104, PubMed:8144591, PubMe…	24.33	0.0201074	1	6.08	0	14|16|16	5|2|5|0|0|0	1210
CDC42_G12V	55240	Q658P3	Q658P3	STEAP3	Metalloreductase STEAP3 (EC 1.16.1.-) (Dudulin-2) (Six-transmembrane epithelial antigen of prostate 3) (Tumor suppressor-activated pathway protein 6) (hTSAP6) (pHyde) (hpHyde)	Endosomal ferrireductase required for efficient transferrin-dependent iron uptake in erythroid cells. Participates in erythroid iron homeostasis by reducing Fe(3+) to Fe(2+). Can also reduce of Cu(2+) to Cu(1+), suggesting that it participates in copper homeostasis. Uses NADP(+) as acceptor. May play a role downstream of p53/TP53 to interface apoptosis and cell cycle progression. Indirectly invol…	10	0.0200803	1	100	0	6|5|6	0|0|0|0|0|0	498
CDC42_G12V	768211	Q8IUW5	Q8IUW5	RELL1	RELT-like protein 1	Induces activation of MAPK14/p38 cascade, when overexpressed (PubMed:28688764). Induces apoptosis, when overexpressed (PubMed:19969290). {ECO:0000269|PubMed:19969290, ECO:0000269|PubMed:28688764}.	5.33	0.0196679	1	53.33	0	5|4|2	0|0|0|0|0|0	271
CDC42_G12V	6461	Q15464	Q15464	SHB	SH2 domain-containing adapter protein B	Adapter protein which regulates several signal transduction cascades by linking activated receptors to downstream signaling components. May play a role in angiogenesis by regulating FGFR1, VEGFR2 and PDGFR signaling. May also play a role in T-cell antigen receptor/TCR signaling, interleukin-2 signaling, apoptosis and neuronal cells differentiation by mediating basic-FGF and NGF-induced signaling …	10	0.0196464	1	100	0	8|7|6	0|0|0|0|0|0	509
CDC42_G12V	163590	Q9H496	Q9H496	TOR1AIP2	Torsin-1A-interacting protein 2, isoform IFRG15 (15 kDa interferon-responsive protein) (IFRG15)		9	0.0191489	1	90	0	1|3|4	0|0|0|0|0|0	470
CDC42_G12V	26509	Q9NZM1	Q9NZM1	MYOF	Myoferlin (Fer-1-like protein 3)	Calcium/phospholipid-binding protein that plays a role in the plasmalemma repair mechanism of endothelial cells that permits rapid resealing of membranes disrupted by mechanical stress. Involved in endocytic recycling. Implicated in VEGF signal transduction by regulating the levels of the receptor KDR (By similarity). {ECO:0000250}.	38.67	0.0188818	1	9.67	0	22|32|37	4|1|7|0|0|0	2048
CDC42_G12V	23327	Q96PU5	Q96PU5	NEDD4L	E3 ubiquitin-protein ligase NEDD4-like (EC 2.3.2.26) (HECT-type E3 ubiquitin transferase NED4L) (NEDD4.2) (Nedd4-2)	E3 ubiquitin-protein ligase which accepts ubiquitin from an E2 ubiquitin-conjugating enzyme in the form of a thioester and then directly transfers the ubiquitin to targeted substrates. Inhibits TGF-beta signaling by triggering SMAD2 and TGFBR1 ubiquitination and proteasome-dependent degradation. Promotes ubiquitination and internalization of various plasma membrane channels such as ENaC, SCN2A/Na…	18	0.0184615	1	10.8	0	15|12|11	0|3|2|0|0|0	975
CDC42_G12V	9712	Q92738	Q92738	USP6NL	USP6 N-terminal-like protein (Related to the N-terminus of tre) (RN-tre)	Acts as a GTPase-activating protein for RAB5A and RAB43. Involved in receptor trafficking. In complex with EPS8 inhibits internalization of EGFR. Involved in retrograde transport from the endocytic pathway to the Golgi apparatus. Involved in the transport of Shiga toxin from early and recycling endosomes to the trans-Golgi network. Required for structural integrity of the Golgi complex. {ECO:0000…	15.33	0.018142	1	11.5	0	15|13|8	0|2|2|0|0|0	845
CDC42_G12V	214	Q13740	Q13740	ALCAM	CD166 antigen (Activated leukocyte cell adhesion molecule) (CD antigen CD166)	Cell adhesion molecule that mediates both heterotypic cell-cell contacts via its interaction with CD6, as well as homotypic cell-cell contacts (PubMed:7760007, PubMed:15496415, PubMed:15048703, PubMed:16352806, PubMed:23169771, PubMed:24945728). Promotes T-cell activation and proliferation via its interactions with CD6 (PubMed:15048703, PubMed:16352806, PubMed:24945728). Contributes to the format…	10.33	0.0181228	1	103.33	0	8|9|7	0|0|0|0|0|0	570
CDC42_G12V	8568	P56182	P56182	RRP1	Ribosomal RNA processing protein 1 homolog A (Novel nuclear protein 1) (NNP-1) (Nucleolar protein Nop52) (RRP1-like protein)	Plays a critical role in the generation of 28S rRNA. {ECO:0000269|PubMed:10341208}.	8.33	0.0180694	1	83.33	0	5|6|8	0|0|0|0|0|0	461
CDC42_G12V	81624	Q9NSV4	Q9NSV4	DIAPH3	Protein diaphanous homolog 3 (Diaphanous-related formin-3) (DRF3) (MDia2)	Actin nucleation and elongation factor required for the assembly of F-actin structures, such as actin cables and stress fibers. Required for cytokinesis, stress fiber formation and transcriptional activation of the serum response factor. Binds to GTP-bound form of Rho and to profilin: acts in a Rho-dependent manner to recruit profilin to the membrane, where it promotes actin polymerization. DFR p…	21.33	0.0178793	1	21.33	0	20|16|14	0|2|1|0|0|0	1193	Low Throughput
CDC42_G12V	8987	O95210	O95210	STBD1	Starch-binding domain-containing protein 1 (Genethonin-1) (Glycophagy cargo receptor STBD1)	Acts as a cargo receptor for glycogen. Delivers its cargo to an autophagic pathway called glycophagy, resulting in the transport of glycogen to lysosomes. {ECO:0000269|PubMed:20810658, ECO:0000269|PubMed:21893048, ECO:0000269|PubMed:24837458}.	6.33	0.0176816	1	63.33	0	5|5|4	0|0|0|0|0|0	358
CDC42_G12V	10328	O43402	O43402	EMC8	ER membrane protein complex subunit 8 (Neighbor of COX4) (Protein FAM158B)		3.67	0.0174762	1	36.67	0	5|2|3	0|0|0|0|0|0	210
CDC42_G12V	9570	O14653	O14653	GOSR2	Golgi SNAP receptor complex member 2 (27 kDa Golgi SNARE protein) (Membrin)	Involved in transport of proteins from the cis/medial-Golgi to the trans-Golgi network. {ECO:0000269|PubMed:9349823}.	3.67	0.01723	1	36.67	0	3|3|2	0|0|0|0|0|0	213
CDC42_G12V	81839	Q8TAA9	Q8TAA9	VANGL1	Vang-like protein 1 (Loop-tail protein 2 homolog) (LPP2) (Strabismus 2) (Van Gogh-like protein 1)		9	0.0171756	1	90	0	7|7|7	0|0|0|0|0|0	524
CDC42_G12V	25777	Q9UH99	Q9UH99	SUN2	SUN domain-containing protein 2 (Protein unc-84 homolog B) (Rab5-interacting protein) (Rab5IP) (Sad1/unc-84 protein-like 2)	As a component of the LINC (LInker of Nucleoskeleton and Cytoskeleton) complex, involved in the connection between the nuclear lamina and the cytoskeleton. The nucleocytoplasmic interactions established by the LINC complex play an important role in the transmission of mechanical forces across the nuclear envelope and in nuclear movement and positioning. Specifically, SYNE2 and SUN2 assemble in ar…	12.67	0.017168	1	126.67	0	7|7|10	0|0|0|0|0|0	738
CDC42_G12V	11231	Q9UGP8	Q9UGP8	SEC63	Translocation protein SEC63 homolog	Mediates cotranslational and post-translational transport of certain precursor polypeptides across endoplasmic reticulum (ER) (PubMed:22375059, PubMed:29719251). Proposed to play an auxiliary role in recognition of precursors with short and apolar signal peptides. May cooperate with SEC62 and HSPA5/BiP to facilitate targeting of small presecretory proteins into the SEC61 channel-forming transloco…	13	0.0171053	1	7.8	0	11|11|10	3|1|1|0|0|0	760
CDC42_G12V	7037	P02786	P02786	TFRC	Transferrin receptor protein 1 (TR) (TfR) (TfR1) (Trfr) (T9) (p90) (CD antigen CD71) [Cleaved into: Transferrin receptor protein 1, serum form (sTfR)]	Cellular uptake of iron occurs via receptor-mediated endocytosis of ligand-occupied transferrin receptor into specialized endosomes. Endosomal acidification leads to iron release. The apotransferrin-receptor complex is then recycled to the cell surface with a return to neutral pH and the concomitant loss of affinity of apotransferrin for its receptor. Transferrin receptor is necessary for develop…	13	0.0171053	1	130	0	13|14|8	0|0|0|0|0|0	760
CDC42_G12V	4354	Q00013	Q00013	MPP1	55 kDa erythrocyte membrane protein (p55) (Membrane protein, palmitoylated 1)	Essential regulator of neutrophil polarity. Regulates neutrophil polarization by regulating AKT1 phosphorylation through a mechanism that is independent of PIK3CG activity (By similarity). {ECO:0000250}.	7.67	0.0170824	1	23	0	8|7|7	1|0|0|0|0|0	449
CDC42_G12V	3163	P30519	P30519	HMOX2	Heme oxygenase 2 (HO-2) (EC 1.14.14.18)	Heme oxygenase cleaves the heme ring at the alpha methene bridge to form biliverdin. Biliverdin is subsequently converted to bilirubin by biliverdin reductase. Under physiological conditions, the activity of heme oxygenase is highest in the spleen, where senescent erythrocytes are sequestrated and destroyed. Heme oxygenase 2 could be implicated in the production of carbon monoxide in brain where …	5.33	0.0168671	1	53.33	0	4|5|3	0|0|0|0|0|0	316
CDC42_G12V	55243	Q96J84	Q96J84	KIRREL1	Kin of IRRE-like protein 1 (Kin of irregular chiasm-like protein 1) (Nephrin-like protein 1)	Plays a significant role in the normal development and function of the glomerular permeability. Signaling protein that needs the presence of TEC kinases to fully trans-activate the transcription factor AP-1 (By similarity). {ECO:0000250}.	12.67	0.0167371	1	126.67	0	11|11|9	0|0|0|0|0|0	757
CDC42_G12V	8476	Q5VT25	Q5VT25	CDC42BPA	Serine/threonine-protein kinase MRCK alpha (EC 2.7.11.1) (CDC42-binding protein kinase alpha) (DMPK-like alpha) (Myotonic dystrophy kinase-related CDC42-binding kinase alpha) (MRCK alpha) (Myotonic dystrophy protein kinase-like alpha)	Serine/threonine-protein kinase which is an important downstream effector of CDC42 and plays a role in the regulation of cytoskeleton reorganization and cell migration (PubMed:15723050, PubMed:9418861, PubMed:9092543). Regulates actin cytoskeletal reorganization via phosphorylation of PPP1R12C and MYL9/MLC2 (PubMed:21457715). In concert with MYO18A and LURAP1, is involved in modulating lamellar a…	27.33	0.016685	1	5.47	0	18|19|21	4|5|6|0|0|0	1638	High Throughput
CDC42_G12V	219771	Q8ND76	Q8ND76	CCNY	Cyclin-Y (Cyc-Y) (Cyclin box protein 1) (Cyclin fold protein 1) (cyclin-X)	Positive regulatory subunit of the cyclin-dependent kinases CDK14/PFTK1 and CDK16. Acts as a cell-cycle regulator of Wnt signaling pathway during G2/M phase by recruiting CDK14/PFTK1 to the plasma membrane and promoting phosphorylation of LRP6, leading to the activation of the Wnt signaling pathway. Recruits CDK16 to the plasma membrane. Isoform 3 might play a role in the activation of MYC-mediat…	5.67	0.0166276	1	56.67	0	4|4|3	0|0|0|0|0|0	341
CDC42_G12V	481	P05026	P05026	ATP1B1	Sodium/potassium-transporting ATPase subunit beta-1 (Sodium/potassium-dependent ATPase subunit beta-1)	This is the non-catalytic component of the active enzyme, which catalyzes the hydrolysis of ATP coupled with the exchange of Na(+) and K(+) ions across the plasma membrane. The beta subunit regulates, through assembly of alpha/beta heterodimers, the number of sodium pumps transported to the plasma membrane. {ECO:0000269|PubMed:19694409}.; Involved in cell adhesion and establishing epithelial cell…	5	0.0165017	1	50	0	3|3|3	0|0|0|0|0|0	303
CDC42_G12V	4140	P27448	P27448	MARK3	MAP/microtubule affinity-regulating kinase 3 (EC 2.7.11.1) (C-TAK1) (cTAK1) (Cdc25C-associated protein kinase 1) (ELKL motif kinase 2) (EMK-2) (Protein kinase STK10) (Ser/Thr protein kinase PAR-1) (Par-1a) (Serine/threonine-protein kinase p78)	Serine/threonine-protein kinase (PubMed:23666762). Involved in the specific phosphorylation of microtubule-associated proteins for MAP2 and MAP4. Phosphorylates the microtubule-associated protein MAPT/TAU (PubMed:23666762). Phosphorylates CDC25C on 'Ser-216'. Regulates localization and activity of some histone deacetylases by mediating phosphorylation of HDAC7, promoting subsequent interaction be…	12.33	0.0163745	1	37	0	12|8|10	0|0|1|0|0|0	753
CDC42_G12V	51144	Q53GQ0	Q53GQ0	HSD17B12	Very-long-chain 3-oxoacyl-CoA reductase (EC 1.1.1.330) (17-beta-hydroxysteroid dehydrogenase 12) (17-beta-HSD 12) (3-ketoacyl-CoA reductase) (KAR) (Estradiol 17-beta-dehydrogenase 12) (EC 1.1.1.62) (Short chain dehydrogenase/reductase family 12C member 1)	Catalyzes the second of the four reactions of the long-chain fatty acids elongation cycle. This endoplasmic reticulum-bound enzymatic process, allows the addition of two carbons to the chain of long- and very long-chain fatty acids/VLCFAs per cycle. This enzyme has a 3-ketoacyl-CoA reductase activity, reducing 3-ketoacyl-CoA to 3-hydroxyacyl-CoA, within each cycle of fatty acid elongation. Thereb…	5	0.0160256	1	15	0	3|5|5	0|1|0|0|0|0	312
CDC42_G12V	79658	A1A4S6	A1A4S6	ARHGAP10	Rho GTPase-activating protein 10 (GTPase regulator associated with focal adhesion kinase 2) (Graf-related protein 2) (Rho-type GTPase-activating protein 10)	GTPase activator for the small GTPases RhoA and Cdc42 by converting them to an inactive GDP-bound state. Essential for PTKB2 regulation of cytoskeletal organization via Rho family GTPases. Inhibits PAK2 proteolytic fragment PAK-2p34 kinase activity and changes its localization from the nucleus to the perinuclear region. Stabilizes PAK-2p34 thereby increasing stimulation of cell death (By similari…	12.33	0.015687	1	37	0	12|11|11	0|1|0|0|0|0	786	Low Throughput
CDC42_G12V	57648	Q9P206	Q9P206	KIAA1522	Uncharacterized protein KIAA1522		17	0.0155393	1	6.38	0	12|14|13	2|4|2|0|0|0	1094
CDC42_G12V	8899	Q13523	Q13523	PRPF4B	Serine/threonine-protein kinase PRP4 homolog (EC 2.7.11.1) (PRP4 kinase) (PRP4 pre-mRNA-processing factor 4 homolog)	Has a role in pre-mRNA splicing. Phosphorylates SF2/ASF.	15.33	0.0152234	1	5.75	0	12|12|10	2|4|2|0|0|0	1007
CDC42_G12V	7982	Q9NRC1	Q9NRC1	ST7	Suppressor of tumorigenicity 7 protein (Protein FAM4A1) (Protein HELG)	May act as a tumor suppressor. {ECO:0000269|PubMed:16474848}.	8.33	0.0150361	1	83.33	0	7|5|7	0|0|0|0|0|0	554
CDC42_G12V	79139	Q9BUN8	Q9BUN8	DERL1	Derlin-1 (Degradation in endoplasmic reticulum protein 1) (DERtrin-1) (Der1-like protein 1)	Functional component of endoplasmic reticulum-associated degradation (ERAD) for misfolded lumenal proteins. May act by forming a channel that allows the retrotranslocation of misfolded proteins into the cytosol where they are ubiquitinated and degraded by the proteasome. May mediate the interaction between VCP and the misfolded protein (PubMed:15215856). Also involved in endoplasmic reticulum str…	3.67	0.0146215	1	36.67	0	3|2|3	0|0|0|0|0|0	251
CDC42_G12V	10052	P36383	P36383	GJC1	Gap junction gamma-1 protein (Connexin-45) (Cx45) (Gap junction alpha-7 protein)	One gap junction consists of a cluster of closely packed pairs of transmembrane channels, the connexons, through which materials of low MW diffuse from one cell to a neighboring cell.	5.67	0.0143182	1	56.67	0	4|4|4	0|0|0|0|0|0	396
CDC42_G12V	57216	Q9ULK5	Q9ULK5	VANGL2	Vang-like protein 2 (Loop-tail protein 1 homolog) (Strabismus 1) (Van Gogh-like protein 2)	Involved in the control of early morphogenesis and patterning of both axial midline structures and the development of neural plate. Plays a role in the regulation of planar cell polarity, particularly in the orientation of stereociliary bundles in the cochlea. Required for polarization and movement of myocardializing cells in the outflow tract and seems to act via RHOA signaling to regulate this …	7.33	0.0140691	1	73.33	0	7|6|7	0|0|0|0|0|0	521
CDC42_G12V	64969	P82675	P82675	MRPS5	28S ribosomal protein S5, mitochondrial (MRP-S5) (S5mt) (Mitochondrial small ribosomal subunit protein uS5m)		6	0.0139535	1	60	0	5|6|5	0|0|0|0|0|0	430
CDC42_G12V	51347	Q9H2K8	Q9H2K8	TAOK3	Serine/threonine-protein kinase TAO3 (EC 2.7.11.1) (Cutaneous T-cell lymphoma-associated antigen HD-CL-09) (CTCL-associated antigen HD-CL-09) (Dendritic cell-derived protein kinase) (JNK/SAPK-inhibitory kinase) (Jun kinase-inhibitory kinase) (Kinase from chicken homolog A) (hKFC-A) (Thousand and one amino acid protein 3)	Serine/threonine-protein kinase that acts as a regulator of the p38/MAPK14 stress-activated MAPK cascade and of the MAPK8/JNK cascade. Acts as an activator of the p38/MAPK14 stress-activated MAPK cascade. In response to DNA damage, involved in the G2/M transition DNA damage checkpoint by activating the p38/MAPK14 stress-activated MAPK cascade, probably by mediating phosphorylation of upstream MAP…	12.33	0.0137305	1	123.33	0	8|10|7	0|0|0|0|0|0	898
CDC42_G12V	9344	Q9UL54	Q9UL54	TAOK2	Serine/threonine-protein kinase TAO2 (EC 2.7.11.1) (Kinase from chicken homolog C) (hKFC-C) (Prostate-derived sterile 20-like kinase 1) (PSK-1) (PSK1) (Prostate-derived STE20-like kinase 1) (Thousand and one amino acid protein kinase 2)	Serine/threonine-protein kinase involved in different processes such as membrane blebbing and apoptotic bodies formation DNA damage response and MAPK14/p38 MAPK stress-activated MAPK cascade. Phosphorylates itself, MBP, activated MAPK8, MAP2K3, MAP2K6 and tubulins. Activates the MAPK14/p38 MAPK signaling pathway through the specific activation and phosphorylation of the upstream MAP2K3 and MAP2K6…	14.33	0.0136606	1	143.33	0	8|11|12	0|0|0|0|0|0	1049
CDC42_G12V	3673	P17301	P17301	ITGA2	Integrin alpha-2 (CD49 antigen-like family member B) (Collagen receptor) (Platelet membrane glycoprotein Ia) (GPIa) (VLA-2 subunit alpha) (CD antigen CD49b)	Integrin alpha-2/beta-1 is a receptor for laminin, collagen, collagen C-propeptides, fibronectin and E-cadherin. It recognizes the proline-hydroxylated sequence G-F-P-G-E-R in collagen. It is responsible for adhesion of platelets and other cells to collagens, modulation of collagen and collagenase gene expression, force generation and organization of newly synthesized extracellular matrix.; (Micr…	16	0.0135478	1	160	0	10|14|11	0|0|0|0|0|0	1181
CDC42_G12V	9790	Q14692	Q14692	BMS1	Ribosome biogenesis protein BMS1 homolog (Ribosome assembly protein BMS1 homolog)	May act as a molecular switch during maturation of the 40S ribosomal subunit in the nucleolus. {ECO:0000250|UniProtKB:Q08965}.	17.33	0.0135179	1	10.4	0	15|14|16	0|1|4|0|0|0	1282
CDC42_G12V	9533	O15160	O15160	POLR1C	DNA-directed RNA polymerases I and III subunit RPAC1 (DNA-directed RNA polymerase I subunit C) (RNA polymerases I and III subunit AC1) (AC40) (DNA-directed RNA polymerases I and III 40 kDa polypeptide) (RPA40) (RPA39) (RPC40)	DNA-dependent RNA polymerase catalyzes the transcription of DNA into RNA using the four ribonucleoside triphosphates as substrates. Common component of RNA polymerases I and III which synthesize ribosomal RNA precursors and small RNAs, such as 5S rRNA and tRNAs, respectively. RPAC1 is part of the Pol core element with the central large cleft and probably a clamp element that moves to open and clo…	4.67	0.0134971	1	46.67	0	4|4|4	0|0|0|0|0|0	346
CDC42_G12V	2059	Q12929	Q12929	EPS8	Epidermal growth factor receptor kinase substrate 8	Signaling adapter that controls various cellular protrusions by regulating actin cytoskeleton dynamics and architecture. Depending on its association with other signal transducers, can regulate different processes. Together with SOS1 and ABI1, forms a trimeric complex that participates in transduction of signals from Ras to Rac by activating the Rac-specific guanine nucleotide exchange factor (GE…	11	0.013382	1	16.5	0	11|10|9	0|2|0|0|0|0	822
CDC42_G12V	57602	Q9P275	Q9P275	USP36	Ubiquitin carboxyl-terminal hydrolase 36 (EC 3.4.19.12) (Deubiquitinating enzyme 36) (Ubiquitin thioesterase 36) (Ubiquitin-specific-processing protease 36)	Deubiquitinase essential for the regulation of nucleolar structure and function. Required for cell and organism viability. Plays an important role in ribosomal RNA processing and protein synthesis, which is mediated, at least in part, through deubiquitination of DHX33, NPM1 and FBL, regulating their protein stability (PubMed:29273634, PubMed:19208757, PubMed:22902402). Function as a transcription…	14.67	0.0130632	1	4.89	0	12|14|13	3|2|4|0|0|0	1123
CDC42_G12V	1948	P52799	P52799	EFNB2	Ephrin-B2 (EPH-related receptor tyrosine kinase ligand 5) (LERK-5) (HTK ligand) (HTK-L)	Cell surface transmembrane ligand for Eph receptors, a family of receptor tyrosine kinases which are crucial for migration, repulsion and adhesion during neuronal, vascular and epithelial development. Binds promiscuously Eph receptors residing on adjacent cells, leading to contact-dependent bidirectional signaling into neighboring cells. The signaling pathway downstream of the receptor is referre…	4.33	0.013003	1	43.33	0	3|3|3	0|0|0|0|0|0	333
CDC42_G12V	64398	Q8N3R9	Q8N3R9	MPP5	MAGUK p55 subfamily member 5	May play a role in tight junctions biogenesis and in the establishment of cell polarity in epithelial cells. May modulate SC6A1/GAT1-mediated GABA uptake by stabilizing the transporter. Required for localization of EZR to the apical membrane of parietal cells and may play a role in the dynamic remodeling of the apical cytoskeleton (By similarity). {ECO:0000250}.	8.33	0.0129953	1	25	0	7|5|7	0|0|1|0|0|0	641
CDC42_G12V	140885	P78324	P78324	SIRPA	Tyrosine-protein phosphatase non-receptor type substrate 1 (SHP substrate 1) (SHPS-1) (Brain Ig-like molecule with tyrosine-based activation motifs) (Bit) (CD172 antigen-like family member A) (Inhibitory receptor SHPS-1) (Macrophage fusion receptor) (MyD-1 antigen) (Signal-regulatory protein alpha-1) (Sirp-alpha-1) (Signal-regulatory protein alpha-2) (Sirp-alpha-2) (Signal-regulatory protein alph…	Immunoglobulin-like cell surface receptor for CD47. Acts as docking protein and induces translocation of PTPN6, PTPN11 and other binding partners from the cytosol to the plasma membrane. Supports adhesion of cerebellar neurons, neurite outgrowth and glial cell attachment. May play a key role in intracellular signaling during synaptogenesis and in synaptic function (By similarity). Involved in the…	6.33	0.0125595	1	63.33	0	6|6|6	0|0|0|0|0|0	504
CDC42_G12V	692312	Q9NQ55	Q9NQ55	PPAN-P2RY11	Suppressor of SWI4 1 homolog (Ssf-1) (Brix domain-containing protein 3) (Peter Pan homolog)	May have a role in cell growth.	6.33	0.0121731	1	19	0	7|6|5	1|0|0|0|0|0	520
CDC42_G12V	56704	Q9HDC5	Q9HDC5	JPH1	Junctophilin-1 (JP-1) (Junctophilin type 1)	Junctophilins contribute to the formation of junctional membrane complexes (JMCs) which link the plasma membrane with the endoplasmic or sarcoplasmic reticulum in excitable cells. Provides a structural foundation for functional cross-talk between the cell surface and intracellular calcium release channels. JPH1 contributes to the construction of the skeletal muscle triad by linking the t-tubule (…	8	0.0121029	1	80	0	6|6|5	0|0|0|0|0|0	661
CDC42_G12V	4983	O60890	O60890	OPHN1	Oligophrenin-1	Stimulates GTP hydrolysis of members of the Rho family. Its action on RHOA activity and signaling is implicated in growth and stabilization of dendritic spines, and therefore in synaptic function. Critical for the stabilization of AMPA receptors at postsynaptic sites. Critical for the regulation of synaptic vesicle endocytosis at presynaptic terminals. Required for the localization of NR1D1 to de…	9.67	0.0120574	1	96.67	0	6|7|7	0|0|0|0|0|0	802	Low Throughput
CDC42_G12V	22839	Q9Y2H0	Q9Y2H0	DLGAP4	Disks large-associated protein 4 (DAP-4) (PSD-95/SAP90-binding protein 4) (SAP90/PSD-95-associated protein 4) (SAPAP-4)	May play a role in the molecular organization of synapses and neuronal cell signaling. Could be an adapter protein linking ion channel to the subsynaptic cytoskeleton. May induce enrichment of PSD-95/SAP90 at the plasma membrane.	5.33	0.011766	1	53.33	0	6|6|3	0|0|0|0|0|0	453
CDC42_G12V	960	P16070	P16070	CD44	CD44 antigen (CDw44) (Epican) (Extracellular matrix receptor III) (ECMR-III) (GP90 lymphocyte homing/adhesion receptor) (HUTCH-I) (Heparan sulfate proteoglycan) (Hermes antigen) (Hyaluronate receptor) (Phagocytic glycoprotein 1) (PGP-1) (Phagocytic glycoprotein I) (PGP-I) (CD antigen CD44)	Cell-surface receptor that plays a role in cell-cell interactions, cell adhesion and migration, helping them to sense and respond to changes in the tissue microenvironment (PubMed:16541107, PubMed:19703720, PubMed:22726066). Participates thereby in a wide variety of cellular functions including the activation, recirculation and homing of T-lymphocytes, hematopoiesis, inflammation and response to …	5	0.011655	1	15	0	4|3|3	0|1|0|0|0|0	429
CDC42_G12V	55219	Q8N5G2	Q8N5G2	MACO1	Macoilin (Macoilin-1) (Transmembrane protein 57)	Plays a role in the regulation of neuronal activity. {ECO:0000269|PubMed:21589894}.	7.67	0.0115512	1	7.67	0	8|7|7	1|2|0|0|0|0	664
CDC42_G12V	25885	O95602	O95602	POLR1A	DNA-directed RNA polymerase I subunit RPA1 (RNA polymerase I subunit A1) (EC 2.7.7.6) (A190) (DNA-directed RNA polymerase I largest subunit) (DNA-directed RNA polymerase I subunit A) (RNA polymerase I 194 kDa subunit) (RPA194)	DNA-dependent RNA polymerase catalyzes the transcription of DNA into RNA using the four ribonucleoside triphosphates as substrates. Largest and catalytic core component of RNA polymerase I which synthesizes ribosomal RNA precursors. Forms the polymerase active center together with the second largest subunit. A single stranded DNA template strand of the promoter is positioned within the central ac…	19.67	0.011436	1	5.9	0	14|18|17	3|3|4|0|1|0	1720
CDC42_G12V	8452	Q13618	Q13618	CUL3	Cullin-3 (CUL-3)	Core component of multiple cullin-RING-based BCR (BTB-CUL3-RBX1) E3 ubiquitin-protein ligase complexes which mediate the ubiquitination and subsequent proteasomal degradation of target proteins. BCR complexes and ARIH1 collaborate in tandem to mediate ubiquitination of target proteins (PubMed:27565346). As a scaffold protein may contribute to catalysis through positioning of the substrate and the…	8.67	0.0112016	1	86.67	0	8|7|8	0|0|0|0|0|0	774
CDC42_G12V	8502	Q99569	Q99569	PKP4	Plakophilin-4 (p0071)	Plays a role as a regulator of Rho activity during cytokinesis. May play a role in junctional plaques. {ECO:0000269|PubMed:17115030}.	13.33	0.0111829	1	40	0	14|14|7	0|0|1|0|0|0	1192
CDC42_G12V	4839	P46087	P46087	NOP2	Probable 28S rRNA (cytosine(4447)-C(5))-methyltransferase (EC 2.1.1.-) (Nucleolar protein 1) (Nucleolar protein 2 homolog) (Proliferating-cell nucleolar antigen p120) (Proliferation-associated nucleolar protein p120)	Involved in ribosomal large subunit assembly (PubMed:24120868). S-adenosyl-L-methionine-dependent methyltransferase that specifically methylates the C(5) position of cytosine 4447 in 28S rRNA (Probable). May play a role in the regulation of the cell cycle and the increased nucleolar activity that is associated with the cell proliferation (Probable). {ECO:0000269|PubMed:24120868, ECO:0000305, ECO:…	8.67	0.0106773	1	13	0	7|8|7	1|0|1|0|0|0	812
CDC42_G12V	23348	Q9BZ29	Q9BZ29	DOCK9	Dedicator of cytokinesis protein 9 (Cdc42 guanine nucleotide exchange factor zizimin-1) (Zizimin-1)	Guanine nucleotide-exchange factor (GEF) that activates CDC42 by exchanging bound GDP for free GTP. Overexpression induces filopodia formation. {ECO:0000269|PubMed:12172552, ECO:0000269|PubMed:19745154}.	22	0.0106383	1	4.4	0	16|15|20	3|6|6|0|0|0	2068	Low Throughput
CDC42_G12V	7456	O43516	O43516	WIPF1	WAS/WASL-interacting protein family member 1 (Protein PRPL-2) (Wiskott-Aldrich syndrome protein-interacting protein) (WASP-interacting protein)	Plays a role in the reorganization of the actin cytoskeleton. Contributes with NCK1 and GRB2 in the recruitment and activation of WASL. May participate in regulating the subcellular localization of WASL, resulting in the disassembly of stress fibers in favor of filopodia formation. Plays a role in the formation of cell ruffles (By similarity). Plays an important role in the intracellular motility…	5.33	0.0105964	1	53.33	0	4|3|4	0|0|0|0|0|0	503	Low Throughput
CDC42_G12V	8140	Q01650	Q01650	SLC7A5	Large neutral amino acids transporter small subunit 1 (4F2 light chain) (4F2 LC) (4F2LC) (CD98 light chain) (Integral membrane protein E16) (L-type amino acid transporter 1) (hLAT1) (Solute carrier family 7 member 5) (y+ system cationic amino acid transporter)	Sodium-independent, high-affinity transport of large neutral amino acids such as phenylalanine, tyrosine, leucine, arginine and tryptophan, when associated with SLC3A2/4F2hc. Involved in cellular amino acid uptake. Acts as an amino acid exchanger. Involved in the transport of L-DOPA across the blood-brain barrier, and that of thyroid hormones triiodothyronine (T3) and thyroxine (T4) across the ce…	5.33	0.0105128	1	53.33	0	3|3|2	0|0|0|0|0|0	507
CDC42_G12V	23362	Q9NYI0	Q9NYI0	PSD3	PH and SEC7 domain-containing protein 3 (Epididymis tissue protein Li 20mP) (Exchange factor for ADP-ribosylation factor guanine nucleotide factor 6 D) (Exchange factor for ARF6 D) (Hepatocellular carcinoma-associated antigen 67) (Pleckstrin homology and SEC7 domain-containing protein 3)	Guanine nucleotide exchange factor for ARF6. {ECO:0000250}.	11	0.0105062	1	110	0	8|10|10	0|0|0|0|0|0	1047
CDC42_G12V	54867	Q6NUQ4	Q6NUQ4	TMEM214	Transmembrane protein 214	Critical mediator, in cooperation with CASP4, of endoplasmic reticulum-stress induced apoptosis. Required or the activation of CASP4 following endoplasmic reticulum stress. {ECO:0000269|PubMed:23661706}.	6.67	0.0103571	1	66.67	0	7|8|5	0|0|0|0|0|0	644
CDC42_G12V	1456	Q9Y6M4	Q9Y6M4	CSNK1G3	Casein kinase I isoform gamma-3 (CKI-gamma 3) (EC 2.7.11.1)	Serine/threonine-protein kinase. Casein kinases are operationally defined by their preferential utilization of acidic proteins such as caseins as substrates. It can phosphorylate a large number of proteins. Participates in Wnt signaling. Regulates fast synaptic transmission mediated by glutamate (By similarity). {ECO:0000250}.	4.67	0.0102637	1	46.67	0	3|5|3	0|0|0|0|0|0	455
CDC42_G12V	23780	Q9BQE5	Q9BQE5	APOL2	Apolipoprotein L2 (Apolipoprotein L-II) (ApoL-II)	May affect the movement of lipids in the cytoplasm or allow the binding of lipids to organelles.	3.33	0.00988131	1	33.33	0	3|4|3	0|0|0|0|0|0	337
CDC42_G12V	7289	O75386	O75386	TULP3	Tubby-related protein 3 (Tubby-like protein 3)	Negative regulator of the Shh signaling transduction pathway: recruited to primary cilia via association with the IFT complex A (IFT-A) and is required for recruitment of G protein-coupled receptor GPR161 to cilia, a promoter of PKA-dependent basal repression machinery in Shh signaling. Binds to phosphorylated inositide (phosphoinositide) lipids. Both IFT-A- and phosphoinositide-binding propertie…	4.33	0.00979638	1	43.33	0	4|3|3	0|0|0|0|0|0	442
CDC42_G12V	550	Q9Y679	Q9Y679	AUP1	Ancient ubiquitous protein 1	May play a role in the translocation of terminally misfolded proteins from the endoplasmic reticulum lumen to the cytoplasm and their degradation by the proteasome. {ECO:0000269|PubMed:18711132}.	4	0.0097561	1	40	0	4|2|2	0|0|0|0|0|0	410
CDC42_G12V	23268	Q6XZF7	Q6XZF7	DNMBP	Dynamin-binding protein (Scaffold protein Tuba)	Plays a critical role as a guanine nucleotide exchange factor (GEF) for CDC42 in several intracellular processes associated with the actin and microtubule cytoskeleton. Regulates the structure of apical junctions through F-actin organization in epithelial cells (PubMed:19767742, PubMed:17015620). Participates in the normal lumenogenesis of epithelial cell cysts by regulating spindle orientation (…	15.33	0.00972099	1	15.33	0	8|14|13	2|0|1|0|0|0	1577
CDC42_G12V	11103	Q13601	Q13601	KRR1	KRR1 small subunit processome component homolog (HIV-1 Rev-binding protein 2) (KRR-R motif-containing protein 1) (Rev-interacting protein 1) (Rip-1)	Required for 40S ribosome biogenesis. Involved in nucleolar processing of pre-18S ribosomal RNA and ribosome assembly (By similarity). {ECO:0000250}.	3.67	0.00963255	1	36.67	0	3|3|2	0|0|0|0|0|0	381
CDC42_G12V	10113	Q9HCU5	Q9HCU5	PREB	Prolactin regulatory element-binding protein (Mammalian guanine nucleotide exchange factor mSec12)	Guanine nucleotide exchange factor that specifically activates the small GTPase SAR1B. Mediates the recruitement of SAR1B and other COPII coat components to endoplasmic reticulum membranes and is therefore required for the formation of COPII transport vesicles from the ER. {ECO:0000250|UniProtKB:Q9WTV0, ECO:0000250|UniProtKB:Q9WUQ2}.; Was first identified based on its probable role in the regulat…	4	0.00959233	1	40	0	4|3|4	0|0|0|0|0|0	417
CDC42_G12V	8500	Q13136	Q13136	PPFIA1	Liprin-alpha-1 (LAR-interacting protein 1) (LIP-1) (Protein tyrosine phosphatase receptor type f polypeptide-interacting protein alpha-1) (PTPRF-interacting protein alpha-1)	May regulate the disassembly of focal adhesions. May localize receptor-like tyrosine phosphatases type 2A at specific sites on the plasma membrane, possibly regulating their interaction with the extracellular environment and their association with substrates. {ECO:0000269|PubMed:7796809}.	11.33	0.00956118	1	113.33	0	10|9|11	0|0|0|0|0|0	1185
CDC42_G12V	284119	Q6NZI2	Q6NZI2	CAVIN1	Caveolae-associated protein 1 (Cavin-1) (Polymerase I and transcript release factor)	Plays an important role in caveolae formation and organization. Essential for the formation of caveolae in all tissues (PubMed:18056712, PubMed:18191225, PubMed:19726876). Core component of the CAVIN complex which is essential for recruitment of the complex to the caveolae in presence of calveolin-1 (CAV1). Essential for normal oligomerization of CAV1. Promotes ribosomal transcriptional activity …	3.67	0.00941026	1	36.67	0	3|3|2	0|0|0|0|0|0	390
CDC42_G12V	4853	Q04721	Q04721	NOTCH2	Neurogenic locus notch homolog protein 2 (Notch 2) (hN2) [Cleaved into: Notch 2 extracellular truncation (N2ECD); Notch 2 intracellular domain (N2ICD)]	Functions as a receptor for membrane-bound ligands Jagged-1 (JAG1), Jagged-2 (JAG2) and Delta-1 (DLL1) to regulate cell-fate determination. Upon ligand activation through the released notch intracellular domain (NICD) it forms a transcriptional activator complex with RBPJ/RBPSUH and activates genes of the enhancer of split locus (PubMed:21378985, PubMed:21378989). Affects the implementation of di…	23	0.00930797	1	6.27	0	13|13|11	4|3|4|0|0|0	2471	High Throughput
CDC42_G12V	23029	P42696	P42696	RBM34	RNA-binding protein 34 (RNA-binding motif protein 34)		4	0.00930233	1	40	0	4|4|3	0|0|0|0|0|0	430
CDC42_G12V	23048	Q96RU3	Q96RU3	FNBP1	Formin-binding protein 1 (Formin-binding protein 17) (hFBP17)	May act as a link between RND2 signaling and regulation of the actin cytoskeleton (By similarity). Required to coordinate membrane tubulation with reorganization of the actin cytoskeleton during the late stage of clathrin-mediated endocytosis. Binds to lipids such as phosphatidylinositol 4,5-bisphosphate and phosphatidylserine and promotes membrane invagination and the formation of tubules. Also …	5.67	0.00918963	1	56.67	0	4|7|6	0|0|0|0|0|0	617
CDC42_G12V	57620	Q9P246	Q9P246	STIM2	Stromal interaction molecule 2	Plays a role in mediating store-operated Ca(2+) entry (SOCE), a Ca(2+) influx following depletion of intracellular Ca(2+) stores. Functions as a highly sensitive Ca(2+) sensor in the endoplasmic reticulum which activates both store-operated and store-independent Ca(2+)-influx. Regulates basal cytosolic and endoplasmic reticulum Ca(2+) concentrations. Upon mild variations of the endoplasmic reticu…	6.67	0.00894102	1	66.67	0	6|6|4	0|0|0|0|0|0	746
CDC42_G12V	8573	O14936	O14936	CASK	Peripheral plasma membrane protein CASK (hCASK) (EC 2.7.11.1) (Calcium/calmodulin-dependent serine protein kinase) (Protein lin-2 homolog)	Multidomain scaffolding protein with a role in synaptic transmembrane protein anchoring and ion channel trafficking. Contributes to neural development and regulation of gene expression via interaction with the transcription factor TBR1. Binds to cell-surface proteins, including amyloid precursor protein, neurexins and syndecans. May mediate a link between the extracellular matrix and the actin cy…	8	0.00890869	1	80	0	6|8|6	0|0|0|0|0|0	898
CDC42_G12V	114793	Q96PY5	Q96PY5	FMNL2	Formin-like protein 2 (Formin homology 2 domain-containing protein 2)	Plays a role in the regulation of cell morphology and cytoskeletal organization. Required in the cortical actin filament dynamics. {ECO:0000269|PubMed:21834987}.	9.67	0.00885531	1	96.67	0	8|8|8	0|0|0|0|0|0	1092	High Throughput
CDC42_G12V	3611	Q13418	Q13418	ILK	Integrin-linked protein kinase (EC 2.7.11.1) (59 kDa serine/threonine-protein kinase) (ILK-1) (ILK-2) (p59ILK)	Receptor-proximal protein kinase regulating integrin-mediated signal transduction (PubMed:8538749, PubMed:9736715). May act as a mediator of inside-out integrin signaling. Focal adhesion protein part of the complex ILK-PINCH. This complex is considered to be one of the convergence points of integrin- and growth factor-signaling pathway. Could be implicated in mediating cell architecture, adhesion…	4	0.00884956	1	40	0	4|2|3	0|0|0|0|0|0	452
CDC42_G12V	22821	Q14644	Q14644	RASA3	Ras GTPase-activating protein 3 (GAP1(IP4BP)) (Ins P4-binding protein)	Inhibitory regulator of the Ras-cyclic AMP pathway. Binds inositol tetrakisphosphate (IP4) with high affinity. Might be a specific IP4 receptor.	7.33	0.00878897	1	73.33	0	8|6|8	0|0|0|0|0|0	834
CDC42_G12V	399687	Q92614	Q92614	MYO18A	Unconventional myosin-XVIIIa (Molecule associated with JAK3 N-terminus) (MAJN) (Myosin containing a PDZ domain) (Surfactant protein receptor SP-R210) (SP-R210)	May link Golgi membranes to the cytoskeleton and participate in the tensile force required for vesicle budding from the Golgi. Thereby, may play a role in Golgi membrane trafficking and could indirectly give its flattened shape to the Golgi apparatus (PubMed:19837035, PubMed:23345592). Alternatively, in concert with LURAP1 and CDC42BPA/CDC42BPB, has been involved in modulating lamellar actomyosin…	18	0.00876339	1	10.8	0	13|16|21	3|2|0|0|0|0	2054
CDC42_G12V	5795	Q12913	Q12913	PTPRJ	Receptor-type tyrosine-protein phosphatase eta (Protein-tyrosine phosphatase eta) (R-PTP-eta) (EC 3.1.3.48) (Density-enhanced phosphatase 1) (DEP-1) (HPTP eta) (Protein-tyrosine phosphatase receptor type J) (R-PTP-J) (CD antigen CD148)	Tyrosine phosphatase which dephosphorylates or contributes to the dephosphorylation of CTNND1, FLT3, PDGFRB, MET, RET (variant MEN2A), KDR, LYN, SRC, MAPK1, MAPK3, EGFR, TJP1, OCLN, PIK3R1 and PIK3R2. Plays a role in cell adhesion, migration, proliferation and differentiation. Involved in vascular development. Regulator of macrophage adhesion and spreading. Positively affects cell-matrix adhesion…	11.67	0.0087285	1	116.67	0	6|10|13	0|0|0|0|0|0	1337
CDC42_G12V	23180	Q14699	Q14699	RFTN1	Raftlin (Cell migration-inducing gene 2 protein) (Raft-linking protein)	Involved in protein trafficking via association with clathrin and AP2 complex (PubMed:27022195, PubMed:21266579). Upon bacterial lipopolysaccharide stimulation, mediates internalization of TLR4 to endosomes in dendritic cells and macrophages; and internalization of poly(I:C) to TLR3-positive endosomes in myeloid dendritic cells and epithelial cells; resulting in activation of TICAM1-mediated sign…	5	0.00865052	1	50	0	4|3|6	0|0|0|0|0|0	578
CDC42_G12V	3996	Q15334	Q15334	LLGL1	Lethal(2) giant larvae protein homolog 1 (LLGL) (DLG4) (Hugl-1) (Human homolog to the D-lgl gene protein)	Cortical cytoskeleton protein found in a complex involved in maintaining cell polarity and epithelial integrity. Involved in the regulation of mitotic spindle orientation, proliferation, differentiation and tissue organization of neuroepithelial cells. Involved in axonogenesis through RAB10 activation thereby regulating vesicular membrane trafficking toward the axonal plasma membrane. {ECO:000026…	9	0.00845865	1	90	0	9|7|6	0|0|0|0|0|0	1064
CDC42_G12V	22841	Q7L804	Q7L804	RAB11FIP2	Rab11 family-interacting protein 2 (Rab11-FIP2) (NRip11)	A Rab11 effector binding preferentially phosphatidylinositol 3,4,5-trisphosphate (PtdInsP3) and phosphatidic acid (PA) and acting in the regulation of the transport of vesicles from the endosomal recycling compartment (ERC) to the plasma membrane. Involved in insulin granule exocytosis. Also involved in receptor-mediated endocytosis and membrane trafficking of recycling endosomes, probably origin…	4.33	0.00845703	1	43.33	0	2|2|2	0|0|0|0|0|0	512
CDC42_G12V	5332	Q15147	Q15147	PLCB4	1-phosphatidylinositol 4,5-bisphosphate phosphodiesterase beta-4 (EC 3.1.4.11) (Phosphoinositide phospholipase C-beta-4) (Phospholipase C-beta-4) (PLC-beta-4)	The production of the second messenger molecules diacylglycerol (DAG) and inositol 1,4,5-trisphosphate (IP3) is mediated by activated phosphatidylinositol-specific phospholipase C enzymes. This form has a role in retina signal transduction.	10	0.00837521	1	100	0	10|9|7	0|0|0|0|0|0	1194
CDC42_G12V	9462	Q9UJF2	Q9UJF2	RASAL2	Ras GTPase-activating protein nGAP (RAS protein activator-like 2)	Inhibitory regulator of the Ras-cyclic AMP pathway.	10.67	0.00833594	1	106.67	0	13|12|6	0|0|0|0|0|0	1280
CDC42_G12V	3693	P18084	P18084	ITGB5	Integrin beta-5	Integrin alpha-V/beta-5 (ITGAV:ITGB5) is a receptor for fibronectin. It recognizes the sequence R-G-D in its ligand.; (Microbial infection) Integrin ITGAV:ITGB5 acts as a receptor for adenovirus type C. {ECO:0000269|PubMed:20615244}.	6.33	0.0079224	1	63.33	0	6|4|4	0|0|0|0|0|0	799
CDC42_G12V	5318	Q99959	Q99959	PKP2	Plakophilin-2	May play a role in junctional plaques. {ECO:0000269|PubMed:22781308}.	6.33	0.00756272	1	63.33	0	8|6|5	0|0|0|0|0|0	837
CDC42_G12V	9644	Q5TCZ1	Q5TCZ1	SH3PXD2A	SH3 and PX domain-containing protein 2A (Adapter protein TKS5) (Five SH3 domain-containing protein) (SH3 multiple domains protein 1) (Tyrosine kinase substrate with five SH3 domains)	Adapter protein involved in invadopodia and podosome formation, extracellular matrix degradation and invasiveness of some cancer cells. Binds matrix metalloproteinases (ADAMs), NADPH oxidases (NOXs) and phosphoinositides. Acts as an organizer protein that allows NOX1- or NOX3-dependent reactive oxygen species (ROS) generation and ROS localization. In association with ADAM12, mediates the neurotox…	8.33	0.00753846	1	83.33	0	9|8|4	0|0|0|0|0|0	1105
CDC42_G12V	9497	Q9Y6M7	Q9Y6M7	SLC4A7	Sodium bicarbonate cotransporter 3 (Electroneutral Na/HCO(3) cotransporter) (Sodium bicarbonate cotransporter 2) (Sodium bicarbonate cotransporter 2b) (Bicarbonate transporter) (Solute carrier family 4 member 7)	Electroneutral sodium- and bicarbonate-dependent cotransporter with a Na(+):HCO3(-) 1:1 stoichiometry. Regulates intracellular pH and may play a role in bicarbonate salvage in secretory epithelia. May also have an associated sodium channel activity. {ECO:0000269|PubMed:10347222, ECO:0000269|PubMed:12403779}.	9	0.00741351	1	90	0	5|8|6	0|0|0|0|0|0	1214
CDC42_G12V	22984	Q14690	Q14690	PDCD11	Protein RRP5 homolog (NF-kappa-B-binding protein) (NFBP) (Programmed cell death protein 11)	Essential for the generation of mature 18S rRNA, specifically necessary for cleavages at sites A0, 1 and 2 of the 47S precursor. Directly interacts with U3 snoRNA. {ECO:0000269|PubMed:17654514}.; Involved in the biogenesis of rRNA. {ECO:0000250}.	13.33	0.00712453	1	5	0	11|11|11	2|3|3|0|0|0	1871
CDC42_G12V	2048	P29323	P29323	EPHB2	Ephrin type-B receptor 2 (EC 2.7.10.1) (Developmentally-regulated Eph-related tyrosine kinase) (ELK-related tyrosine kinase) (EPH tyrosine kinase 3) (EPH-like kinase 5) (EK5) (hEK5) (Renal carcinoma antigen NY-REN-47) (Tyrosine-protein kinase TYRO5) (Tyrosine-protein kinase receptor EPH-3) [Cleaved into: EphB2/CTF1; EphB2/CTF2]	Receptor tyrosine kinase which binds promiscuously transmembrane ephrin-B family ligands residing on adjacent cells, leading to contact-dependent bidirectional signaling into neighboring cells. The signaling pathway downstream of the receptor is referred to as forward signaling while the signaling pathway downstream of the ephrin ligand is referred to as reverse signaling. Functions in axon guida…	7	0.00709939	1	70	0	6|7|3	0|0|0|0|0|0	986
CDC42_G12V	3655	P23229	P23229	ITGA6	Integrin alpha-6 (CD49 antigen-like family member F) (VLA-6) (CD antigen CD49f) [Cleaved into: Integrin alpha-6 heavy chain; Integrin alpha-6 light chain; Processed integrin alpha-6 (Alpha6p)]	Integrin alpha-6/beta-1 (ITGA6:ITGB1) is a receptor for laminin on platelets (By similarity). Integrin alpha-6/beta-1 (ITGA6:ITGB1) is present in oocytes and is involved in sperm-egg fusion (By similarity). Integrin alpha-6/beta-4 (ITGA6:ITGB4) is a receptor for laminin in epithelial cells and it plays a critical structural role in the hemidesmosome (By similarity). ITGA6:ITGB4 binds to NRG1 (via…	7.67	0.00703025	1	76.67	0	7|6|7	0|0|0|0|0|0	1091
CDC42_G12V	22926	P18850	P18850	ATF6	Cyclic AMP-dependent transcription factor ATF-6 alpha (cAMP-dependent transcription factor ATF-6 alpha) (Activating transcription factor 6 alpha) (ATF6-alpha) [Cleaved into: Processed cyclic AMP-dependent transcription factor ATF-6 alpha]	Transmembrane glycoprotein of the endoplasmic reticulum that functions as a transcription activator and initiates the unfolded protein response (UPR) during endoplasmic reticulum stress. Cleaved upon ER stress, the N-terminal processed cyclic AMP-dependent transcription factor ATF-6 alpha translocates to the nucleus where it activates transcription of genes involved in the UPR. Binds DNA on the 5…	4.67	0.00697015	1	46.67	0	3|5|4	0|0|0|0|0|0	670
CDC42_G12V	84172	Q9H9Y6	Q9H9Y6	POLR1B	DNA-directed RNA polymerase I subunit RPA2 (RNA polymerase I subunit 2) (EC 2.7.7.6) (DNA-directed RNA polymerase I 135 kDa polypeptide) (RPA135)	DNA-dependent RNA polymerase catalyzes the transcription of DNA into RNA using the four ribonucleoside triphosphates as substrates. Second largest core component of RNA polymerase I which synthesizes ribosomal RNA precursors. Proposed to contribute to the polymerase catalytic activity and forms the polymerase active center together with the largest subunit. Pol I is composed of mobile elements an…	7.67	0.00675771	1	23	0	3|6|6	0|0|1|0|0|0	1135
CDC42_G12V	55761	Q96AE7	Q96AE7	TTC17	Tetratricopeptide repeat protein 17 (TPR repeat protein 17)	Plays a role in primary ciliogenesis by modulating actin polymerization. {ECO:0000269|PubMed:24475127}.	7.67	0.00672217	1	76.67	0	5|7|9	0|0|0|0|0|0	1141
CDC42_G12V	5754	Q13308	Q13308	PTK7	Inactive tyrosine-protein kinase 7 (Colon carcinoma kinase 4) (CCK-4) (Protein-tyrosine kinase 7) (Pseudo tyrosine kinase receptor 7) (Tyrosine-protein kinase-like 7)	Inactive tyrosine kinase involved in Wnt signaling pathway. Component of both the non-canonical (also known as the Wnt/planar cell polarity signaling) and the canonical Wnt signaling pathway. Functions in cell adhesion, cell migration, cell polarity, proliferation, actin cytoskeleton reorganization and apoptosis. Has a role in embryogenesis, epithelial tissue organization and angiogenesis. {ECO:0…	7	0.00654206	1	70	0	7|6|5	0|0|0|0|0|0	1070
CDC42_G12V	1362	O75976	O75976	CPD	Carboxypeptidase D (EC 3.4.17.22) (Metallocarboxypeptidase D) (gp180)		9	0.00652174	1	90	0	9|7|8	0|0|0|0|0|0	1380
CDC42_G12V	9645	O94851	O94851	MICAL2	[F-actin]-monooxygenase MICAL2 (EC 1.14.13.225) (Molecule interacting with CasL protein 2) (MICAL-2)	Nuclear monooxygenase that promotes depolymerization of F-actin by mediating oxidation of specific methionine residues on actin to form methionine-sulfoxide, resulting in actin filament disassembly and preventing repolymerization (PubMed:24440334). In the absence of actin, it also functions as a NADPH oxidase producing H(2)O(2) (By similarity). Acts as a key regulator of the SRF signaling pathway…	7.33	0.00652135	1	73.33	0	9|7|3	0|0|0|0|0|0	1124
CDC42_G12V	11022	Q9Y2W6	Q9Y2W6	TDRKH	Tudor and KH domain-containing protein (Tudor domain-containing protein 2)	Participates in the primary piRNA biogenesis pathway and is required during spermatogenesis to repress transposable elements and prevent their mobilization, which is essential for the germline integrity. The piRNA metabolic process mediates the repression of transposable elements during meiosis by forming complexes composed of piRNAs and Piwi proteins and govern the methylation and subsequent rep…	3.33	0.00645349	1	33.33	0	3|4|3	0|0|0|0|0|0	516
CDC42_G12V	55253	Q9NV66	Q9NV66	TYW1	S-adenosyl-L-methionine-dependent tRNA 4-demethylwyosine synthase (EC 4.1.3.44) (Radical S-adenosyl methionine and flavodoxin domain-containing protein 1) (tRNA wybutosine-synthesizing protein 1 homolog) (tRNA-yW-synthesizing protein)	Probable component of the wybutosine biosynthesis pathway. Wybutosine is a hyper modified guanosine with a tricyclic base found at the 3'-position adjacent to the anticodon of eukaryotic phenylalanine tRNA. Catalyzes the condensation of N-methylguanine with 2 carbon atoms from pyruvate to form the tricyclic 4-demethylwyosine, an intermediate in wybutosine biosynthesis (By similarity). {ECO:000025…	4.67	0.00637978	1	46.67	0	5|4|5	0|0|0|0|0|0	732
CDC42_G12V	9223	Q96QZ7	Q96QZ7	MAGI1	Membrane-associated guanylate kinase, WW and PDZ domain-containing protein 1 (Atrophin-1-interacting protein 3) (AIP-3) (BAI1-associated protein 1) (BAP-1) (Membrane-associated guanylate kinase inverted 1) (MAGI-1) (Trinucleotide repeat-containing gene 19 protein) (WW domain-containing protein 3) (WWP3)	May play a role as scaffolding protein at cell-cell junctions. May regulate acid-induced ASIC3 currents by modulating its expression at the cell surface (By similarity). {ECO:0000250}.	8	0.00636943	1	24	0	7|6|7	0|1|0|0|0|0	1256
CDC42_G12V	6599	Q92922	Q92922	SMARCC1	SWI/SNF complex subunit SMARCC1 (BRG1-associated factor 155) (BAF155) (SWI/SNF complex 155 kDa subunit) (SWI/SNF-related matrix-associated actin-dependent regulator of chromatin subfamily C member 1)	Involved in transcriptional activation and repression of select genes by chromatin remodeling (alteration of DNA-nucleosome topology). Component of SWI/SNF chromatin remodeling complexes that carry out key enzymatic activities, changing chromatin structure by altering DNA-histone contacts within a nucleosome in an ATP-dependent manner. May stimulate the ATPase activity of the catalytic subunit of…	7	0.00633484	1	10.5	0	7|7|6	0|1|1|0|0|0	1105
CDC42_G12V	4296	Q16584	Q16584	MAP3K11	Mitogen-activated protein kinase kinase kinase 11 (EC 2.7.11.25) (Mixed lineage kinase 3) (Src-homology 3 domain-containing proline-rich kinase)	Activates the JUN N-terminal pathway. Required for serum-stimulated cell proliferation and for mitogen and cytokine activation of MAPK14 (p38), MAPK3 (ERK) and MAPK8 (JNK1) through phosphorylation and activation of MAP2K4/MKK4 and MAP2K7/MKK7. Plays a role in mitogen-stimulated phosphorylation and activation of BRAF, but does not phosphorylate BRAF directly. Influences microtubule organization du…	5.33	0.0062928	1	53.33	0	5|5|4	0|0|0|0|0|0	847	High Throughput
CDC42_G12V	23141	Q86XL3	Q86XL3	ANKLE2	Ankyrin repeat and LEM domain-containing protein 2 (LEM domain-containing protein 4)	Involved in mitotic nuclear envelope reassembly by promoting dephosphorylation of BAF/BANF1 during mitotic exit. Coordinates the control of BAF/BANF1 dephosphorylation by inhibiting VRK1 kinase and promoting dephosphorylation of BAF/BANF1 by protein phosphatase 2A (PP2A), thereby facilitating nuclear envelope assembly. It is unclear whether it acts as a real PP2A regulatory subunit or whether it …	5.67	0.00604478	1	56.67	0	4|8|4	0|0|0|0|0|0	938
CDC42_G12V	1825	Q14574	Q14574	DSC3	Desmocollin-3 (Cadherin family member 3) (Desmocollin-4) (HT-CP)	Component of intercellular desmosome junctions. Involved in the interaction of plaque proteins and intermediate filaments mediating cell-cell adhesion. May contribute to epidermal cell positioning (stratification) by mediating differential adhesiveness between cells that express different isoforms.	5.33	0.00594866	1	53.33	0	5|5|4	0|0|0|0|0|0	896
CDC42_G12V	22862	Q9Y2H6	Q9Y2H6	FNDC3A	Fibronectin type-III domain-containing protein 3A (Human gene expressed in odontoblasts)	Mediates spermatid-Sertoli adhesion during spermatogenesis. {ECO:0000250}.	7	0.00584307	1	70	0	7|6|4	0|0|0|0|0|0	1198
CDC42_G12V	4323	P50281	P50281	MMP14	Matrix metalloproteinase-14 (MMP-14) (EC 3.4.24.80) (MMP-X1) (Membrane-type matrix metalloproteinase 1) (MT-MMP 1) (MTMMP1) (Membrane-type-1 matrix metalloproteinase) (MT1-MMP) (MT1MMP)	Endopeptidase that degrades various components of the extracellular matrix such as collagen. Activates progelatinase A. Essential for pericellular collagenolysis and modeling of skeletal and extraskeletal connective tissues during development (By similarity). May be involved in actin cytoskeleton reorganization by cleaving PTK7 (PubMed:20837484). Acts as a positive regulator of cell growth and mi…	3.33	0.00572165	1	33.33	0	2|2|3	0|0|0|0|0|0	582
CDC42_G12V	444	Q12797	Q12797	ASPH	Aspartyl/asparaginyl beta-hydroxylase (EC 1.14.11.16) (Aspartate beta-hydroxylase) (ASP beta-hydroxylase) (Peptide-aspartate beta-dioxygenase)	Isoform 1: specifically hydroxylates an Asp or Asn residue in certain epidermal growth factor-like (EGF) domains of a number of proteins. {ECO:0000269|PubMed:11773073}.; Isoform 8: membrane-bound Ca(2+)-sensing protein, which is a structural component of the ER-plasma membrane junctions. Isoform 8 regulates the activity of Ca(+2) released-activated Ca(+2) (CRAC) channels in T-cells. {ECO:0000269|…	4.33	0.0057124	1	43.33	0	4|3|3	0|0|0|0|0|0	758
CDC42_G12V	23353	O94901	O94901	SUN1	SUN domain-containing protein 1 (Protein unc-84 homolog A) (Sad1/unc-84 protein-like 1)	As a component of the LINC (LInker of Nucleoskeleton and Cytoskeleton) complex involved in the connection between the nuclear lamina and the cytoskeleton (PubMed:18039933, PubMed:18396275). The nucleocytoplasmic interactions established by the LINC complex play an important role in the transmission of mechanical forces across the nuclear envelope and in nuclear movement and positioning (By simila…	3.67	0.00522792	1	36.67	0	3|4|2	0|0|0|0|0|0	702
CDC42_G12V	65095	Q8N9T8	Q8N9T8	KRI1	Protein KRI1 homolog		3.67	0.0051763	1	36.67	0	3|4|4	0|0|0|0|0|0	709
CDC42_G12V	2182	O60488	O60488	ACSL4	Long-chain-fatty-acid--CoA ligase 4 (EC 6.2.1.3) (Long-chain acyl-CoA synthetase 4) (LACS 4)	Activation of long-chain fatty acids for both synthesis of cellular lipids, and degradation via beta-oxidation. Preferentially uses arachidonate and eicosapentaenoate as substrates.	3.67	0.00516174	1	36.67	0	2|1|1	0|0|0|0|0|0	711
CDC42_G12V	27	P42684	P42684	ABL2	Tyrosine-protein kinase ABL2 (EC 2.7.10.2) (Abelson murine leukemia viral oncogene homolog 2) (Abelson tyrosine-protein kinase 2) (Abelson-related gene protein) (Tyrosine-protein kinase ARG)	Non-receptor tyrosine-protein kinase that plays an ABL1-overlapping role in key processes linked to cell growth and survival such as cytoskeleton remodeling in response to extracellular stimuli, cell motility and adhesion and receptor endocytosis. Coordinates actin remodeling through tyrosine phosphorylation of proteins controlling cytoskeleton dynamics like MYH10 (involved in movement); CTTN (in…	5.33	0.0050094	1	53.33	0	6|4|2	0|0|0|0|0|0	1064
CDC42_G12V	114787	Q7Z2K8	Q7Z2K8	GPRIN1	G protein-regulated inducer of neurite outgrowth 1 (GRIN1)	May be involved in neurite outgrowth. {ECO:0000250}.	5	0.00496032	1	50	0	2|3|2	0|0|0|0|0|0	1008
CDC42_G12V	25800	Q13433	Q13433	SLC39A6	Zinc transporter ZIP6 (Estrogen-regulated protein LIV-1) (Solute carrier family 39 member 6) (Zrt- and Irt-like protein 6) (ZIP-6)	May act as a zinc-influx transporter. {ECO:0000269|PubMed:12839489}.	3.67	0.00486093	1	36.67	0	3|3|3	0|0|0|0|0|0	755
CDC42_G12V	57181	Q9ULF5	Q9ULF5	SLC39A10	Zinc transporter ZIP10 (Solute carrier family 39 member 10) (Zrt- and Irt-like protein 10) (ZIP-10)	May act as a zinc-influx transporter. {ECO:0000269|PubMed:17359283}.	4	0.00481348	1	40	0	4|4|4	0|0|0|0|0|0	831
CDC42_G12V	56919	Q9H6R0	Q9H6R0	DHX33	ATP-dependent RNA helicase DHX33 (EC 3.6.4.13) (DEAH box protein 33)	Implicated in nucleolar organization, ribosome biogenesis, protein synthesis and cytoplasmic dsRNA sensing (By similarity) (PubMed:21930779, PubMed:23871209, PubMed:26100019). Stimulates RNA polymerase I transcription of the 47S precursor rRNA. Associates with ribosomal DNA (rDNA) loci where it is involved in POLR1A recruitment (PubMed:21930779). In the cytoplasm, promotes elongation-competent 80…	3.33	0.00471004	1	33.33	0	3|3|2	0|0|0|0|0|0	707
CDC42_G12V	132884	Q86UK5	Q86UK5	EVC2	Limbin (Ellis-van Creveld syndrome protein 2) (EVC2)	Component of the EvC complex that positively regulates ciliary Hedgehog (Hh) signaling. Plays a critical role in bone formation and skeletal development. May be involved in early embryonic morphogenesis. {ECO:0000250|UniProtKB:Q8K1G2}.	5.67	0.00461726	1	56.67	0	4|5|4	0|0|0|0|0|0	1228
CDC42_G12V	9631	O75694	O75694	NUP155	Nuclear pore complex protein Nup155 (155 kDa nucleoporin) (Nucleoporin Nup155)	Essential component of nuclear pore complex. Could be essessential for embryogenesis. Nucleoporins may be involved both in binding and translocating proteins during nucleocytoplasmic transport. {ECO:0000250|UniProtKB:Q99P88}.	6.33	0.00455068	1	63.33	0	6|6|5	0|0|0|0|0|0	1391
CDC42_G12V	1824	Q02487	Q02487	DSC2	Desmocollin-2 (Cadherin family member 2) (Desmocollin-3) (Desmosomal glycoprotein II) (Desmosomal glycoprotein III)	Component of intercellular desmosome junctions. Involved in the interaction of plaque proteins and intermediate filaments mediating cell-cell adhesion. May contribute to epidermal cell positioning (stratification) by mediating differential adhesiveness between cells that express different isoforms.	4	0.00443951	1	40	0	4|4|3	0|0|0|0|0|0	901
CDC42_G12V	55607	Q9ULJ8	Q9ULJ8	PPP1R9A	Neurabin-1 (Neurabin-I) (Neural tissue-specific F-actin-binding protein I) (Protein phosphatase 1 regulatory subunit 9A)	Binds to actin filaments (F-actin) and shows cross-linking activity. Binds along the sides of the F-actin. May be involved in neurite formation. Inhibits protein phosphatase 1-alpha activity (By similarity). {ECO:0000250}.	6	0.00436681	1	60	0	3|6|4	0|0|0|0|0|0	1374
CDC42_G12V	23032	Q8TEY7	Q8TEY7	USP33	Ubiquitin carboxyl-terminal hydrolase 33 (EC 3.4.19.12) (Deubiquitinating enzyme 33) (Ubiquitin thioesterase 33) (Ubiquitin-specific-processing protease 33) (VHL-interacting deubiquitinating enzyme 1) (hVDU1)	Deubiquitinating enzyme involved in various processes such as centrosome duplication, cellular migration and beta-2 adrenergic receptor/ADRB2 recycling. Involved in regulation of centrosome duplication by mediating deubiquitination of CCP110 in S and G2/M phase, leading to stabilize CCP110 during the period which centrioles duplicate and elongate. Involved in cell migration via its interaction wi…	3.33	0.00402174	1	33.33	0	2|3|3	0|0|0|0|0|0	828
CDC42_G12V	57630	Q7Z6J0	Q7Z6J0	SH3RF1	E3 ubiquitin-protein ligase SH3RF1 (EC 2.3.2.27) (Plenty of SH3s) (Protein POSH) (RING finger protein 142) (RING-type E3 ubiquitin transferase SH3RF1) (SH3 domain-containing RING finger protein 1) (SH3 multiple domains protein 2)	Has E3 ubiquitin-protein ligase activity. In the absence of an external substrate, it can catalyze self-ubiquitination (PubMed:15659549, PubMed:20696164). Stimulates ubiquitination of potassium channel KCNJ1, enhancing it's dynamin-dependent and clathrin-independent endocytosis (PubMed:19710010). Acts as a scaffold protein that coordinates with MAPK8IP1/JIP1 in organizing different components of …	3.33	0.00375	1	33.33	0	2|4|3	0|0|0|0|0|0	888
CDC42_G12V	57122	P57740	P57740	NUP107	Nuclear pore complex protein Nup107 (107 kDa nucleoporin) (Nucleoporin Nup107)	Plays a role in the nuclear pore complex (NPC) assembly and/or maintenance (PubMed:12552102, PubMed:15229283, PubMed:30179222). Required for the assembly of peripheral proteins into the NPC (PubMed:15229283, PubMed:12552102). May anchor NUP62 to the NPC (PubMed:15229283). Involved in nephrogenesis (PubMed:30179222). {ECO:0000269|PubMed:12552102, ECO:0000269|PubMed:15229283, ECO:0000269|PubMed:301…	3.33	0.0036	1	33.33	0	3|4|3	0|0|0|0|0|0	925
CDC42_G12V	7804	Q14114	Q14114	LRP8	Low-density lipoprotein receptor-related protein 8 (LRP-8) (Apolipoprotein E receptor 2)	Cell surface receptor for Reelin (RELN) and apolipoprotein E (apoE)-containing ligands. LRP8 participates in transmitting the extracellular Reelin signal to intracellular signaling processes, by binding to DAB1 on its cytoplasmic tail. Reelin acts via both the VLDL receptor (VLDLR) and LRP8 to regulate DAB1 tyrosine phosphorylation and microtubule function in neurons. LRP8 has higher affinity for…	3.33	0.00345794	1	33.33	0	3|4|3	0|0|0|0|0|0	963
CDC42_G12V	23002	Q9Y4D1	Q9Y4D1	DAAM1	Disheveled-associated activator of morphogenesis 1	Binds to disheveled (Dvl) and Rho, and mediates Wnt-induced Dvl-Rho complex formation. May play a role as a scaffolding protein to recruit Rho-GDP and Rho-GEF, thereby enhancing Rho-GTP formation. Can direct nucleation and elongation of new actin filaments. Involved in building functional cilia (PubMed:16630611, PubMed:17482208). Involved in the organization of the subapical actin network in mult…	3.67	0.00340445	1	36.67	0	4|4|2	0|0|0|0|0|0	1078
CDC42_G12V	50628	P57678	P57678	GEMIN4	Gem-associated protein 4 (Gemin-4) (Component of gems 4) (p97)	The SMN complex plays a catalyst role in the assembly of small nuclear ribonucleoproteins (snRNPs), the building blocks of the spliceosome. Thereby, plays an important role in the splicing of cellular pre-mRNAs. Most spliceosomal snRNPs contain a common set of Sm proteins SNRPB, SNRPD1, SNRPD2, SNRPD3, SNRPE, SNRPF and SNRPG that assemble in a heptameric protein ring on the Sm site of the small n…	3.33	0.00314745	1	33.33	0	3|3|3	0|0|0|0|0|0	1058
CDC42_G12V	490	P20020	P20020	ATP2B1	Plasma membrane calcium-transporting ATPase 1 (PMCA1) (EC 7.2.2.10) (Plasma membrane calcium ATPase isoform 1) (Plasma membrane calcium pump isoform 1)	This magnesium-dependent enzyme catalyzes the hydrolysis of ATP coupled with the transport of calcium out of the cell.	3.67	0.0030082	1	36.67	0	4|4|3	0|0|0|0|0|0	1220
CDC42_G12V	6712	O15020	O15020	SPTBN2	Spectrin beta chain, non-erythrocytic 2 (Beta-III spectrin) (Spinocerebellar ataxia 5 protein)	Probably plays an important role in neuronal membrane skeleton.	6.33	0.00264854	1	63.33	0	2|1|9	0|0|0|0|0|0	2390
CDC42_G12V	23505	Q92545	Q92545	TMEM131	Transmembrane protein 131 (Protein RW1)	May play a role in the immune response to viral infection. {ECO:0000250}.	4.33	0.00229952	1	43.33	0	3|4|5	0|0|0|0|0|0	1883
CDC42_G12V	11224	P42766	P42766	RPL35	60S ribosomal protein L35 (Large ribosomal subunit protein uL29)	Component of the large ribosomal subunit. {ECO:0000305|PubMed:12962325}.	18.33	0.149024	0.99	5	0	9|8|5	4|4|3|0|0|0	123
CDC42_G12V	567	P61769	P61769	B2M	Beta-2-microglobulin [Cleaved into: Beta-2-microglobulin form pI 5.3]	Component of the class I major histocompatibility complex (MHC). Involved in the presentation of peptide antigens to the immune system. Exogenously applied M.tuberculosis EsxA or EsxA-EsxB (or EsxA expressed in host) binds B2M and decreases its export to the cell surface (total protein levels do not change), probably leading to defects in class I antigen presentation (PubMed:25356553). {ECO:00002…	3.67	0.0308403	0.99	36.67	0	2|3|1	0|0|0|0|0|0	119
CDC42_G12V	79009	Q9BQ39	Q9BQ39	DDX50	ATP-dependent RNA helicase DDX50 (EC 3.6.4.13) (DEAD box protein 50) (Gu-beta) (Nucleolar protein Gu2)		20.33	0.0275848	0.99	6.1	0	16|17|12	0|5|5|0|0|0	737
CDC42_G12V	5770	P18031	P18031	PTPN1	Tyrosine-protein phosphatase non-receptor type 1 (EC 3.1.3.48) (Protein-tyrosine phosphatase 1B) (PTP-1B)	Tyrosine-protein phosphatase which acts as a regulator of endoplasmic reticulum unfolded protein response. Mediates dephosphorylation of EIF2AK3/PERK; inactivating the protein kinase activity of EIF2AK3/PERK. May play an important role in CKII- and p60c-src-induced signal transduction cascades. May regulate the EFNA5-EPHA3 signaling pathway which modulates cell reorganization and cell-cell repuls…	11.67	0.0268276	0.99	5	0	8|7|6	2|2|3|0|0|0	435
CDC42_G12V	57506	Q7Z434	Q7Z434	MAVS	Mitochondrial antiviral-signaling protein (MAVS) (CARD adapter inducing interferon beta) (Cardif) (Interferon beta promoter stimulator protein 1) (IPS-1) (Putative NF-kappa-B-activating protein 031N) (Virus-induced-signaling adapter) (VISA)	Required for innate immune defense against viruses. Acts downstream of DHX33, DDX58/RIG-I and IFIH1/MDA5, which detect intracellular dsRNA produced during viral replication, to coordinate pathways leading to the activation of NF-kappa-B, IRF3 and IRF7, and to the subsequent induction of antiviral cytokines such as IFN-beta and RANTES (CCL5). Peroxisomal and mitochondrial MAVS act sequentially to …	13	0.0240741	0.99	6.5	0	9|8|7	3|2|1|0|0|0	540
CDC42_G12V	3105	P30443	P30443	HLA-A	HLA class I histocompatibility antigen, A-1 alpha chain (MHC class I antigen A*1)	Involved in the presentation of foreign antigens to the immune system.	8.67	0.0237534	0.99	6.5	0	4|6|5	1|1|2|0|0|0	365
CDC42_G12V	29080	Q9P031	Q9P031	CCDC59	Thyroid transcription factor 1-associated protein 26 (TTF-1-associated protein 26) (Coiled-coil domain-containing protein 59) (TTF-1-associated protein BR2)	Component of the transcription complexes of the pulmonary surfactant-associated protein-B (SFTPB) and -C (SFTPC). Enhances homeobox protein Nkx-2.1-activated SFTPB and SFTPC promoter activities. {ECO:0000269|PubMed:12882447, ECO:0000269|PubMed:16630564}.	5.67	0.023527	0.99	8.5	0	4|5|3	0|1|1|0|0|0	241
CDC42_G12V	2923	P30101	P30101	PDIA3	Protein disulfide-isomerase A3 (EC 5.3.4.1) (58 kDa glucose-regulated protein) (58 kDa microsomal protein) (p58) (Disulfide isomerase ER-60) (Endoplasmic reticulum resident protein 57) (ER protein 57) (ERp57) (Endoplasmic reticulum resident protein 60) (ER protein 60) (ERp60)		10.33	0.0204554	0.99	5.17	0	10|8|9	1|2|3|0|0|0	505
CDC42_G12V	10979	Q96AC1	Q96AC1	FERMT2	Fermitin family homolog 2 (Kindlin-2) (Mitogen-inducible gene 2 protein) (MIG-2) (Pleckstrin homology domain-containing family C member 1) (PH domain-containing family C member 1)	Scaffolding protein that enhances integrin activation mediated by TLN1 and/or TLN2, but activates integrins only weakly by itself. Binds to membranes enriched in phosphoinositides. Enhances integrin-mediated cell adhesion onto the extracellular matrix and cell spreading; this requires both its ability to interact with integrins and with phospholipid membranes. Required for the assembly of focal a…	11	0.0160116	0.99	8.25	0	11|4|10	0|2|2|0|0|0	687
CDC42_G12V	391	P84095	P84095	RHOG	Rho-related GTP-binding protein RhoG	Required for the formation of membrane ruffles during macropinocytosis. Plays a role in cell migration and is required for the formation of cup-like structures during trans-endothelial migration of leukocytes. In case of Salmonella enterica infection, activated by SopB and ARHGEF26/SGEF, which induces cytoskeleton rearrangements and promotes bacterial entry. {ECO:0000269|PubMed:15133129, ECO:0000…	3	0.0157068	0.99	30	0	1|3|2	0|0|0|0|0|0	191
CDC42_G12V	64746	Q9H3P7	Q9H3P7	ACBD3	Golgi resident protein GCP60 (Acyl-CoA-binding domain-containing protein 3) (Golgi complex-associated protein 1) (GOCAP1) (Golgi phosphoprotein 1) (GOLPH1) (PBR- and PKA-associated protein 7) (Peripheral benzodiazepine receptor-associated protein PAP7) [Cleaved into: Golgi resident protein GCP60, N-terminally processed]	Involved in the maintenance of Golgi structure by interacting with giantin, affecting protein transport between the endoplasmic reticulum and Golgi (PubMed:11590181). Involved in hormone-induced steroid biosynthesis in testicular Leydig cells (By similarity). Recruits PI4KB to the Golgi apparatus membrane; enhances the enzyme activity of PI4KB activity via its membrane recruitment thereby increas…	7.67	0.0145265	0.99	11.5	0	6|3|4	1|0|1|0|0|0	528
CDC42_G12V	10435	O14613	O14613	CDC42EP2	Cdc42 effector protein 2 (Binder of Rho GTPases 1)	Probably involved in the organization of the actin cytoskeleton. May act downstream of CDC42 to induce actin filament assembly leading to cell shape changes. Induces pseudopodia formation in fibroblasts in a CDC42-dependent manner. {ECO:0000269|PubMed:10490598, ECO:0000269|PubMed:11035016}.	3	0.0142857	0.99	30	0	2|3|2	0|0|0|0|0|0	210	High Throughput
CDC42_G12V	2181	O95573	O95573	ACSL3	Long-chain-fatty-acid--CoA ligase 3 (EC 6.2.1.3) (Long-chain acyl-CoA synthetase 3) (LACS 3)	Acyl-CoA synthetases (ACSL) activates long-chain fatty acids for both synthesis of cellular lipids, and degradation via beta-oxidation. ACSL3 mediates hepatic lipogenesis (By similarity). Preferentially uses myristate, laurate, arachidonate and eicosapentaenoate as substrates (By similarity). Has mainly an anabolic role in energy metabolism. Required for the incorporation of fatty acids into phos…	10	0.0138889	0.99	7.5	0	10|8|7	0|3|1|0|0|0	720
CDC42_G12V	83461	Q99618	Q99618	CDCA3	Cell division cycle-associated protein 3 (Gene-rich cluster protein C8) (Trigger of mitotic entry protein 1) (TOME-1)	F-box-like protein which is required for entry into mitosis. Acts by participating in E3 ligase complexes that mediate the ubiquitination and degradation of WEE1 kinase at G2/M phase (By similarity). {ECO:0000250}.	3	0.011194	0.99	30	0	3|3|2	0|0|0|0|0|0	268
CDC42_G12V	23197	Q96CS3	Q96CS3	FAF2	FAS-associated factor 2 (Protein ETEA) (UBX domain-containing protein 3B) (UBX domain-containing protein 8)	Plays an important role in endoplasmic reticulum-associated degradation (ERAD) that mediates ubiquitin-dependent degradation of misfolded endoplasmic reticulum proteins (PubMed:18711132, PubMed:24215460). By controlling the steady-state expression of the IGF1R receptor, indirectly regulates the insulin-like growth factor receptor signaling pathway (PubMed:26692333). Involved in inhibition of lipi…	4.67	0.0104944	0.99	14	0	5|4|2	1|0|0|0|0|0	445
CDC42_G12V	129401	Q8NFH5	Q8NFH5	NUP35	Nucleoporin NUP35 (35 kDa nucleoporin) (Mitotic phosphoprotein 44) (MP-44) (Nuclear pore complex protein Nup53) (Nucleoporin NUP53)	Functions as a component of the nuclear pore complex (NPC). NPC components, collectively referred to as nucleoporins (NUPs), can play the role of both NPC structural components and of docking or interaction partners for transiently associated nuclear transport factors. May play a role in the association of MAD1 with the NPC. {ECO:0000269|PubMed:15703211}.	3	0.00920245	0.99	30	0	3|3|2	0|0|0|0|0|0	326
CDC42_G12V	10988	P50579	P50579	METAP2	Methionine aminopeptidase 2 (MAP 2) (MetAP 2) (EC 3.4.11.18) (Initiation factor 2-associated 67 kDa glycoprotein) (p67) (p67eIF2) (Peptidase M)	Cotranslationally removes the N-terminal methionine from nascent proteins. The N-terminal methionine is often cleaved when the second residue in the primary sequence is small and uncharged (Met-Ala-, Cys, Gly, Pro, Ser, Thr, or Val). The catalytic activity of human METAP2 toward Met-Val peptides is consistently two orders of magnitude higher than that of METAP1, suggesting that it is responsible …	4.33	0.00905858	0.99	43.33	0	4|6|2	0|0|0|0|0|0	478
CDC42_G12V	9791	P48651	P48651	PTDSS1	Phosphatidylserine synthase 1 (PSS-1) (PtdSer synthase 1) (EC 2.7.8.29) (Serine-exchange enzyme I)	Catalyzes a base-exchange reaction in which the polar head group of phosphatidylethanolamine (PE) or phosphatidylcholine (PC) is replaced by L-serine. In membranes, PTDSS1 catalyzes mainly the conversion of phosphatidylcholine. Also converts, in vitro and to a lesser extent, phosphatidylethanolamine.	4	0.00845666	0.99	40	0	3|2|3	0|0|0|0|0|0	473
CDC42_G12V	30846	Q9NZN4	Q9NZN4	EHD2	EH domain-containing protein 2 (PAST homolog 2)	ATP- and membrane-binding protein that controls membrane reorganization/tubulation upon ATP hydrolysis (By similarity). Plays a role in membrane trafficking between the plasma membrane and endosomes (PubMed:17233914). Important for the internalization of GLUT4. Required for fusion of myoblasts to skeletal muscle myotubes. Required for normal translocation of FER1L5 to the plasma membrane (By simi…	4	0.00736648	0.99	40	0	4|5|2	0|0|0|0|0|0	543
CDC42_G12V	163747	Q3ZCV2	Q3ZCV2	LEXM	Lymphocyte expansion molecule		3	0.00724638	0.99	30	0	1|1|1	0|0|0|0|0|0	414
CDC42_G12V	1616	Q9UER7	Q9UER7	DAXX	Death domain-associated protein 6 (Daxx) (hDaxx) (ETS1-associated protein 1) (EAP1) (Fas death domain-associated protein)	Transcription corepressor known to repress transcriptional potential of several sumoylated transcription factors. Down-regulates basal and activated transcription. Its transcription repressor activity is modulated by recruiting it to subnuclear compartments like the nucleolus or PML/POD/ND10 nuclear bodies through interactions with MCSR1 and PML, respectively. Seems to regulate transcription in P…	5.33	0.00708777	0.99	16	0	6|5|3	0|0|1|0|0|0	752
CDC42_G12V	115004	Q8N884	Q8N884	CGAS	Cyclic GMP-AMP synthase (cGAMP synthase) (cGAS) (h-cGAS) (EC 2.7.7.86) (2'3'-cGAMP synthase) (Mab-21 domain-containing protein 1)	Nucleotidyltransferase that catalyzes the formation of cyclic GMP-AMP (cGAMP) from ATP and GTP and plays a key role in innate immunity (PubMed:23258413, PubMed:23707061, PubMed:23722159, PubMed:24077100, PubMed:25131990, PubMed:29976794). Catalysis involves both the formation of a 2',5' phosphodiester linkage at the GpA step and the formation of a 3',5' phosphodiester linkage at the ApG step, pro…	3.67	0.00703065	0.99	11	0	3|3|4	0|1|0|0|0|0	522
CDC42_G12V	10938	Q9H4M9	Q9H4M9	EHD1	EH domain-containing protein 1 (PAST homolog 1) (hPAST1) (Testilin)	ATP- and membrane-binding protein that controls membrane reorganization/tubulation upon ATP hydrolysis. In vitro causes vesiculation of endocytic membranes (PubMed:24019528). Acts in early endocytic membrane fusion and membrane trafficking of recycling endosomes (PubMed:15020713, PubMed:17233914, PubMed:20801876). Recruited to endosomal membranes upon nerve growth factor stimulation, indirectly r…	3.33	0.00623595	0.99	33.33	0	3|4|1	0|0|0|0|0|0	534
CDC42_G12V	25921	Q9C0B5	Q9C0B5	ZDHHC5	Palmitoyltransferase ZDHHC5 (EC 2.3.1.225) (Zinc finger DHHC domain-containing protein 5) (DHHC-5) (Zinc finger protein 375)	Palmitoyl acyltransferase for the G-protein coupled receptor SSTR5. Also palmitoylates FLOT2 (By similarity). {ECO:0000250, ECO:0000269|PubMed:21820437}.	4.33	0.00605594	0.99	43.33	0	7|3|2	0|0|0|0|0|0	715
CDC42_G12V	8394	Q99755	Q99755	PIP5K1A	Phosphatidylinositol 4-phosphate 5-kinase type-1 alpha (PIP5K1-alpha) (PtdIns(4)P-5-kinase 1 alpha) (EC 2.7.1.68) (68 kDa type I phosphatidylinositol 4-phosphate 5-kinase alpha) (Phosphatidylinositol 4-phosphate 5-kinase type I alpha) (PIP5KIalpha)	Catalyzes the phosphorylation of phosphatidylinositol 4-phosphate (PtdIns4P) to form phosphatidylinositol 4,5-bisphosphate (PtdIns(4,5)P2). PtdIns(4,5)P2 is involved in a variety of cellular processes and is the substrate to form phosphatidylinositol 3,4,5-trisphosphate (PtdIns(3,4,5)P3), another second messenger. The majority of PtdIns(4,5)P2 is thought to occur via type I phosphatidylinositol 4…	3	0.00574713	0.99	30	0	3|4|2	0|0|0|0|0|0	522
CDC42_G12V	55153	Q9NVU7	Q9NVU7	SDAD1	Protein SDA1 homolog (Nucleolar protein 130) (SDA1 domain-containing protein 1) (hSDA)	Required for 60S pre-ribosomal subunits export to the cytoplasm. {ECO:0000250}.	3.33	0.00484716	0.99	33.33	0	3|2|1	0|0|0|0|0|0	687
CDC42_G12V	9854	O14523	O14523	C2CD2L	Phospholipid transfer protein C2CD2L (C2 domain-containing protein 2-like) (C2CD2-like) (Transmembrane protein 24)	Lipid-binding protein that transports phosphatidylinositol, the precursor of phosphatidylinositol 4,5-bisphosphate (PI(4,5)P2), from its site of synthesis in the endoplasmic reticulum to the cell membrane (PubMed:28209843). It thereby maintains the pool of cell membrane phosphoinositides, which are degraded during phospholipase C (PLC) signaling (PubMed:28209843). Plays a key role in the coordina…	3.33	0.00471004	0.99	33.33	0	3|2|1	0|0|0|0|0|0	707
CDC42_G12V	6674	Q07617	Q07617	SPAG1	Sperm-associated antigen 1 (HSD-3.8) (Infertility-related sperm protein Spag-1)	May play a role in the cytoplasmic assembly of the ciliary dynein arms (By similarity). May play a role in fertilization. Binds GTP and has GTPase activity. {ECO:0000250, ECO:0000269|PubMed:11517287, ECO:0000269|PubMed:1299558}.	3.67	0.00396328	0.99	11	0	4|4|3	0|0|1|0|0|0	926
CDC42_G12V	55784	Q6DN12	Q6DN12	MCTP2	Multiple C2 and transmembrane domain-containing protein 2	Might play a role in the development of cardiac outflow tract. {ECO:0000269|PubMed:23773997}.	3.33	0.00379271	0.99	33.33	0	2|5|2	0|0|0|0|0|0	878
CDC42_G12V	143872	A6NI28	A6NI28	ARHGAP42	Rho GTPase-activating protein 42 (Rho GTPase-activating protein 10-like) (Rho-type GTPase-activating protein 42)	May influence blood pressure by functioning as a GTPase-activating protein for RHOA in vascular smooth muscle. {ECO:0000269|PubMed:24335996}.	3	0.00343249	0.99	30	0	2|1|2	0|0|0|0|0|0	874
CDC42_G12V	222584	Q5T0W9	Q5T0W9	FAM83B	Protein FAM83B	Probable proto-oncogene that functions in the epidermal growth factor receptor/EGFR signaling pathway. May activate both the EGFR itself and downstream RAS/MAPK and PI3K/AKT/TOR signaling cascades. {ECO:0000269|PubMed:22886302, ECO:0000269|PubMed:23676467, ECO:0000269|PubMed:23912460}.	3.33	0.00329377	0.99	33.33	0	3|4|2	0|0|0|0|0|0	1011
CDC42_G12V	2121	P57679	P57679	EVC	Ellis-van Creveld syndrome protein (DWF-1)	Component of the EvC complex that positively regulates ciliary Hedgehog (Hh) signaling. Involved in endochondral growth and skeletal development. {ECO:0000250|UniProtKB:P57680}.	3	0.00302419	0.99	30	0	3|3|3	0|0|0|0|0|0	992
CDC42_G12V	90627	Q9Y3M8	Q9Y3M8	STARD13	StAR-related lipid transfer protein 13 (46H23.2) (Deleted in liver cancer 2 protein) (DLC-2) (Rho GTPase-activating protein) (START domain-containing protein 13) (StARD13)	GTPase-activating protein for RhoA, and perhaps for Cdc42. May be involved in regulation of cytoskeletal reorganization, cell proliferation and cell motility. Acts a tumor suppressor in hepatocellular carcinoma cells. {ECO:0000269|PubMed:14697242, ECO:0000269|PubMed:16217026}.	3	0.00301508	0.99	30	0	2|2|2	0|0|0|0|0|0	995
CDC42_G12V	203447	Q7Z2Y5	Q7Z2Y5	NRK	Nik-related protein kinase (EC 2.7.11.1)	May phosphorylate cofilin-1 and induce actin polymerization through this process, during the late stages of embryogenesis. Involved in the TNF-alpha-induced signaling pathway (By similarity). {ECO:0000250}.	4.33	0.00273704	0.99	43.33	0	3|2|7	0|0|0|0|0|0	1582
CDC42_G12V	55023	Q8WWQ0	Q8WWQ0	PHIP	PH-interacting protein (PHIP) (DDB1- and CUL4-associated factor 14) (IRS-1 PH domain-binding protein) (WD repeat-containing protein 11)	Probable regulator of the insulin and insulin-like growth factor signaling pathways. Stimulates cell proliferation through regulation of cyclin transcription and has an anti-apoptotic activity through AKT1 phosphorylation and activation. Plays a role in the regulation of cell morphology and cytoskeletal organization. {ECO:0000269|PubMed:12242307, ECO:0000269|PubMed:21834987}.	3	0.00164745	0.99	30	0	2|4|3	0|0|0|0|0|0	1821
CDC42_G12V	2037	O43491	O43491	EPB41L2	Band 4.1-like protein 2 (Generally expressed protein 4.1) (4.1G)	Required for dynein-dynactin complex and NUMA1 recruitment at the mitotic cell cortex during anaphase (PubMed:23870127). {ECO:0000269|PubMed:23870127}.	150.67	0.14992	0.98	2.61	0	59|56|59	60|54|59|14|17|15	1005
CDC42_G12V	54865	A8KAG1	A8KAG1	GPATCH4	cDNA FLJ77219		17.33	0.0468378	0.98	3.25	0	7|9|10	5|6|5|0|0|0	370
CDC42_G12V	58477	Q9Y5M8	Q9Y5M8	SRPRB	Signal recognition particle receptor subunit beta (SR-beta) (Protein APMCF1)	Component of the SRP (signal recognition particle) receptor. Ensures, in conjunction with the signal recognition particle, the correct targeting of the nascent secretory proteins to the endoplasmic reticulum membrane system. Has GTPase activity. May mediate the membrane association of SRPR (By similarity). {ECO:0000250}.	11.67	0.0430627	0.98	11.67	0	8|8|9	0|3|0|0|0|0	271
CDC42_G12V	23157	Q14141	Q14141	SEPTIN6	Septin-6	Filament-forming cytoskeletal GTPase. Required for normal organization of the actin cytoskeleton. Involved in cytokinesis. May play a role in HCV RNA replication. Forms a filamentous structure with SEPT12, SEPT6, SEPT2 and probably SEPT4 at the sperm annulus which is required for the structural integrity and motility of the sperm tail during postmeiotic differentiation (PubMed:25588830). {ECO:000…	14.67	0.0338018	0.98	11	0	11|10|6	0|4|0|0|0|0	434
CDC42_G12V	9555	O75367	O75367	H2AFY	Core histone macro-H2A.1 (Histone macroH2A1) (mH2A1) (Histone H2A.y) (H2A/y) (Medulloblastoma antigen MU-MB-50.205)	Variant histone H2A which replaces conventional H2A in a subset of nucleosomes where it represses transcription (PubMed:12718888, PubMed:15621527, PubMed:16428466). Nucleosomes wrap and compact DNA into chromatin, limiting DNA accessibility to the cellular machineries which require DNA as a template. Histones thereby play a central role in transcription regulation, DNA repair, DNA replication and…	12.33	0.0334146	0.98	7.4	0	8|8|9	4|1|0|0|0|0	369
CDC42_G12V	26003	Q9H8Y8	Q9H8Y8	GORASP2	Golgi reassembly-stacking protein 2 (GRS2) (Golgi phosphoprotein 6) (GOLPH6) (Golgi reassembly-stacking protein of 55 kDa) (GRASP55) (p59)	Plays a role in the assembly and membrane stacking of the Golgi cisternae, and in the process by which Golgi stacks reform after breakdown during mitosis and meiosis (PubMed:10487747, PubMed:21515684, PubMed:22523075). May regulate the intracellular transport and presentation of a defined set of transmembrane proteins, such as transmembrane TGFA (PubMed:11101516). Required for normal acrosome for…	11.67	0.0258186	0.98	5.83	0	8|6|4	2|2|2|0|0|0	452
CDC42_G12V	6642	Q13596	Q13596	SNX1	Sorting nexin-1	Involved in several stages of intracellular trafficking. Interacts with membranes containing phosphatidylinositol 3-phosphate (PtdIns(3P)) or phosphatidylinositol 3,5-bisphosphate (PtdIns(3,5)P2) (PubMed:12198132). Acts in part as component of the retromer membrane-deforming SNX-BAR subcomplex. The SNX-BAR retromer mediates retrograde transport of cargo proteins from endosomes to the trans-Golgi …	11.67	0.0255361	0.98	4.38	0	8|10|8	3|2|3|0|2|0	457
CDC42_G12V	11335	Q13185	Q13185	CBX3	Chromobox protein homolog 3 (HECH) (Heterochromatin protein 1 homolog gamma) (HP1 gamma) (Modifier 2 protein)	Seems to be involved in transcriptional silencing in heterochromatin-like complexes. Recognizes and binds histone H3 tails methylated at 'Lys-9', leading to epigenetic repression. May contribute to the association of the heterochromatin with the inner nuclear membrane through its interaction with lamin B receptor (LBR). Involved in the formation of functional kinetochore through interaction with …	3.33	0.0181967	0.98	10	0	3|3|3	0|1|0|0|0|0	183
CDC42_G12V	84294	Q9BRU9	Q9BRU9	UTP23	rRNA-processing protein UTP23 homolog	Involved in rRNA-processing and ribosome biogenesis. {ECO:0000250}.	2.67	0.0107229	0.98	26.67	0	1|2|2	0|0|0|0|0|0	249
CDC42_G12V	6809	Q13277	Q13277	STX3	Syntaxin-3	Potentially involved in docking of synaptic vesicles at presynaptic active zones.	2.67	0.00963899	0.98	26.67	0	3|3|2	0|0|0|0|0|0	277	High Throughput
CDC42_G12V	819	P49069	P49069	CAMLG	Calcium signal-modulating cyclophilin ligand (CAML)	Likely involved in the mobilization of calcium as a result of the TCR/CD3 complex interaction. Binds to cyclophilin B.	2.67	0.00902027	0.98	26.67	0	2|2|1	0|0|0|0|0|0	296
CDC42_G12V	151195	Q8N7R7	Q8N7R7	CCNYL1	Cyclin-Y-like protein 1		2.67	0.00866883	0.98	26.67	0	1|2|2	0|0|0|0|0|0	308
CDC42_G12V	80135	Q9H9Y2	Q9H9Y2	RPF1	Ribosome production factor 1 (Brix domain-containing protein 5) (Ribosome biogenesis protein RPF1)	May be required for ribosome biogenesis. {ECO:0000269|PubMed:11864606}.	3	0.00859599	0.98	30	0	1|2|3	0|0|0|0|0|0	349
CDC42_G12V	9650	Q15390	Q15390	MTFR1	Mitochondrial fission regulator 1 (Chondrocyte protein with a poly-proline region)	May play a role in mitochondrial aerobic respiration. May also regulate mitochondrial organization and fission (By similarity). {ECO:0000250}.	2.67	0.00801802	0.98	26.67	0	2|3|2	0|0|0|0|0|0	333
CDC42_G12V	4704	Q16795	Q16795	NDUFA9	NADH dehydrogenase [ubiquinone] 1 alpha subcomplex subunit 9, mitochondrial (Complex I-39kD) (CI-39kD) (NADH-ubiquinone oxidoreductase 39 kDa subunit)	Accessory subunit of the mitochondrial membrane respiratory chain NADH dehydrogenase (Complex I), that is believed not to be involved in catalysis. Required for proper complex I assembly (PubMed:28671271). Complex I functions in the transfer of electrons from NADH to the respiratory chain. The immediate electron acceptor for the enzyme is believed to be ubiquinone. {ECO:0000269|PubMed:22114105, E…	2.67	0.00708223	0.98	26.67	0	3|3|2	0|0|0|0|0|0	377
CDC42_G12V	9088	Q99640	Q99640	PKMYT1	Membrane-associated tyrosine- and threonine-specific cdc2-inhibitory kinase (EC 2.7.11.1) (Myt1 kinase)	Acts as a negative regulator of entry into mitosis (G2 to M transition) by phosphorylation of the CDK1 kinase specifically when CDK1 is complexed to cyclins. Mediates phosphorylation of CDK1 predominantly on 'Thr-14'. Also involved in Golgi fragmentation. May be involved in phosphorylation of CDK1 on 'Tyr-15' to a lesser degree, however tyrosine kinase activity is unclear and may be indirect. May…	2.67	0.0053507	0.98	26.67	0	3|2|1	0|0|0|0|0|0	499
CDC42_G12V	347902	Q86SJ2	Q86SJ2	AMIGO2	Amphoterin-induced protein 2 (AMIGO-2) (Alivin-1) (Differentially expressed in gastric adenocarcinomas) (DEGA)	Required for depolarization-dependent survival of cultured cerebellar granule neurons. May mediate homophilic as well as heterophilic cell-cell interaction with AMIGO1 or AMIGO3. May contribute to signal transduction through its intracellular domain. May be required for tumorigenesis of a subset of gastric adenocarcinomas.	2.67	0.00511494	0.98	26.67	0	3|2|2	0|0|0|0|0|0	522
CDC42_G12V	3835	Q14807	Q14807	KIF22	Kinesin-like protein KIF22 (Kinesin-like DNA-binding protein) (Kinesin-like protein 4)	Kinesin family member that is involved in spindle formation and the movements of chromosomes during mitosis and meiosis. Binds to microtubules and to DNA (By similarity). Plays a role in congression of laterally attached chromosomes in NDC80-depleted cells (PubMed:25743205). {ECO:0000250|UniProtKB:Q9I869, ECO:0000269|PubMed:25743205}.	2.67	0.00447236	0.98	26.67	0	2|3|2	0|0|0|0|0|0	597
CDC42_G12V	55218	Q9NVH0	Q9NVH0	EXD2	Exonuclease 3'-5' domain-containing protein 2 (EC 3.1.11.1) (Exonuclease 3'-5' domain-like-containing protein 2)	Exonuclease required for double-strand breaks resection and efficient homologous recombination. Plays a key role in controlling the initial steps of chromosomal break repair, it is recruited to chromatin in a damage-dependent manner and functionally interacts with the MRN complex to accelerate resection through its 3'-5' exonuclease activity, which efficiently processes double-stranded DNA substr…	2.67	0.00429952	0.98	26.67	0	3|3|2	0|0|0|0|0|0	621
CDC42_G12V	57599	Q8TAF3	Q8TAF3	WDR48	WD repeat-containing protein 48 (USP1-associated factor 1) (WD repeat endosomal protein) (p80)	Regulator of deubiquitinating complexes. Acts as a strong activator of USP1 and USP46 (PubMed:18082604, PubMed:19075014, PubMed:26388029). Enhances the USP1-mediated deubiquitination of FANCD2; USP1 being almost inactive by itself (PubMed:18082604). Also activates deubiquitinating activity of complexes containing USP12 (PubMed:19075014, PubMed:27650958, PubMed:27373336). Docks at the distal end o…	2.67	0.00394387	0.98	26.67	0	3|3|2	0|0|0|0|0|0	677
CDC42_G12V	55627	Q9NXE4	Q9NXE4	SMPD4	Sphingomyelin phosphodiesterase 4 (EC 3.1.4.12) (Neutral sphingomyelinase 3) (nSMase-3) (nSMase3) (Neutral sphingomyelinase III)	Catalyzes the hydrolysis of membrane sphingomyelin to form phosphorylcholine and ceramide (PubMed:16517606). May sensitize cells to DNA damage-induced apoptosis (PubMed:18505924). {ECO:0000269|PubMed:16517606, ECO:0000269|PubMed:18505924}.	3.33	0.00384527	0.98	33.33	0	1|4|2	0|0|0|0|0|0	866
CDC42_G12V	6868	P78536	P78536	ADAM17	Disintegrin and metalloproteinase domain-containing protein 17 (ADAM 17) (EC 3.4.24.86) (Snake venom-like protease) (TNF-alpha convertase) (TNF-alpha-converting enzyme) (CD antigen CD156b)	Cleaves the membrane-bound precursor of TNF-alpha to its mature soluble form (PubMed:9034191). Responsible for the proteolytical release of soluble JAM3 from endothelial cells surface (PubMed:20592283). Responsible for the proteolytic release of several other cell-surface proteins, including p75 TNF-receptor, interleukin 1 receptor type II, p55 TNF-receptor, transforming growth factor-alpha, L-se…	2.67	0.00324029	0.98	26.67	0	3|2|2	0|0|0|0|0|0	824
CDC42_G12V	6154	P61254	P61254	RPL26	60S ribosomal protein L26 (Large ribosomal subunit protein uL24)	Component of the large ribosomal subunit. {ECO:0000305|PubMed:26100019}.	8	0.0551724	0.97	6	0	8|7|6	0|0|0|2|1|1	145
CDC42_G12V	9950	Q8TBA6	Q8TBA6	GOLGA5	Golgin subfamily A member 5 (Cell proliferation-inducing gene 31 protein) (Golgin-84) (Protein Ret-II) (RET-fused gene 5 protein)	Involved in maintaining Golgi structure. Stimulates the formation of Golgi stacks and ribbons. Involved in intra-Golgi retrograde transport. {ECO:0000269|PubMed:12538640, ECO:0000269|PubMed:15718469}.	38.33	0.052435	0.97	3.19	0	29|27|23	13|9|14|0|0|0	731	High Throughput
CDC42_G12V	8673	Q9BV40	Q9BV40	VAMP8	Vesicle-associated membrane protein 8 (VAMP-8) (Endobrevin) (EDB)	SNAREs, soluble N-ethylmaleimide-sensitive factor-attachment protein receptors, are essential proteins for fusion of cellular membranes. SNAREs localized on opposing membranes assemble to form a trans-SNARE complex, an extended, parallel four alpha-helical bundle that drives membrane fusion. VAMP8 is a SNARE involved in autophagy through the direct control of autophagosome membrane fusion with th…	2.33	0.0233	0.97	23.33	0	3|2|2	0|0|0|0|0|0	100
CDC42_G12V	93380	Q8N4V1	Q8N4V1	MMGT1	Membrane magnesium transporter 1 (ER membrane protein complex subunit 5) (Transmembrane protein 32)	Mediates Mg(2+) transport. {ECO:0000250|UniProtKB:Q8K273}.	2.33	0.0177863	0.97	23.33	0	2|3|2	0|0|0|0|0|0	131
CDC42_G12V	11056	Q9Y2R4	Q9Y2R4	DDX52	Probable ATP-dependent RNA helicase DDX52 (EC 3.6.4.13) (ATP-dependent RNA helicase ROK1-like) (DEAD box protein 52)		9	0.015025	0.97	5.4	0	6|8|6	1|2|2|0|0|0	599
CDC42_G12V	58190	Q9GZU7	Q9GZU7	CTDSP1	Carboxy-terminal domain RNA polymerase II polypeptide A small phosphatase 1 (EC 3.1.3.16) (Nuclear LIM interactor-interacting factor 3) (NLI-IF) (NLI-interacting factor 3) (Small C-terminal domain phosphatase 1) (SCP1) (Small CTD phosphatase 1)	Preferentially catalyzes the dephosphorylation of 'Ser-5' within the tandem 7 residue repeats in the C-terminal domain (CTD) of the largest RNA polymerase II subunit POLR2A. Negatively regulates RNA polymerase II transcription, possibly by controlling the transition from initiation/capping to processive transcript elongation. Recruited by REST to neuronal genes that contain RE-1 elements, leading…	2.33	0.00896154	0.97	23.33	0	3|2|2	0|0|0|0|0|0	260
CDC42_G12V	3619	Q9NQS7	Q9NQS7	INCENP	Inner centromere protein	Component of the chromosomal passenger complex (CPC), a complex that acts as a key regulator of mitosis. The CPC complex has essential functions at the centromere in ensuring correct chromosome alignment and segregation and is required for chromatin-induced microtubule stabilization and spindle assembly. Acts as a scaffold regulating CPC localization and activity. The C-terminus associates with A…	7.33	0.00798475	0.97	11	0	5|4|7	2|0|0|0|0|0	918
CDC42_G12V	84445	Q9BRK4	Q9BRK4	LZTS2	Leucine zipper putative tumor suppressor 2 (hLZTS2) (Protein LAPSER1)	Negative regulator of katanin-mediated microtubule severing and release from the centrosome. Required for central spindle formation and the completion of cytokinesis. May negatively regulate axonal outgrowth by preventing the formation of microtubule bundles that are necessary for transport within the elongating axon. Negative regulator of the Wnt signaling pathway. Represses beta-catenin-mediate…	5	0.00747384	0.97	7.5	0	5|5|5	1|1|0|0|0|0	669
CDC42_G12V	83444	Q9C086	Q9C086	INO80B	INO80 complex subunit B (High mobility group AT-hook 1-like 4) (IES2 homolog) (hIes2) (PAP-1-associated protein 1) (PAPA-1) (Zinc finger HIT domain-containing protein 4)	Induces growth and cell cycle arrests at the G1 phase of the cell cycle. {ECO:0000269|PubMed:15556297}.; Proposed core component of the chromatin remodeling INO80 complex which is involved in transcriptional regulation, DNA replication and probably DNA repair. {ECO:0000269|PubMed:15556297}.	2.33	0.00654494	0.97	23.33	0	2|2|3	0|0|0|0|0|0	356
CDC42_G12V	84061	Q9H0U3	Q9H0U3	MAGT1	Magnesium transporter protein 1 (MagT1) (Dolichyl-diphosphooligosaccharide--protein glycosyltransferase subunit MAGT1) (Oligosaccharyl transferase subunit MAGT1) (Implantation-associated protein) (IAP)	Acts as accessory component of the N-oligosaccharyl transferase (OST) complex which catalyzes the transfer of a high mannose oligosaccharide from a lipid-linked oligosaccharide donor to an asparagine residue within an Asn-X-Ser/Thr consensus motif in nascent polypeptide chains. Involved in N-glycosylation of STT3B-dependent substrates. Specifically required for the glycosylation of a subset of ac…	2.33	0.00634877	0.97	23.33	0	2|2|3	0|0|0|0|0|0	367
CDC42_G12V	27236	P53367	P53367	ARFIP1	Arfaptin-1 (ADP-ribosylation factor-interacting protein 1)	Putative target protein of ADP-ribosylation factor.	2.33	0.00624665	0.97	23.33	0	2|3|2	0|0|0|0|0|0	373
CDC42_G12V	148867	Q8NEW0	Q8NEW0	SLC30A7	Zinc transporter 7 (ZnT-7) (Solute carrier family 30 member 7) (Znt-like transporter 2)	Seems to facilitate zinc transport from the cytoplasm into the Golgi apparatus. Partly regulates cellular zinc homeostasis. Required with ZNT5 for the activation of zinc-requiring enzymes, alkaline phosphatases (ALPs). Transports zinc into the lumens of the Golgi apparatus and the vesicular compartments where ALPs locate, thus, converting apoALPs to holoALPs. Required with ZNT5 and ZNT6 for the a…	2.33	0.00619681	0.97	23.33	0	1|1|1	0|0|0|0|0|0	376
CDC42_G12V	1195	P49759	P49759	CLK1	Dual specificity protein kinase CLK1 (EC 2.7.12.1) (CDC-like kinase 1)	Dual specificity kinase acting on both serine/threonine and tyrosine-containing substrates. Phosphorylates serine- and arginine-rich (SR) proteins of the spliceosomal complex and may be a constituent of a network of regulatory mechanisms that enable SR proteins to control RNA splicing. Phosphorylates: SRSF1, SRSF3 and PTPN1. Regulates the alternative splicing of tissue factor (F3) pre-mRNA in end…	2.33	0.00442966	0.97	23.33	0	3|2|2	0|0|0|0|0|0	526
CDC42_G12V	3690	P05106	P05106	ITGB3	Integrin beta-3 (Platelet membrane glycoprotein IIIa) (GPIIIa) (CD antigen CD61)	Integrin alpha-V/beta-3 (ITGAV:ITGB3) is a receptor for cytotactin, fibronectin, laminin, matrix metalloproteinase-2, osteopontin, osteomodulin, prothrombin, thrombospondin, vitronectin and von Willebrand factor. Integrin alpha-IIb/beta-3 (ITGA2B:ITGB3) is a receptor for fibronectin, fibrinogen, plasminogen, prothrombin, thrombospondin and vitronectin. Integrins alpha-IIb/beta-3 and alpha-V/beta-…	2.33	0.00295685	0.97	23.33	0	2|2|1	0|0|0|0|0|0	788
CDC42_G12V	54891	Q53TQ3	Q53TQ3	INO80D	INO80 complex subunit D	Putative regulatory component of the chromatin remodeling INO80 complex which is involved in transcriptional regulation, DNA replication and probably DNA repair.	2.33	0.00226874	0.97	23.33	0	2|2|1	0|0|0|0|0|0	1027
CDC42_G12V	23279	Q12769	Q12769	NUP160	Nuclear pore complex protein Nup160 (160 kDa nucleoporin) (Nucleoporin Nup160)	Involved in poly(A)+ RNA transport. {ECO:0000269|PubMed:11684705}.	2.33	0.00162256	0.97	23.33	0	2|3|1	0|0|0|0|0|0	1436
CDC42_G12V	55299	Q8TDN6	Q8TDN6	BRIX1	Ribosome biogenesis protein BRX1 homolog (Brix domain-containing protein 2)	Required for biogenesis of the 60S ribosomal subunit.	24.67	0.0698867	0.96	2.96	0.01	13|12|12	7|9|9|0|4|4	353
CDC42_G12V	84310	Q9BRJ6	Q9BRJ6	C7orf50	Uncharacterized protein C7orf50		2	0.0103093	0.96	20	0	2|2|2	0|0|0|0|0|0	194
CDC42_G12V	65108	P49006	P49006	MARCKSL1	MARCKS-related protein (MARCKS-like protein 1) (Macrophage myristoylated alanine-rich C kinase substrate) (Mac-MARCKS) (MacMARCKS)	Controls cell movement by regulating actin cytoskeleton homeostasis and filopodium and lamellipodium formation (PubMed:22751924). When unphosphorylated, induces cell migration (By similarity). When phosphorylated by MAPK8, induces actin bundles formation and stabilization, thereby reducing actin plasticity, hence restricting cell movement, including neuronal migration (By similarity). May be invo…	2	0.0102564	0.96	20	0	2|2|2	0|0|0|0|0|0	195
CDC42_G12V	10772	O75494	O75494	SRSF10	Serine/arginine-rich splicing factor 10 (40 kDa SR-repressor protein) (SRrp40) (FUS-interacting serine-arginine-rich protein 1) (Splicing factor SRp38) (Splicing factor, arginine/serine-rich 13A) (TLS-associated protein with Ser-Arg repeats) (TASR) (TLS-associated protein with SR repeats) (TLS-associated serine-arginine protein) (TLS-associated SR protein)	Splicing factor that in its dephosphorylated form acts as a general repressor of pre-mRNA splicing (PubMed:11684676, PubMed:12419250, PubMed:14765198). Seems to interfere with the U1 snRNP 5'-splice recognition of SNRNP70 (PubMed:14765198). Required for splicing repression in M-phase cells and after heat shock (PubMed:14765198). Also acts as a splicing factor that specifically promotes exon skipp…	2	0.00763359	0.96	20	0	2|2|2	0|0|0|0|0|0	262
CDC42_G12V	9019	O95297	O95297	MPZL1	Myelin protein zero-like protein 1 (Protein zero-related)	Cell surface receptor, which is involved in signal transduction processes. Recruits PTPN11/SHP-2 to the cell membrane and is a putative substrate of PTPN11/SHP-2. Is a major receptor for concanavalin-A (ConA) and is involved in cellular signaling induced by ConA, which probably includes Src family tyrosine-protein kinases. Isoform 3 seems to have a dominant negative role; it blocks tyrosine phosp…	2	0.00743494	0.96	20	0	2|2|2	0|0|0|0|0|0	269
CDC42_G12V	57048	Q9NRY6	Q9NRY6	PLSCR3	Phospholipid scramblase 3 (PL scramblase 3) (Ca(2+)-dependent phospholipid scramblase 3)	May mediate accelerated ATP-independent bidirectional transbilayer migration of phospholipids upon binding calcium ions that results in a loss of phospholipid asymmetry in the plasma membrane. May play a central role in the initiation of fibrin clot formation, in the activation of mast cells and in the recognition of apoptotic and injured cells by the reticuloendothelial system. Seems to play a r…	2	0.00677966	0.96	20	0	2|2|2	0|0|0|0|0|0	295
CDC42_G12V	81848	Q9C004	Q9C004	SPRY4	Protein sprouty homolog 4 (Spry-4)	Suppresses the insulin receptor and EGFR-transduced MAPK signaling pathway, but does not inhibit MAPK activation by a constitutively active mutant Ras. Probably impairs the formation of GTP-Ras. Inhibits Ras-independent, but not Ras-dependent, activation of RAF1. {ECO:0000269|PubMed:12717443}.	2	0.00668896	0.96	20	0	2|2|2	0|0|0|0|0|0	299
CDC42_G12V	1947	P98172	P98172	EFNB1	Ephrin-B1 (EFL-3) (ELK ligand) (ELK-L) (EPH-related receptor tyrosine kinase ligand 2) (LERK-2) [Cleaved into: Ephrin-B1 C-terminal fragment (Ephrin-B1 CTF); Ephrin-B1 intracellular domain (Ephrin-B1 ICD)]	Cell surface transmembrane ligand for Eph receptors, a family of receptor tyrosine kinases which are crucial for migration, repulsion and adhesion during neuronal, vascular and epithelial development (PubMed:8070404, PubMed:7973638). Binding to Eph receptors residing on adjacent cells leads to contact-dependent bidirectional signaling into neighboring cells (PubMed:8070404, PubMed:7973638). Shows…	2	0.00578035	0.96	20	0	2|2|2	0|0|0|0|0|0	346
CDC42_G12V	29063	Q9H5U6	Q9H5U6	ZCCHC4	rRNA N6-adenosine-methyltransferase ZCCHC4 (EC 2.1.1.-) (Zinc finger CCHC domain-containing protein 4)	rRNA N6-methyltransferase that specifically methylates the adenine in position 4220 of 28S rRNA (PubMed:30531910). N6-methylation of adenine(4220) in 28S rRNA is required for translation (PubMed:30531910). {ECO:0000269|PubMed:30531910}.	2	0.00389864	0.96	20	0	2|2|2	0|0|0|0|0|0	513
CDC42_G12V	7056	P07204	P07204	THBD	Thrombomodulin (TM) (Fetomodulin) (CD antigen CD141)	Thrombomodulin is a specific endothelial cell receptor that forms a 1:1 stoichiometric complex with thrombin. This complex is responsible for the conversion of protein C to the activated protein C (protein Ca). Once evolved, protein Ca scissions the activated cofactors of the coagulation mechanism, factor Va and factor VIIIa, and thereby reduces the amount of thrombin generated.	2	0.00347826	0.96	20	0	1|1|1	0|0|0|0|0|0	575
CDC42_G12V	9779	Q92609	Q92609	TBC1D5	TBC1 domain family member 5	May act as a GTPase-activating protein (GAP) for Rab family protein(s). May act as a GAP for RAB7A. Can displace RAB7A and retromer CSC subcomplex from the endosomal membrane to the cytosol; at least retromer displacement seems to require its catalytic activity (PubMed:19531583, PubMed:20923837). Required for retrograde transport of cargo proteins from endosomes to the trans-Golgi network (TGN); …	2	0.00251572	0.96	20	0	2|2|2	0|0|0|0|0|0	795
CDC42_G12V	134957	Q5T5C0	Q5T5C0	STXBP5	Syntaxin-binding protein 5 (Lethal(2) giant larvae protein homolog 3) (Tomosyn-1)	Plays a regulatory role in calcium-dependent exocytosis and neurotransmitter release. Inhibits membrane fusion between transport vesicles and the plasma membrane. May modulate the assembly of trans-SNARE complexes between transport vesicles and the plasma membrane. Inhibits translocation of GLUT4 from intracellular vesicles to the plasma membrane. Competes with STXBP1 for STX1 binding (By similar…	2	0.00179372	0.96	20	0	2|2|2	0|0|0|0|0|0	1115
CDC42_G15A	280979	P60709	P60709	ACTB	Actin, cytoplasmic 1 (Beta-actin) [Cleaved into: Actin, cytoplasmic 1, N-terminally processed]	Actin is a highly conserved protein that polymerizes to produce filaments that form cross-linked networks in the cytoplasm of cells (PubMed:29581253). Actin exists in both monomeric (G-actin) and polymeric (F-actin) forms, both forms playing key functions, such as cell motility and contraction (PubMed:29581253). In addition to their role in the cytoplasmic cytoskeleton, G- and F-actin also locali…	336.67	0.897787	1	4.95	0	29|29|24	66|67|62|68|69|62	375
CDC42_G15A	4627	P35579	P35579	MYH9	Myosin-9 (Cellular myosin heavy chain, type A) (Myosin heavy chain 9) (Myosin heavy chain, non-muscle IIa) (Non-muscle myosin heavy chain A) (NMMHC-A) (Non-muscle myosin heavy chain IIa) (NMMHC II-a) (NMMHC-IIA)	Cellular myosin that appears to play a role in cytokinesis, cell shape, and specialized functions such as secretion and capping. During cell spreading, plays an important role in cytoskeleton reorganization, focal contacts formation (in the margins but not the central part of spreading cells), and lamellipodial retraction; this function is mechanically antagonized by MYH10. {ECO:0000269|PubMed:20…	536	0.273469	1	6.14	0	135|113|112	87|80|95|57|26|14	1960
CDC42_G15A	7168	P09493	P09493	TPM1	Tropomyosin alpha-1 chain (Alpha-tropomyosin) (Tropomyosin-1)	Binds to actin filaments in muscle and non-muscle cells (PubMed:23170982). Plays a central role, in association with the troponin complex, in the calcium dependent regulation of vertebrate striated muscle contraction (PubMed:23170982). Smooth muscle contraction is regulated by interaction with caldesmon. In non-muscle cells is implicated in stabilizing cytoskeleton actin filaments.	56	0.197183	1	560	0	29|19|22	0|0|0|0|0|0	284
CDC42_G15A	10458	Q9UQB8	Q9UQB8	BAIAP2	Brain-specific angiogenesis inhibitor 1-associated protein 2 (BAI-associated protein 2) (BAI1-associated protein 2) (Protein BAP2) (Fas ligand-associated factor 3) (FLAF3) (Insulin receptor substrate p53/p58) (IRS-58) (IRSp53/58) (Insulin receptor substrate protein of 53 kDa) (IRSp53) (Insulin receptor substrate p53)	Adapter protein that links membrane-bound small G-proteins to cytoplasmic effector proteins. Necessary for CDC42-mediated reorganization of the actin cytoskeleton and for RAC1-mediated membrane ruffling. Involved in the regulation of the actin cytoskeleton by WASF family members and the Arp2/3 complex. Plays a role in neurite growth. Acts syngeristically with ENAH to promote filipodia formation. …	96.67	0.18103	1	11.6	0	28|29|27	7|9|9|0|0|0	534	High Throughput
CDC42_G15A	4637	P60660	P60660	MYL6	Myosin light polypeptide 6 (17 kDa myosin light chain) (LC17) (Myosin light chain 3) (MLC-3) (Myosin light chain alkali 3) (Myosin light chain A3) (Smooth muscle and nonmuscle myosin light chain alkali 6)	Regulatory light chain of myosin. Does not bind calcium.	19.33	0.128013	1	11.6	0	6|5|6	0|0|0|3|2|0	151
CDC42_G15A	5062	Q13177	Q13177	PAK2	Serine/threonine-protein kinase PAK 2 (EC 2.7.11.1) (Gamma-PAK) (PAK65) (S6/H4 kinase) (p21-activated kinase 2) (PAK-2) (p58) [Cleaved into: PAK-2p27 (p27); PAK-2p34 (p34) (C-t-PAK2)]	Serine/threonine protein kinase that plays a role in a variety of different signaling pathways including cytoskeleton regulation, cell motility, cell cycle progression, apoptosis or proliferation. Acts as downstream effector of the small GTPases CDC42 and RAC1. Activation by the binding of active CDC42 and RAC1 results in a conformational change and a subsequent autophosphorylation on several ser…	61.67	0.117691	1	4.62	0	19|20|19	13|14|13|0|0|0	524	High Throughput
CDC42_G15A	7171	P67936	P67936	TPM4	Tropomyosin alpha-4 chain (TM30p1) (Tropomyosin-4)	Binds to actin filaments in muscle and non-muscle cells. Plays a central role, in association with the troponin complex, in the calcium dependent regulation of vertebrate striated muscle contraction. Smooth muscle contraction is regulated by interaction with caldesmon. In non-muscle cells is implicated in stabilizing cytoskeleton actin filaments (By similarity). Binds calcium (PubMed:1836432). {E…	24	0.0967742	1	240	0	11|10|10	0|0|0|0|0|0	248
CDC42_G15A	989	Q16181	Q16181	SEPTIN7	Septin-7 (CDC10 protein homolog)	Filament-forming cytoskeletal GTPase. Required for normal organization of the actin cytoskeleton. Required for normal progress through mitosis. Involved in cytokinesis. Required for normal association of CENPE with the kinetochore. Plays a role in ciliogenesis and collective cell movements. Forms a filamentous structure with SEPT12, SEPT6, SEPT2 and probably SEPT4 at the sperm annulus which is re…	40.33	0.0925	1	6.72	0	16|15|13	5|6|7|0|0|0	436
CDC42_G15A	81	O43707	O43707	ACTN4	Alpha-actinin-4 (Non-muscle alpha-actinin 4)	F-actin cross-linking protein which is thought to anchor actin to a variety of intracellular structures. This is a bundling protein (Probable). Probably involved in vesicular trafficking via its association with the CART complex. The CART complex is necessary for efficient transferrin receptor recycling but not for EGFR degradation (PubMed:15772161). Involved in tight junction assembly in epithel…	84	0.0922064	1	12.6	0	40|36|31	5|8|7|0|0|0	911
CDC42_G15A	11135	Q00587	Q00587	CDC42EP1	Cdc42 effector protein 1 (Binder of Rho GTPases 5) (Serum protein MSE55)	Probably involved in the organization of the actin cytoskeleton. Induced membrane extensions in fibroblasts. {ECO:0000269|PubMed:10430899}.	35.67	0.0912276	1	356.67	0	13|11|12	0|0|0|0|0|0	391	High Throughput
CDC42_G15A	4628	P35580	P35580	MYH10	Myosin-10 (Cellular myosin heavy chain, type B) (Myosin heavy chain 10) (Myosin heavy chain, non-muscle IIb) (Non-muscle myosin heavy chain B) (NMMHC-B) (Non-muscle myosin heavy chain IIb) (NMMHC II-b) (NMMHC-IIB)	Cellular myosin that appears to play a role in cytokinesis, cell shape, and specialized functions such as secretion and capping. Involved with LARP6 in the stabilization of type I collagen mRNAs for CO1A1 and CO1A2. During cell spreading, plays an important role in cytoskeleton reorganization, focal contacts formation (in the central part but not the margins of spreading cells), and lamellipodial…	173.33	0.0877176	1	47.27	0	83|64|56	11|0|0|0|0|0	1976	High Throughput
CDC42_G15A	10298	O96013	O96013	PAK4	Serine/threonine-protein kinase PAK 4 (EC 2.7.11.1) (p21-activated kinase 4) (PAK-4)	Serine/threonine protein kinase that plays a role in a variety of different signaling pathways including cytoskeleton regulation, cell migration, growth, proliferation or cell survival. Activation by various effectors including growth factor receptors or active CDC42 and RAC1 results in a conformational change and a subsequent autophosphorylation on several serine and/or threonine residues. Phosp…	51.33	0.0868528	1	513.33	0	15|16|14	0|0|0|0|0|0	591	High Throughput
CDC42_G15A	10652	O15498	O15498	YKT6	Synaptobrevin homolog YKT6 (EC 2.3.1.-)	Vesicular soluble NSF attachment protein receptor (v-SNARE) mediating vesicle docking and fusion to a specific acceptor cellular compartment. Functions in endoplasmic reticulum to Golgi transport; as part of a SNARE complex composed of GOSR1, GOSR2 and STX5. Functions in early/recycling endosome to TGN transport; as part of a SNARE complex composed of BET1L, GOSR1 and STX5. Has a S-palmitoyl tran…	16.67	0.0841919	1	10	0	8|8|7	0|2|3|0|0|0	198
CDC42_G15A	7170	P06753	P06753	TPM3	Tropomyosin alpha-3 chain (Gamma-tropomyosin) (Tropomyosin-3) (Tropomyosin-5) (hTM5)	Binds to actin filaments in muscle and non-muscle cells. Plays a central role, in association with the troponin complex, in the calcium dependent regulation of vertebrate striated muscle contraction. Smooth muscle contraction is regulated by interaction with caldesmon. In non-muscle cells is implicated in stabilizing cytoskeleton actin filaments. {ECO:0000250|UniProtKB:P09493}.	20.67	0.0833468	1	206.67	0	12|8|8	0|0|0|0|0|0	248
CDC42_G15A	829	P52907	P52907	CAPZA1	F-actin-capping protein subunit alpha-1 (CapZ alpha-1)	F-actin-capping proteins bind in a Ca(2+)-independent manner to the fast growing ends of actin filaments (barbed end) thereby blocking the exchange of subunits at these ends. Unlike other capping proteins (such as gelsolin and severin), these proteins do not sever actin filaments. May play a role in the formation of epithelial cell junctions. {ECO:0000269|PubMed:22891260}.	22.33	0.0780769	1	33.5	0	8|7|7	1|1|0|0|0|0	286
CDC42_G15A	23580	Q9H3Q1	Q9H3Q1	CDC42EP4	Cdc42 effector protein 4 (Binder of Rho GTPases 4)	Probably involved in the organization of the actin cytoskeleton. May act downstream of CDC42 to induce actin filament assembly leading to cell shape changes. Induces pseudopodia formation, when overexpressed in fibroblasts.	26	0.0730337	1	260	0	10|10|11	0|0|0|0|0|0	356	High Throughput
CDC42_G15A	10602	Q9UKI2	Q9UKI2	CDC42EP3	Cdc42 effector protein 3 (Binder of Rho GTPases 2) (MSE55-related Cdc42-binding protein)	Probably involved in the organization of the actin cytoskeleton. May act downstream of CDC42 to induce actin filament assembly leading to cell shape changes. Induces pseudopodia formation in fibroblasts. {ECO:0000269|PubMed:10490598, ECO:0000269|PubMed:11035016}.	18.33	0.0721654	1	183.33	0	6|5|5	0|0|0|0|0|0	254	Low Throughput
CDC42_G15A	1627	Q16643	Q16643	DBN1	Drebrin (Developmentally-regulated brain protein)	Actin cytoskeleton-organizing protein that plays a role in the formation of cell projections (PubMed:20215400). Required for actin polymerization at immunological synapses (IS) and for the recruitment of the chemokine receptor CXCR4 to IS (PubMed:20215400). Plays a role in dendritic spine morphogenesis and organization, including the localization of the dopamine receptor DRD1 to the dendritic spi…	45.33	0.0696313	1	9.71	0	19|14|16	6|3|4|4|2|3	651	High Throughput
CDC42_G15A	5339	Q15149	Q15149	PLEC	Plectin (PCN) (PLTN) (Hemidesmosomal protein 1) (HD1) (Plectin-1)	Interlinks intermediate filaments with microtubules and microfilaments and anchors intermediate filaments to desmosomes or hemidesmosomes. Could also bind muscle proteins such as actin to membrane complexes in muscle. May be involved not only in the filaments network, but also in the regulation of their dynamics. Structural component of muscle. Isoform 9 plays a major role in the maintenance of m…	313	0.0688366	1	26.83	0	169|148|141	0|0|4|10|18|7	4547
CDC42_G15A	87	P12814	P12814	ACTN1	Alpha-actinin-1 (Alpha-actinin cytoskeletal isoform) (F-actin cross-linking protein) (Non-muscle alpha-actinin-1)	F-actin cross-linking protein which is thought to anchor actin to a variety of intracellular structures. This is a bundling protein.	61	0.0667396	1	22.88	0	34|23|23	0|0|8|0|0|0	914
CDC42_G15A	8874	Q14155	Q14155	ARHGEF7	Rho guanine nucleotide exchange factor 7 (Beta-Pix) (COOL-1) (PAK-interacting exchange factor beta) (p85)	Acts as a RAC1 guanine nucleotide exchange factor (GEF) and can induce membrane ruffling. Functions in cell migration, attachment and cell spreading. Promotes targeting of RAC1 to focal adhesions (By similarity). May function as a positive regulator of apoptosis. Downstream of NMDA receptors and CaMKK-CaMK1 signaling cascade, promotes the formation of spines and synapses in hippocampal neurons. {…	43	0.0665635	1	12.9	0	21|18|19	4|1|5|0|0|0	646	Low Throughput
CDC42_G15A	8476	Q5VT25	Q5VT25	CDC42BPA	Serine/threonine-protein kinase MRCK alpha (EC 2.7.11.1) (CDC42-binding protein kinase alpha) (DMPK-like alpha) (Myotonic dystrophy kinase-related CDC42-binding kinase alpha) (MRCK alpha) (Myotonic dystrophy protein kinase-like alpha)	Serine/threonine-protein kinase which is an important downstream effector of CDC42 and plays a role in the regulation of cytoskeleton reorganization and cell migration (PubMed:15723050, PubMed:9418861, PubMed:9092543). Regulates actin cytoskeletal reorganization via phosphorylation of PPP1R12C and MYL9/MLC2 (PubMed:21457715). In concert with MYO18A and LURAP1, is involved in modulating lamellar a…	105.33	0.064304	1	21.07	0	44|52|42	4|5|6|0|0|0	1638	High Throughput
CDC42_G15A	147179	Q8TF74	Q8TF74	WIPF2	WAS/WASL-interacting protein family member 2 (WASP-interacting protein-related protein) (WIP- and CR16-homologous protein) (WIP-related protein)	Plays an active role in the formation of cell surface protrusions downstream of activated PDGFB receptors. Plays an important role in actin-microspike formation through cooperation with WASL. May cooperate with WASP and WASL to induce mobilization and reorganization of the actin filament system. {ECO:0000269|PubMed:11829459, ECO:0000269|PubMed:12213210}.	27	0.0613636	1	40.5	0	11|14|12	0|1|1|0|0|0	440
CDC42_G15A	8976	O00401	O00401	WASL	Neural Wiskott-Aldrich syndrome protein (N-WASP)	Regulates actin polymerization by stimulating the actin-nucleating activity of the Arp2/3 complex (PubMed:9422512, PubMed:16767080, PubMed:19366662, PubMed:19487689, PubMed:22847007, PubMed:22921828). Involved in various processes, such as mitosis and cytokinesis, via its role in the regulation of actin polymerization (PubMed:9422512, PubMed:19366662, PubMed:19487689, PubMed:22847007, PubMed:2292…	30.33	0.0600594	1	303.33	0	9|9|8	0|0|0|0|0|0	505	High Throughput
CDC42_G15A	8773	O00161	O00161	SNAP23	Synaptosomal-associated protein 23 (SNAP-23) (Vesicle-membrane fusion protein SNAP-23)	Essential component of the high affinity receptor for the general membrane fusion machinery and an important regulator of transport vesicle docking and fusion.	12.67	0.0600474	1	12.67	0	4|5|5	0|1|2|0|0|0	211
CDC42_G15A	6711	Q01082	Q01082	SPTBN1	Spectrin beta chain, non-erythrocytic 1 (Beta-II spectrin) (Fodrin beta chain) (Spectrin, non-erythroid beta chain 1)	Fodrin, which seems to be involved in secretion, interacts with calmodulin in a calcium-dependent manner and is thus candidate for the calcium-dependent movement of the cytoskeleton at the membrane.	132	0.0558376	1	6.09	0	66|53|56	24|18|23|0|0|0	2364
CDC42_G15A	10435	O14613	O14613	CDC42EP2	Cdc42 effector protein 2 (Binder of Rho GTPases 1)	Probably involved in the organization of the actin cytoskeleton. May act downstream of CDC42 to induce actin filament assembly leading to cell shape changes. Induces pseudopodia formation in fibroblasts in a CDC42-dependent manner. {ECO:0000269|PubMed:10490598, ECO:0000269|PubMed:11035016}.	11.33	0.0539524	1	113.33	0	3|5|3	0|0|0|0|0|0	210	High Throughput
CDC42_G15A	1500	O60716	O60716	CTNND1	Catenin delta-1 (Cadherin-associated Src substrate) (CAS) (p120 catenin) (p120(ctn)) (p120(cas))	Binds to and inhibits the transcriptional repressor ZBTB33, which may lead to activation of target genes of the Wnt signaling pathway (By similarity). Associates with and regulates the cell adhesion properties of both C-, E- and N-cadherins, being critical for their surface stability. Implicated both in cell transformation by SRC and in ligand-induced receptor signaling through the EGF, PDGF, CSF…	48.33	0.0518006	1	3.82	0	23|24|21	13|14|11|0|0|0	933
CDC42_G15A	4162	P43121	P43121	MCAM	Cell surface glycoprotein MUC18 (Cell surface glycoprotein P1H12) (Melanoma cell adhesion molecule) (Melanoma-associated antigen A32) (Melanoma-associated antigen MUC18) (S-endo 1 endothelial-associated antigen) (CD antigen CD146)	Plays a role in cell adhesion, and in cohesion of the endothelial monolayer at intercellular junctions in vascular tissue. Its expression may allow melanoma cells to interact with cellular elements of the vascular system, thereby enhancing hematogeneous tumor spread. Could be an adhesion molecule active in neural crest cells during embryonic development. Acts as surface receptor that triggers tyr…	31.33	0.0484985	1	11.75	0	14|13|13	2|3|3|0|0|0	646
CDC42_G15A	29766	Q9NYL9	Q9NYL9	TMOD3	Tropomodulin-3 (Ubiquitous tropomodulin) (U-Tmod)	Blocks the elongation and depolymerization of the actin filaments at the pointed end. The Tmod/TM complex contributes to the formation of the short actin protofilament, which in turn defines the geometry of the membrane skeleton (By similarity). {ECO:0000250}.	14.67	0.0416761	1	14.67	0	11|6|6	0|1|2|0|0|0	352
CDC42_G15A	28964	Q9Y2X7	Q9Y2X7	GIT1	ARF GTPase-activating protein GIT1 (ARF GAP GIT1) (Cool-associated and tyrosine-phosphorylated protein 1) (CAT-1) (CAT1) (G protein-coupled receptor kinase-interactor 1) (GRK-interacting protein 1)	GTPase-activating protein for the ADP ribosylation factor family. May serve as a scaffold to bring together molecules to form signaling modules controlling vesicle trafficking, adhesion and cytoskeletal organization. Increases the speed of cell migration, as well as the size and rate of formation of protrusions, possibly by targeting PAK1 to adhesions and the leading edge of lamellipodia. Sequest…	31.33	0.0406883	1	313.33	0	13|12|12	0|0|0|0|0|0	770
CDC42_G15A	9578	Q9Y5S2	Q9Y5S2	CDC42BPB	Serine/threonine-protein kinase MRCK beta (EC 2.7.11.1) (CDC42-binding protein kinase beta) (CDC42BP-beta) (DMPK-like beta) (Myotonic dystrophy kinase-related CDC42-binding kinase beta) (MRCK beta) (Myotonic dystrophy protein kinase-like beta)	Serine/threonine-protein kinase which is an important downstream effector of CDC42 and plays a role in the regulation of cytoskeleton reorganization and cell migration. Regulates actin cytoskeletal reorganization via phosphorylation of PPP1R12C and MYL9/MLC2 (PubMed:21457715, PubMed:21949762). In concert with MYO18A and LURAP1, is involved in modulating lamellar actomyosin retrograde flow that is…	69.33	0.0405202	1	52	0	33|38|36	0|2|2|0|0|0	1711	High Throughput
CDC42_G15A	23176	Q92599	Q92599	SEPTIN8	Septin-8	Filament-forming cytoskeletal GTPase (By similarity). May play a role in platelet secretion (PubMed:15116257). Seems to participate in the process of SNARE complex formation in synaptic vesicles (By similarity). {ECO:0000250, ECO:0000250|UniProtKB:B0BNF1, ECO:0000269|PubMed:15116257}.; Isoform 4: Stabilizes BACE1 protein levels and promotes the sorting and accumulation of BACE1 to the recycling o…	17.67	0.0399774	1	17.67	0	8|7|7	0|0|3|0|0|0	442
CDC42_G15A	6520	P08195	P08195	SLC3A2	4F2 cell-surface antigen heavy chain (4F2hc) (4F2 heavy chain antigen) (Lymphocyte activation antigen 4F2 large subunit) (Solute carrier family 3 member 2) (CD antigen CD98)	Required for the function of light chain amino-acid transporters. Involved in sodium-independent, high-affinity transport of large neutral amino acids such as phenylalanine, tyrosine, leucine, arginine and tryptophan. Involved in guiding and targeting of LAT1 and LAT2 to the plasma membrane. When associated with SLC7A6 or SLC7A7 acts as an arginine/glutamine exchanger, following an antiport mecha…	21.67	0.0343423	1	16.25	0	13|11|11	2|1|1|0|0|0	631
CDC42_G15A	4629	P35749	P35749	MYH11	Myosin-11 (Myosin heavy chain 11) (Myosin heavy chain, smooth muscle isoform) (SMMHC)	Muscle contraction.	65.67	0.0338854	1	656.67	0	19|18|17	0|0|0|0|0|0	1938
CDC42_G15A	25945	Q9NQS3	Q9NQS3	NECTIN3	Nectin-3 (CDw113) (Nectin cell adhesion molecule 3) (Poliovirus receptor-related protein 3) (CD antigen CD113)	Plays a role in cell-cell adhesion through heterophilic trans-interactions with nectin-like proteins or nectins, such as trans-interaction with NECTIN2 at Sertoli-spermatid junctions. Trans-interaction with PVR induces activation of CDC42 and RAC small G proteins through common signaling molecules such as SRC and RAP1. Also involved in the formation of cell-cell junctions, including adherens junc…	16.67	0.0303643	1	166.67	0	8|9|6	0|0|0|0|0|0	549
CDC42_G15A	8826	P46940	P46940	IQGAP1	Ras GTPase-activating-like protein IQGAP1 (p195)	Plays a crucial role in regulating the dynamics and assembly of the actin cytoskeleton. Binds to activated CDC42 but does not stimulate its GTPase activity. It associates with calmodulin. Could serve as an assembly scaffold for the organization of a multimolecular complex that would interface incoming signals to the reorganization of the actin cytoskeleton at the plasma membrane. May promote neur…	47.67	0.0287689	1	7.94	0	33|28|26	6|6|6|0|0|0	1657	High Throughput
CDC42_G15A	5058	Q13153	Q13153	PAK1	Serine/threonine-protein kinase PAK 1 (EC 2.7.11.1) (Alpha-PAK) (p21-activated kinase 1) (PAK-1) (p65-PAK)	Protein kinase involved in intracellular signaling pathways downstream of integrins and receptor-type kinases that plays an important role in cytoskeleton dynamics, in cell adhesion, migration, proliferation, apoptosis, mitosis, and in vesicle-mediated transport processes. Can directly phosphorylate BAD and protects cells against apoptosis. Activated by interaction with CDC42 and RAC1. Functions …	15.33	0.0281284	1	153.33	0	6|8|8	0|0|0|0|0|0	545	High Throughput
CDC42_G15A	9815	Q14161	Q14161	GIT2	ARF GTPase-activating protein GIT2 (ARF GAP GIT2) (Cool-interacting tyrosine-phosphorylated protein 2) (CAT-2) (CAT2) (G protein-coupled receptor kinase-interactor 2) (GRK-interacting protein 2)	GTPase-activating protein for the ADP ribosylation factor family.	21.33	0.0281028	1	64	0	11|10|10	1|0|0|0|0|0	759
CDC42_G15A	100506658	Q16625	Q16625	OCLN	Occludin	May play a role in the formation and regulation of the tight junction (TJ) paracellular permeability barrier. It is able to induce adhesion when expressed in cells lacking tight junctions. {ECO:0000269|PubMed:19114660}.	14	0.0268199	1	140	0	6|6|5	0|0|0|0|0|0	522
CDC42_G15A	56288	Q8TEW0	Q8TEW0	PARD3	Partitioning defective 3 homolog (PAR-3) (PARD-3) (Atypical PKC isotype-specific-interacting protein) (ASIP) (CTCL tumor antigen se2-5) (PAR3-alpha)	Adapter protein involved in asymmetrical cell division and cell polarization processes (PubMed:27925688, PubMed:10954424). Seems to play a central role in the formation of epithelial tight junctions (PubMed:27925688). Targets the phosphatase PTEN to cell junctions (By similarity). Involved in Schwann cell peripheral myelination (By similarity). Association with PARD6B may prevent the interaction …	36.33	0.026792	1	7.27	0	18|21|20	7|4|4|0|0|0	1356
CDC42_G15A	682	P35613	P35613	BSG	Basigin (5F7) (Collagenase stimulatory factor) (Extracellular matrix metalloproteinase inducer) (EMMPRIN) (Leukocyte activation antigen M6) (OK blood group antigen) (Tumor cell-derived collagenase stimulatory factor) (TCSF) (CD antigen CD147)	Plays an important role in targeting the monocarboxylate transporters SLC16A1, SLC16A3, SLC16A8, SLC16A11 and SLC16A12 to the plasma membrane (PubMed:21778275). Plays pivotal roles in spermatogenesis, embryo implantation, neural network formation and tumor progression. Stimulates adjacent fibroblasts to produce matrix metalloproteinases (MMPS). Seems to be a receptor for oligomannosidic glycans. …	10	0.025974	1	100	0	6|5|3	0|0|0|0|0|0	385
CDC42_G15A	50848	Q9Y624	Q9Y624	F11R	Junctional adhesion molecule A (JAM-A) (Junctional adhesion molecule 1) (JAM-1) (Platelet F11 receptor) (Platelet adhesion molecule 1) (PAM-1) (CD antigen CD321)	Seems to play a role in epithelial tight junction formation. Appears early in primordial forms of cell junctions and recruits PARD3 (PubMed:11489913). The association of the PARD6-PARD3 complex may prevent the interaction of PARD3 with JAM1, thereby preventing tight junction assembly (By similarity). Plays a role in regulating monocyte transmigration involved in integrity of epithelial barrier (B…	7	0.0234114	1	70	0	5|4|4	0|0|0|0|0|0	299
CDC42_G15A	7879	P51149	P51149	RAB7A	Ras-related protein Rab-7a	Key regulator in endo-lysosomal trafficking. Governs early-to-late endosomal maturation, microtubule minus-end as well as plus-end directed endosomal migration and positioning, and endosome-lysosome transport through different protein-protein interaction cascades. Plays a central role, not only in endosomal traffic, but also in many other cellular and physiological events, such as growth-factor-m…	4.67	0.0225604	1	46.67	0	2|3|2	0|0|0|0|0|0	207
CDC42_G15A	399687	Q92614	Q92614	MYO18A	Unconventional myosin-XVIIIa (Molecule associated with JAK3 N-terminus) (MAJN) (Myosin containing a PDZ domain) (Surfactant protein receptor SP-R210) (SP-R210)	May link Golgi membranes to the cytoskeleton and participate in the tensile force required for vesicle budding from the Golgi. Thereby, may play a role in Golgi membrane trafficking and could indirectly give its flattened shape to the Golgi apparatus (PubMed:19837035, PubMed:23345592). Alternatively, in concert with LURAP1 and CDC42BPA/CDC42BPB, has been involved in modulating lamellar actomyosin…	46	0.0223953	1	27.6	0	29|30|28	3|2|0|0|0|0	2054
CDC42_G15A	144402	Q86YQ8	Q86YQ8	CPNE8	Copine-8 (Copine VIII)	Probable calcium-dependent phospholipid-binding protein that may play a role in calcium-mediated intracellular processes. {ECO:0000250|UniProtKB:Q99829}.	12.33	0.0218617	1	123.33	0	6|10|8	0|0|0|0|0|0	564
CDC42_G15A	6461	Q15464	Q15464	SHB	SH2 domain-containing adapter protein B	Adapter protein which regulates several signal transduction cascades by linking activated receptors to downstream signaling components. May play a role in angiogenesis by regulating FGFR1, VEGFR2 and PDGFR signaling. May also play a role in T-cell antigen receptor/TCR signaling, interleukin-2 signaling, apoptosis and neuronal cells differentiation by mediating basic-FGF and NGF-induced signaling …	10.67	0.0209627	1	106.67	0	6|5|5	0|0|0|0|0|0	509
CDC42_G15A	5819	Q92692	Q92692	NECTIN2	Nectin-2 (Herpes virus entry mediator B) (Herpesvirus entry mediator B) (HveB) (Nectin cell adhesion molecule 2) (Poliovirus receptor-related protein 2) (CD antigen CD112)	Modulator of T-cell signaling. Can be either a costimulator of T-cell function, or a coinhibitor, depending on the receptor it binds to. Upon binding to CD226, stimulates T-cell proliferation and cytokine production, including that of IL2, IL5, IL10, IL13, and IFNG. Upon interaction with PVRIG, inhibits T-cell proliferation. These interactions are competitive (PubMed:26755705). Probable cell adhe…	10.67	0.0198327	1	106.67	0	3|4|4	0|0|0|0|0|0	538
CDC42_G15A	3688	P05556	P05556	ITGB1	Integrin beta-1 (Fibronectin receptor subunit beta) (Glycoprotein IIa) (GPIIA) (VLA-4 subunit beta) (CD antigen CD29)	Integrins alpha-1/beta-1, alpha-2/beta-1, alpha-10/beta-1 and alpha-11/beta-1 are receptors for collagen. Integrins alpha-1/beta-1 and alpha-2/beta-2 recognize the proline-hydroxylated sequence G-F-P-G-E-R in collagen. Integrins alpha-2/beta-1, alpha-3/beta-1, alpha-4/beta-1, alpha-5/beta-1, alpha-8/beta-1, alpha-10/beta-1, alpha-11/beta-1 and alpha-V/beta-1 are receptors for fibronectin. Alpha-4…	15.33	0.0192105	1	15.33	0	6|5|6	0|1|2|0|0|0	798
CDC42_G15A	117583	Q8TEW8	Q8TEW8	PARD3B	Partitioning defective 3 homolog B (Amyotrophic lateral sclerosis 2 chromosomal region candidate gene 19 protein) (PAR3-beta) (Partitioning defective 3-like protein) (PAR3-L protein)	Putative adapter protein involved in asymmetrical cell division and cell polarization processes. May play a role in the formation of epithelial tight junctions.	20.33	0.0177865	1	10.17	0	13|12|12	0|2|4|0|0|0	1143
CDC42_G15A	7525	P07947	P07947	YES1	Tyrosine-protein kinase Yes (EC 2.7.10.2) (Proto-oncogene c-Yes) (p61-Yes)	Non-receptor protein tyrosine kinase that is involved in the regulation of cell growth and survival, apoptosis, cell-cell adhesion, cytoskeleton remodeling, and differentiation. Stimulation by receptor tyrosine kinases (RTKs) including EGRF, PDGFR, CSF1R and FGFR leads to recruitment of YES1 to the phosphorylated receptor, and activation and phosphorylation of downstream substrates. Upon EGFR act…	9	0.0165746	1	90	0	4|4|3	0|0|0|0|0|0	543
CDC42_G15A	476	P05023	P05023	ATP1A1	Sodium/potassium-transporting ATPase subunit alpha-1 (Na(+)/K(+) ATPase alpha-1 subunit) (EC 7.2.2.13) (Sodium pump subunit alpha-1)	This is the catalytic component of the active enzyme, which catalyzes the hydrolysis of ATP coupled with the exchange of sodium and potassium ions across the plasma membrane. This action creates the electrochemical gradient of sodium and potassium ions, providing the energy for active transport of various nutrients. {ECO:0000269|PubMed:29499166}.	16.33	0.0159629	1	4.08	0	9|10|9	4|2|6|0|0|0	1023
CDC42_G15A	2059	Q12929	Q12929	EPS8	Epidermal growth factor receptor kinase substrate 8	Signaling adapter that controls various cellular protrusions by regulating actin cytoskeleton dynamics and architecture. Depending on its association with other signal transducers, can regulate different processes. Together with SOS1 and ABI1, forms a trimeric complex that participates in transduction of signals from Ras to Rac by activating the Rac-specific guanine nucleotide exchange factor (GE…	13	0.0158151	1	19.5	0	9|10|8	0|2|0|0|0|0	822
CDC42_G15A	2011	Q7KZI7	Q7KZI7	MARK2	Serine/threonine-protein kinase MARK2 (EC 2.7.11.1) (EC 2.7.11.26) (ELKL motif kinase 1) (EMK-1) (MAP/microtubule affinity-regulating kinase 2) (PAR1 homolog) (PAR1 homolog b) (Par-1b) (Par1b)	Serine/threonine-protein kinase (PubMed:23666762). Involved in cell polarity and microtubule dynamics regulation. Phosphorylates CRTC2/TORC2, DCX, HDAC7, KIF13B, MAP2, MAP4 and RAB11FIP2. Phosphorylates the microtubule-associated protein MAPT/TAU (PubMed:23666762). Plays a key role in cell polarity by phosphorylating the microtubule-associated proteins MAP2, MAP4 and MAPT/TAU at KXGS motifs, caus…	11	0.0151934	1	8.25	0	6|8|7	2|1|1|0|0|0	724
CDC42_G15A	4642	O94832	O94832	MYO1D	Unconventional myosin-Id	Unconventional myosin that functions as actin-based motor protein with ATPase activity (By similarity). Plays a role in endosomal protein trafficking, and especially in the transfer of cargo proteins from early to recycling endosomes (By similarity). Required for normal planar cell polarity in ciliated tracheal cells, for normal rotational polarity of cilia, and for coordinated, unidirectional ci…	14	0.0139165	1	140	0	16|4|6	0|0|0|0|0|0	1006
CDC42_G15A	79658	A1A4S6	A1A4S6	ARHGAP10	Rho GTPase-activating protein 10 (GTPase regulator associated with focal adhesion kinase 2) (Graf-related protein 2) (Rho-type GTPase-activating protein 10)	GTPase activator for the small GTPases RhoA and Cdc42 by converting them to an inactive GDP-bound state. Essential for PTKB2 regulation of cytoskeletal organization via Rho family GTPases. Inhibits PAK2 proteolytic fragment PAK-2p34 kinase activity and changes its localization from the nucleus to the perinuclear region. Stabilizes PAK-2p34 thereby increasing stimulation of cell death (By similari…	10.67	0.0135751	1	32	0	8|7|8	0|1|0|0|0|0	786	Low Throughput
CDC42_G15A	54874	Q5T0N5	Q5T0N5	FNBP1L	Formin-binding protein 1-like (Transducer of Cdc42-dependent actin assembly protein 1) (Toca-1)	Required to coordinate membrane tubulation with reorganization of the actin cytoskeleton during endocytosis. May bind to lipids such as phosphatidylinositol 4,5-bisphosphate and phosphatidylserine and promote membrane invagination and the formation of tubules. Also promotes CDC42-induced actin polymerization by activating the WASL/N-WASP-WASPIP/WIP complex, the predominant form of WASL/N-WASP in …	6.67	0.0121938	1	66.67	0	7|4|4	0|0|0|0|0|0	547	Low Throughput
CDC42_G15A	51599	Q86X29	Q86X29	LSR	Lipolysis-stimulated lipoprotein receptor	Probable role in the clearance of triglyceride-rich lipoprotein from blood. Binds chylomicrons, LDL and VLDL in presence of free fatty acids and allows their subsequent uptake in the cells (By similarity). {ECO:0000250}.	6.33	0.0117006	1	63.33	0	4|2|3	0|0|0|0|0|0	541
CDC42_G15A	960	P16070	P16070	CD44	CD44 antigen (CDw44) (Epican) (Extracellular matrix receptor III) (ECMR-III) (GP90 lymphocyte homing/adhesion receptor) (HUTCH-I) (Heparan sulfate proteoglycan) (Hermes antigen) (Hyaluronate receptor) (Phagocytic glycoprotein 1) (PGP-1) (Phagocytic glycoprotein I) (PGP-I) (CD antigen CD44)	Cell-surface receptor that plays a role in cell-cell interactions, cell adhesion and migration, helping them to sense and respond to changes in the tissue microenvironment (PubMed:16541107, PubMed:19703720, PubMed:22726066). Participates thereby in a wide variety of cellular functions including the activation, recirculation and homing of T-lymphocytes, hematopoiesis, inflammation and response to …	4.67	0.0108858	1	14	0	2|2|2	0|1|0|0|0|0	429
CDC42_G15A	23348	Q9BZ29	Q9BZ29	DOCK9	Dedicator of cytokinesis protein 9 (Cdc42 guanine nucleotide exchange factor zizimin-1) (Zizimin-1)	Guanine nucleotide-exchange factor (GEF) that activates CDC42 by exchanging bound GDP for free GTP. Overexpression induces filopodia formation. {ECO:0000269|PubMed:12172552, ECO:0000269|PubMed:19745154}.	20.33	0.00983075	1	4.07	0	12|16|14	3|6|6|0|0|0	2068	Low Throughput
CDC42_G15A	4644	Q9Y4I1	Q9Y4I1	MYO5A	Unconventional myosin-Va (Dilute myosin heavy chain, non-muscle) (Myosin heavy chain 12) (Myosin-12) (Myoxin)	Processive actin-based motor that can move in large steps approximating the 36-nm pseudo-repeat of the actin filament. Involved in melanosome transport. Also mediates the transport of vesicles to the plasma membrane. May also be required for some polarization process involved in dendrite formation. {ECO:0000269|PubMed:10448864}.	17	0.00916442	1	170	0	19|9|8	0|0|0|0|0|0	1855
CDC42_G15A	65062	Q96Q45	Q96Q45	TMEM237	Transmembrane protein 237 (Amyotrophic lateral sclerosis 2 chromosomal region candidate gene 4 protein)	Component of the transition zone in primary cilia. Required for ciliogenesis. {ECO:0000269|PubMed:22152675}.	3.67	0.0089951	1	36.67	0	3|3|1	0|0|0|0|0|0	408
CDC42_G15A	140885	P78324	P78324	SIRPA	Tyrosine-protein phosphatase non-receptor type substrate 1 (SHP substrate 1) (SHPS-1) (Brain Ig-like molecule with tyrosine-based activation motifs) (Bit) (CD172 antigen-like family member A) (Inhibitory receptor SHPS-1) (Macrophage fusion receptor) (MyD-1 antigen) (Signal-regulatory protein alpha-1) (Sirp-alpha-1) (Signal-regulatory protein alpha-2) (Sirp-alpha-2) (Signal-regulatory protein alph…	Immunoglobulin-like cell surface receptor for CD47. Acts as docking protein and induces translocation of PTPN6, PTPN11 and other binding partners from the cytosol to the plasma membrane. Supports adhesion of cerebellar neurons, neurite outgrowth and glial cell attachment. May play a key role in intracellular signaling during synaptogenesis and in synaptic function (By similarity). Involved in the…	4.33	0.00859127	1	43.33	0	3|3|3	0|0|0|0|0|0	504
CDC42_G15A	5332	Q15147	Q15147	PLCB4	1-phosphatidylinositol 4,5-bisphosphate phosphodiesterase beta-4 (EC 3.1.4.11) (Phosphoinositide phospholipase C-beta-4) (Phospholipase C-beta-4) (PLC-beta-4)	The production of the second messenger molecules diacylglycerol (DAG) and inositol 1,4,5-trisphosphate (IP3) is mediated by activated phosphatidylinositol-specific phospholipase C enzymes. This form has a role in retina signal transduction.	10	0.00837521	1	100	0	8|8|4	0|0|0|0|0|0	1194
CDC42_G15A	7289	O75386	O75386	TULP3	Tubby-related protein 3 (Tubby-like protein 3)	Negative regulator of the Shh signaling transduction pathway: recruited to primary cilia via association with the IFT complex A (IFT-A) and is required for recruitment of G protein-coupled receptor GPR161 to cilia, a promoter of PKA-dependent basal repression machinery in Shh signaling. Binds to phosphorylated inositide (phosphoinositide) lipids. Both IFT-A- and phosphoinositide-binding propertie…	3.67	0.00830317	1	36.67	0	3|3|3	0|0|0|0|0|0	442
CDC42_G15A	23670	Q9UHN6	Q9UHN6	CEMIP2	Cell surface hyaluronidase (EC 3.2.1.35) (Cell migration-inducing hyaluronidase 2) (Transmembrane protein 2)	Cell surface hyaluronidase that mediates the initial cleavage of extracellular high-molecular-weight hyaluronan into intermediate-size hyaluronan of approximately 5 kDa fragments (PubMed:28246172). Acts as a regulator of angiogenesis and heart morphogenesis by mediating degradation of extracellular hyaluronan, thereby regulating VEGF signaling (By similarity). Is very specific to hyaluronan; not …	10.67	0.00808333	1	106.67	0	8|6|8	0|0|0|0|0|0	1320
CDC42_G15A	5795	Q12913	Q12913	PTPRJ	Receptor-type tyrosine-protein phosphatase eta (Protein-tyrosine phosphatase eta) (R-PTP-eta) (EC 3.1.3.48) (Density-enhanced phosphatase 1) (DEP-1) (HPTP eta) (Protein-tyrosine phosphatase receptor type J) (R-PTP-J) (CD antigen CD148)	Tyrosine phosphatase which dephosphorylates or contributes to the dephosphorylation of CTNND1, FLT3, PDGFRB, MET, RET (variant MEN2A), KDR, LYN, SRC, MAPK1, MAPK3, EGFR, TJP1, OCLN, PIK3R1 and PIK3R2. Plays a role in cell adhesion, migration, proliferation and differentiation. Involved in vascular development. Regulator of macrophage adhesion and spreading. Positively affects cell-matrix adhesion…	10.67	0.00798055	1	106.67	0	8|8|10	0|0|0|0|0|0	1337
CDC42_G15A	23268	Q6XZF7	Q6XZF7	DNMBP	Dynamin-binding protein (Scaffold protein Tuba)	Plays a critical role as a guanine nucleotide exchange factor (GEF) for CDC42 in several intracellular processes associated with the actin and microtubule cytoskeleton. Regulates the structure of apical junctions through F-actin organization in epithelial cells (PubMed:19767742, PubMed:17015620). Participates in the normal lumenogenesis of epithelial cell cysts by regulating spindle orientation (…	10	0.00634115	1	10	0	5|8|6	2|0|1|0|0|0	1577
CDC42_G15A	55243	Q96J84	Q96J84	KIRREL1	Kin of IRRE-like protein 1 (Kin of irregular chiasm-like protein 1) (Nephrin-like protein 1)	Plays a significant role in the normal development and function of the glomerular permeability. Signaling protein that needs the presence of TEC kinases to fully trans-activate the transcription factor AP-1 (By similarity). {ECO:0000250}.	4.67	0.00616909	1	46.67	0	4|5|4	0|0|0|0|0|0	757
CDC42_G15A	23048	Q96RU3	Q96RU3	FNBP1	Formin-binding protein 1 (Formin-binding protein 17) (hFBP17)	May act as a link between RND2 signaling and regulation of the actin cytoskeleton (By similarity). Required to coordinate membrane tubulation with reorganization of the actin cytoskeleton during the late stage of clathrin-mediated endocytosis. Binds to lipids such as phosphatidylinositol 4,5-bisphosphate and phosphatidylserine and promotes membrane invagination and the formation of tubules. Also …	3.67	0.00594814	1	36.67	0	3|3|3	0|0|0|0|0|0	617
CDC42_G15A	51347	Q9H2K8	Q9H2K8	TAOK3	Serine/threonine-protein kinase TAO3 (EC 2.7.11.1) (Cutaneous T-cell lymphoma-associated antigen HD-CL-09) (CTCL-associated antigen HD-CL-09) (Dendritic cell-derived protein kinase) (JNK/SAPK-inhibitory kinase) (Jun kinase-inhibitory kinase) (Kinase from chicken homolog A) (hKFC-A) (Thousand and one amino acid protein 3)	Serine/threonine-protein kinase that acts as a regulator of the p38/MAPK14 stress-activated MAPK cascade and of the MAPK8/JNK cascade. Acts as an activator of the p38/MAPK14 stress-activated MAPK cascade. In response to DNA damage, involved in the G2/M transition DNA damage checkpoint by activating the p38/MAPK14 stress-activated MAPK cascade, probably by mediating phosphorylation of upstream MAP…	5	0.00556793	1	50	0	4|3|3	0|0|0|0|0|0	898
CDC42_G15A	6712	O15020	O15020	SPTBN2	Spectrin beta chain, non-erythrocytic 2 (Beta-III spectrin) (Spinocerebellar ataxia 5 protein)	Probably plays an important role in neuronal membrane skeleton.	13	0.00543933	1	130	0	4|9|7	0|0|0|0|0|0	2390
CDC42_G15A	1969	P29317	P29317	EPHA2	Ephrin type-A receptor 2 (EC 2.7.10.1) (Epithelial cell kinase) (Tyrosine-protein kinase receptor ECK)	Receptor tyrosine kinase which binds promiscuously membrane-bound ephrin-A family ligands residing on adjacent cells, leading to contact-dependent bidirectional signaling into neighboring cells. The signaling pathway downstream of the receptor is referred to as forward signaling while the signaling pathway downstream of the ephrin ligand is referred to as reverse signaling. Activated by the ligan…	5	0.00512295	1	50	0	5|3|2	0|0|0|0|0|0	976
CDC42_G15A	9223	Q96QZ7	Q96QZ7	MAGI1	Membrane-associated guanylate kinase, WW and PDZ domain-containing protein 1 (Atrophin-1-interacting protein 3) (AIP-3) (BAI1-associated protein 1) (BAP-1) (Membrane-associated guanylate kinase inverted 1) (MAGI-1) (Trinucleotide repeat-containing gene 19 protein) (WW domain-containing protein 3) (WWP3)	May play a role as scaffolding protein at cell-cell junctions. May regulate acid-induced ASIC3 currents by modulating its expression at the cell surface (By similarity). {ECO:0000250}.	6.33	0.00503981	1	19	0	5|6|5	0|1|0|0|0|0	1256
CDC42_G15A	26084	Q96DR7	Q96DR7	ARHGEF26	Rho guanine nucleotide exchange factor 26 (SH3 domain-containing guanine exchange factor)	Activates RhoG GTPase by promoting the exchange of GDP by GTP. Required for the formation of membrane ruffles during macropinocytosis. Required for the formation of cup-like structures during trans-endothelial migration of leukocytes. In case of Salmonella enterica infection, activated by SopB, which induces cytoskeleton rearrangements and promotes bacterial entry. {ECO:0000269|PubMed:15133129, E…	4	0.00459242	1	40	0	3|4|3	0|0|0|0|0|0	871
CDC42_G15A	9497	Q9Y6M7	Q9Y6M7	SLC4A7	Sodium bicarbonate cotransporter 3 (Electroneutral Na/HCO(3) cotransporter) (Sodium bicarbonate cotransporter 2) (Sodium bicarbonate cotransporter 2b) (Bicarbonate transporter) (Solute carrier family 4 member 7)	Electroneutral sodium- and bicarbonate-dependent cotransporter with a Na(+):HCO3(-) 1:1 stoichiometry. Regulates intracellular pH and may play a role in bicarbonate salvage in secretory epithelia. May also have an associated sodium channel activity. {ECO:0000269|PubMed:10347222, ECO:0000269|PubMed:12403779}.	4.67	0.00384679	1	46.67	0	3|3|3	0|0|0|0|0|0	1214
CDC42_G15A	55607	Q9ULJ8	Q9ULJ8	PPP1R9A	Neurabin-1 (Neurabin-I) (Neural tissue-specific F-actin-binding protein I) (Protein phosphatase 1 regulatory subunit 9A)	Binds to actin filaments (F-actin) and shows cross-linking activity. Binds along the sides of the F-actin. May be involved in neurite formation. Inhibits protein phosphatase 1-alpha activity (By similarity). {ECO:0000250}.	5	0.00363901	1	50	0	3|4|2	0|0|0|0|0|0	1374
CDC42_G15A	1829	Q14126	Q14126	DSG2	Desmoglein-2 (Cadherin family member 5) (HDGC)	Component of intercellular desmosome junctions. Involved in the interaction of plaque proteins and intermediate filaments mediating cell-cell adhesion.	3.33	0.00297853	1	33.33	0	3|3|3	0|0|0|0|0|0	1118
CDC42_G15A	2010	P50402	P50402	EMD	Emerin	Stabilizes and promotes the formation of a nuclear actin cortical network. Stimulates actin polymerization in vitro by binding and stabilizing the pointed end of growing filaments. Inhibits beta-catenin activity by preventing its accumulation in the nucleus. Acts by influencing the nuclear accumulation of beta-catenin through a CRM1-dependent export pathway. Links centrosomes to the nuclear envel…	12.33	0.0485433	0.99	5.29	0	6|6|3	3|1|3|0|0|0	254
CDC42_G15A	55752	Q9NVA2	Q9NVA2	SEPTIN11	Septin-11	Filament-forming cytoskeletal GTPase. May play a role in cytokinesis (Potential). May play a role in the cytoarchitecture of neurons, including dendritic arborization and dendritic spines, and in GABAergic synaptic connectivity (By similarity). During Listeria monocytogenes infection, not required for the bacterial entry process, but restricts its efficacy. {ECO:0000250, ECO:0000269|PubMed:151969…	19.67	0.0458508	0.99	5.9	0	8|8|9	0|4|6|0|0|0	429
CDC42_G15A	23157	Q14141	Q14141	SEPTIN6	Septin-6	Filament-forming cytoskeletal GTPase. Required for normal organization of the actin cytoskeleton. Involved in cytokinesis. May play a role in HCV RNA replication. Forms a filamentous structure with SEPT12, SEPT6, SEPT2 and probably SEPT4 at the sperm annulus which is required for the structural integrity and motility of the sperm tail during postmeiotic differentiation (PubMed:25588830). {ECO:000…	15.67	0.036106	0.99	11.75	0	7|5|6	0|4|0|0|0|0	434
CDC42_G15A	392	Q07960	Q07960	ARHGAP1	Rho GTPase-activating protein 1 (CDC42 GTPase-activating protein) (GTPase-activating protein rhoGAP) (Rho-related small GTPase protein activator) (Rho-type GTPase-activating protein 1) (p50-RhoGAP)	GTPase activator for the Rho, Rac and Cdc42 proteins, converting them to the putatively inactive GDP-bound state. Cdc42 seems to be the preferred substrate.	12.33	0.0280866	0.99	4.11	0	6|6|6	4|3|2|0|0|0	439	Low Throughput
CDC42_G15A	3692	P56537	P56537	EIF6	Eukaryotic translation initiation factor 6 (eIF-6) (B(2)GCN homolog) (B4 integrin interactor) (CAB) (p27(BBP))	Binds to the 60S ribosomal subunit and prevents its association with the 40S ribosomal subunit to form the 80S initiation complex in the cytoplasm. Behaves as a stimulatory translation initiation factor downstream insulin/growth factors. Is also involved in ribosome biogenesis. Associates with pre-60S subunits in the nucleus and is involved in its nuclear export. Cytoplasmic release of TIF6 from …	3	0.0122449	0.99	30	0	3|2|1	0|0|0|0|0|0	245
CDC42_G15A	57530	Q9P2M7	Q9P2M7	CGN	Cingulin	Probably plays a role in the formation and regulation of the tight junction (TJ) paracellular permeability barrier.	6	0.00498753	0.99	18	0	7|7|3	1|0|0|0|0|0	1203
CDC42_G15A	1730	O60879	O60879	DIAPH2	Protein diaphanous homolog 2 (Diaphanous-related formin-2) (DRF2)	Could be involved in oogenesis. Involved in the regulation of endosome dynamics. Implicated in a novel signal transduction pathway, in which isoform 3 and CSK are sequentially activated by RHOD to regulate the motility of early endosomes through interactions with the actin cytoskeleton. {ECO:0000269|PubMed:12577064}.	4.67	0.0042416	0.99	14	0	5|4|2	0|0|1|0|0|0	1101	High Throughput
CDC42_G15A	25921	Q9C0B5	Q9C0B5	ZDHHC5	Palmitoyltransferase ZDHHC5 (EC 2.3.1.225) (Zinc finger DHHC domain-containing protein 5) (DHHC-5) (Zinc finger protein 375)	Palmitoyl acyltransferase for the G-protein coupled receptor SSTR5. Also palmitoylates FLOT2 (By similarity). {ECO:0000250, ECO:0000269|PubMed:21820437}.	3	0.0041958	0.99	30	0	3|1|2	0|0|0|0|0|0	715
CDC42_G15A	23592	Q9Y2U8	Q9Y2U8	LEMD3	Inner nuclear membrane protein Man1 (LEM domain-containing protein 3)	Can function as a specific repressor of TGF-beta, activin, and BMP signaling through its interaction with the R-SMAD proteins. Antagonizes TGF-beta-induced cell proliferation arrest. {ECO:0000269|PubMed:15601644, ECO:0000269|PubMed:15647271}.	3	0.00329308	0.99	30	0	3|1|4	0|0|0|0|0|0	911
CDC42_G15A	139818	Q5JSL3	Q5JSL3	DOCK11	Dedicator of cytokinesis protein 11 (Activated Cdc42-associated guanine nucleotide exchange factor) (ACG) (Zizimin-2)	Guanine nucleotide-exchange factor (GEF) that activates CDC42 by exchanging bound GDP for free GTP. Required for marginal zone (MZ) B-cell development, is associated with early bone marrow B-cell development, MZ B-cell formation, MZ B-cell number and marginal metallophilic macrophages morphology. Facilitates filopodia formation through the activation of CDC42. {ECO:0000250|UniProtKB:A2AF47}.	3.67	0.00177038	0.99	36.67	0	2|3|2	0|0|0|0|0|0	2073
CDC42_G15A	6844	P63027	P63027	VAMP2	Vesicle-associated membrane protein 2 (VAMP-2) (Synaptobrevin-2)	Involved in the targeting and/or fusion of transport vesicles to their target membrane. Modulates the gating characteristics of the delayed rectifier voltage-dependent potassium channel KCNB1. {ECO:0000250|UniProtKB:P63045}.	7	0.0603448	0.97	10.5	0	3|2|2	0|0|2|0|0|0	116
CDC42_G15A	83699	Q9UJC5	Q9UJC5	SH3BGRL2	SH3 domain-binding glutamic acid-rich-like protein 2 (Fovea-associated SH3 domain-binding protein)		2.33	0.0217757	0.97	23.33	0	2|1|1	0|0|0|0|0|0	107
CDC42_G15A	768211	Q8IUW5	Q8IUW5	RELL1	RELT-like protein 1	Induces activation of MAPK14/p38 cascade, when overexpressed (PubMed:28688764). Induces apoptosis, when overexpressed (PubMed:19969290). {ECO:0000269|PubMed:19969290, ECO:0000269|PubMed:28688764}.	2.33	0.00859779	0.97	23.33	0	2|1|2	0|0|0|0|0|0	271
CDC42_G15A	4735	Q15019	Q15019	SEPTIN2	Septin-2 (Neural precursor cell expressed developmentally down-regulated protein 5) (NEDD-5)	Filament-forming cytoskeletal GTPase. Forms a filamentous structure with SEPT12, SEPT6, SEPT2 and probably SEPT4 at the sperm annulus which is required for the structural integrity and motility of the sperm tail during postmeiotic differentiation (PubMed:25588830). Required for normal organization of the actin cytoskeleton. Plays a role in the biogenesis of polarized columnar-shaped epithelium by…	13.33	0.0369252	0.96	4.44	0.01	10|6|5	2|4|3|0|0|0	361
CDC42_G15A	3675	P26006	P26006	ITGA3	Integrin alpha-3 (CD49 antigen-like family member C) (FRP-2) (Galactoprotein B3) (GAPB3) (VLA-3 subunit alpha) (CD antigen CD49c) [Cleaved into: Integrin alpha-3 heavy chain; Integrin alpha-3 light chain]	Integrin alpha-3/beta-1 is a receptor for fibronectin, laminin, collagen, epiligrin, thrombospondin and CSPG4. Integrin alpha-3/beta-1 provides a docking site for FAP (seprase) at invadopodia plasma membranes in a collagen-dependent manner and hence may participate in the adhesion, formation of invadopodia and matrix degradation processes, promoting cell invasion. Alpha-3/beta-1 may mediate with …	16.33	0.0155376	0.96	8.17	0.01	7|7|8	0|0|6|0|0|0	1051
CDC42_G15A	214	Q13740	Q13740	ALCAM	CD166 antigen (Activated leukocyte cell adhesion molecule) (CD antigen CD166)	Cell adhesion molecule that mediates both heterotypic cell-cell contacts via its interaction with CD6, as well as homotypic cell-cell contacts (PubMed:7760007, PubMed:15496415, PubMed:15048703, PubMed:16352806, PubMed:23169771, PubMed:24945728). Promotes T-cell activation and proliferation via its interactions with CD6 (PubMed:15048703, PubMed:16352806, PubMed:24945728). Contributes to the format…	2	0.00350877	0.96	20	0	1|1|1	0|0|0|0|0|0	570
CDC42_G15A	139065	Q8IW52	Q8IW52	SLITRK4	SLIT and NTRK-like protein 4	It is involved in synaptogenesis and promotes synapse differentiation (PubMed:27812321). Suppresses neurite outgrowth (By similarity). {ECO:0000250|UniProtKB:Q810B8, ECO:0000269|PubMed:27812321}.	2	0.00238949	0.96	20	0	1|1|1	0|0|0|0|0|0	837
CDC42_WT	7112	P42166	P42166	TMPO	Lamina-associated polypeptide 2, isoform alpha (Thymopoietin isoform alpha) (TP alpha) (Thymopoietin-related peptide isoform alpha) (TPRP isoform alpha) [Cleaved into: Thymopoietin (TP) (Splenin); Thymopentin (TP5)]	May be involved in the structural organization of the nucleus and in the post-mitotic nuclear assembly. Plays an important role, together with LMNA, in the nuclear anchorage of RB1.; TP and TP5 may play a role in T-cell development and function. TP5 is an immunomodulating pentapeptide.	166.67	0.367115	1	4.24	0	41|41|23	39|39|40|6|9|9	454
CDC42_WT	2037	O43491	O43491	EPB41L2	Band 4.1-like protein 2 (Generally expressed protein 4.1) (4.1G)	Required for dynein-dynactin complex and NUMA1 recruitment at the mitotic cell cortex during anaphase (PubMed:23870127). {ECO:0000269|PubMed:23870127}.	186	0.185075	1	3.23	0	69|58|67	60|54|59|14|17|15	1005
CDC42_WT	10970	Q07065	Q07065	CKAP4	Cytoskeleton-associated protein 4 (63-kDa cytoskeleton-linking membrane protein) (Climp-63) (p63)	High-affinity epithelial cell surface receptor for APF.; Mediates the anchoring of the endoplasmic reticulum to microtubules.	77	0.127907	1	7.22	0	36|34|35	9|11|12|0|0|0	602
CDC42_WT	10458	Q9UQB8	Q9UQB8	BAIAP2	Brain-specific angiogenesis inhibitor 1-associated protein 2 (BAI-associated protein 2) (BAI1-associated protein 2) (Protein BAP2) (Fas ligand-associated factor 3) (FLAF3) (Insulin receptor substrate p53/p58) (IRS-58) (IRSp53/58) (Insulin receptor substrate protein of 53 kDa) (IRSp53) (Insulin receptor substrate p53)	Adapter protein that links membrane-bound small G-proteins to cytoplasmic effector proteins. Necessary for CDC42-mediated reorganization of the actin cytoskeleton and for RAC1-mediated membrane ruffling. Involved in the regulation of the actin cytoskeleton by WASF family members and the Arp2/3 complex. Plays a role in neurite growth. Acts syngeristically with ENAH to promote filipodia formation. …	66.67	0.12485	1	8	0	27|24|26	7|9|9|0|0|0	534	High Throughput
CDC42_WT	26092	Q5JTV8	Q5JTV8	TOR1AIP1	Torsin-1A-interacting protein 1 (Lamin-associated protein 1B) (LAP1B)	Required for nuclear membrane integrity. Induces TOR1A and TOR1B ATPase activity and is required for their location on the nuclear membrane. Binds to A- and B-type lamins. Possible role in membrane attachment and assembly of the nuclear lamina. {ECO:0000269|PubMed:23569223}.	66.67	0.114357	1	9.09	0	28|24|26	9|6|7|0|1|2	583
CDC42_WT	9341	Q15836	Q15836	VAMP3	Vesicle-associated membrane protein 3 (VAMP-3) (Cellubrevin) (CEB) (Synaptobrevin-3)	SNARE involved in vesicular transport from the late endosomes to the trans-Golgi network. {ECO:0000269|PubMed:18195106}.	10.67	0.1067	1	106.67	0	5|6|5	0|0|0|0|0|0	100
CDC42_WT	4162	P43121	P43121	MCAM	Cell surface glycoprotein MUC18 (Cell surface glycoprotein P1H12) (Melanoma cell adhesion molecule) (Melanoma-associated antigen A32) (Melanoma-associated antigen MUC18) (S-endo 1 endothelial-associated antigen) (CD antigen CD146)	Plays a role in cell adhesion, and in cohesion of the endothelial monolayer at intercellular junctions in vascular tissue. Its expression may allow melanoma cells to interact with cellular elements of the vascular system, thereby enhancing hematogeneous tumor spread. Could be an adhesion molecule active in neural crest cells during embryonic development. Acts as surface receptor that triggers tyr…	61.67	0.0954644	1	23.12	0	27|24|25	2|3|3|0|0|0	646
CDC42_WT	2010	P50402	P50402	EMD	Emerin	Stabilizes and promotes the formation of a nuclear actin cortical network. Stimulates actin polymerization in vitro by binding and stabilizing the pointed end of growing filaments. Inhibits beta-catenin activity by preventing its accumulation in the nucleus. Acts by influencing the nuclear accumulation of beta-catenin through a CRM1-dependent export pathway. Links centrosomes to the nuclear envel…	22.33	0.0879134	1	9.57	0	13|12|8	3|1|3|0|0|0	254
CDC42_WT	55661	Q96GQ7	Q96GQ7	DDX27	Probable ATP-dependent RNA helicase DDX27 (EC 3.6.4.13) (DEAD box protein 27)	Probable ATP-dependent RNA helicase. Component of the nucleolar ribosomal RNA (rRNA) processing machinery that regulates 3' end formation of ribosomal 47S rRNA (PubMed:25825154). {ECO:0000269|PubMed:25825154}.	67.67	0.0850126	1	3.5	0	35|36|35	21|19|18|7|11|7	796
CDC42_WT	8773	O00161	O00161	SNAP23	Synaptosomal-associated protein 23 (SNAP-23) (Vesicle-membrane fusion protein SNAP-23)	Essential component of the high affinity receptor for the general membrane fusion machinery and an important regulator of transport vesicle docking and fusion.	17.33	0.0821327	1	17.33	0	10|9|10	0|1|2|0|0|0	211
CDC42_WT	6161	P62910	P62910	RPL32	60S ribosomal protein L32 (Large ribosomal subunit protein eL32)		11	0.0814815	1	110	0	4|7|6	0|0|0|0|0|0	135
CDC42_WT	392	Q07960	Q07960	ARHGAP1	Rho GTPase-activating protein 1 (CDC42 GTPase-activating protein) (GTPase-activating protein rhoGAP) (Rho-related small GTPase protein activator) (Rho-type GTPase-activating protein 1) (p50-RhoGAP)	GTPase activator for the Rho, Rac and Cdc42 proteins, converting them to the putatively inactive GDP-bound state. Cdc42 seems to be the preferred substrate.	35	0.0797267	1	11.67	0	18|17|13	4|3|2|0|0|0	439	Low Throughput
CDC42_WT	9217	O95292	O95292	VAPB	Vesicle-associated membrane protein-associated protein B/C (VAMP-B/VAMP-C) (VAMP-associated protein B/C) (VAP-B/VAP-C)	Participates in the endoplasmic reticulum unfolded protein response (UPR) by inducing ERN1/IRE1 activity. Involved in cellular calcium homeostasis regulation. {ECO:0000269|PubMed:16891305, ECO:0000269|PubMed:20940299, ECO:0000269|PubMed:22131369}.	18.67	0.0768313	1	5.09	0	10|9|12	4|5|2|0|0|0	243
CDC42_WT	1500	O60716	O60716	CTNND1	Catenin delta-1 (Cadherin-associated Src substrate) (CAS) (p120 catenin) (p120(ctn)) (p120(cas))	Binds to and inhibits the transcriptional repressor ZBTB33, which may lead to activation of target genes of the Wnt signaling pathway (By similarity). Associates with and regulates the cell adhesion properties of both C-, E- and N-cadherins, being critical for their surface stability. Implicated both in cell transformation by SRC and in ligand-induced receptor signaling through the EGF, PDGF, CSF…	70.33	0.0753805	1	5.55	0	35|31|33	13|14|11|0|0|0	933
CDC42_WT	4001	P20700	P20700	LMNB1	Lamin-B1	Lamins are components of the nuclear lamina, a fibrous layer on the nucleoplasmic side of the inner nuclear membrane, which is thought to provide a framework for the nuclear envelope and may also interact with chromatin.	41.33	0.070529	1	24.8	0	27|22|23	0|3|2|0|0|0	586
CDC42_WT	3930	Q14739	Q14739	LBR	Delta(14)-sterol reductase (Delta-14-SR) (EC 1.3.1.70) (3-beta-hydroxysterol Delta (14)-reductase) (C-14 sterol reductase) (C14SR) (Integral nuclear envelope inner membrane protein) (LMN2R) (Lamin-B receptor) (Sterol C14-reductase)	Catalyzes the reduction of the C14-unsaturated bond of lanosterol, as part of the metabolic pathway leading to cholesterol biosynthesis (PubMed:9630650, PubMed:12618959, PubMed:16784888, PubMed:21327084, PubMed:27336722). Plays a critical role in myeloid cell cholesterol biosynthesis which is essential to both myeloid cell growth and functional maturation (By similarity). Mediates the activation …	43.33	0.0704553	1	6.19	0	20|16|16	7|8|6|0|0|0	615
CDC42_WT	4000	P02545	P02545	LMNA	Prelamin-A/C [Cleaved into: Lamin-A/C (70 kDa lamin) (Renal carcinoma antigen NY-REN-32)]	Lamins are components of the nuclear lamina, a fibrous layer on the nucleoplasmic side of the inner nuclear membrane, which is thought to provide a framework for the nuclear envelope and may also interact with chromatin. Lamin A and C are present in equal amounts in the lamina of mammals. Plays an important role in nuclear assembly, chromatin organization, nuclear membrane and telomere dynamics. …	44	0.0662651	1	3.67	0	27|27|25	12|12|12|5|6|3	664
CDC42_WT	54940	Q9NX40	Q9NX40	OCIAD1	OCIA domain-containing protein 1 (Ovarian cancer immunoreactive antigen domain containing 1) (Ovarian carcinoma immunoreactive antigen)	Maintains stem cell potency (By similarity). Increases STAT3 phosphorylation and controls ERK phosphorylation (By similarity). May act as a scaffold, increasing STAT3 recruitment onto endosomes (By similarity). Involved in integrin-mediated cancer cell adhesion and colony formation in ovarian cancer (PubMed:20515946). {ECO:0000250|UniProtKB:Q9CRD0, ECO:0000269|PubMed:20515946}.	16	0.0653061	1	9.6	0	9|7|9	2|1|2|0|0|0	245
CDC42_WT	23580	Q9H3Q1	Q9H3Q1	CDC42EP4	Cdc42 effector protein 4 (Binder of Rho GTPases 4)	Probably involved in the organization of the actin cytoskeleton. May act downstream of CDC42 to induce actin filament assembly leading to cell shape changes. Induces pseudopodia formation, when overexpressed in fibroblasts.	23	0.0646067	1	230	0	13|11|13	0|0|0|0|0|0	356	High Throughput
CDC42_WT	9218	Q9P0L0	Q9P0L0	VAPA	Vesicle-associated membrane protein-associated protein A (VAMP-A) (VAMP-associated protein A) (VAP-A) (33 kDa VAMP-associated protein) (VAP-33)	Binds to OSBPL3, which mediates recruitment of VAPA to plasma membrane sites (PubMed:25447204). The ORP3-VAPA complex stimulates RRAS signaling which in turn attenuates integrin beta-1 (ITGB1) activation at the cell surface (PubMed:25447204). With OSBPL3, may regulate ER morphology (PubMed:16143324). May play a role in vesicle trafficking (PubMed:11511104, PubMed:19289470). {ECO:0000269|PubMed:11…	18.67	0.0635034	1	3.73	0	7|5|6	5|6|4|0|0|0	294	High Throughput
CDC42_WT	6093	Q13464	Q13464	ROCK1	Rho-associated protein kinase 1 (EC 2.7.11.1) (Renal carcinoma antigen NY-REN-35) (Rho-associated, coiled-coil-containing protein kinase 1) (Rho-associated, coiled-coil-containing protein kinase I) (ROCK-I) (p160 ROCK-1) (p160ROCK)	Protein kinase which is a key regulator of actin cytoskeleton and cell polarity. Involved in regulation of smooth muscle contraction, actin cytoskeleton organization, stress fiber and focal adhesion formation, neurite retraction, cell adhesion and motility via phosphorylation of DAPK3, GFAP, LIMK1, LIMK2, MYL9/MLC2, PFN1 and PPP1R12A. Phosphorylates FHOD1 and acts synergistically with it to promo…	77.67	0.0573634	1	3.43	0	54|56|57	27|17|24|0|0|0	1354
CDC42_WT	55004	Q6IAA8	Q6IAA8	LAMTOR1	Ragulator complex protein LAMTOR1 (Late endosomal/lysosomal adaptor and MAPK and MTOR activator 1) (Lipid raft adaptor protein p18) (Protein associated with DRMs and endosomes) (p27Kip1-releasing factor from RhoA) (p27RF-Rho)	As part of the Ragulator complex it is involved in amino acid sensing and activation of mTORC1, a signaling complex promoting cell growth in response to growth factors, energy levels, and amino acids. Activated by amino acids through a mechanism involving the lysosomal V-ATPase, the Ragulator functions as a guanine nucleotide exchange factor activating the small GTPases Rag. Activated Ragulator a…	8.67	0.0538509	1	86.67	0	7|5|4	0|0|0|0|0|0	161
CDC42_WT	989	Q16181	Q16181	SEPTIN7	Septin-7 (CDC10 protein homolog)	Filament-forming cytoskeletal GTPase. Required for normal organization of the actin cytoskeleton. Required for normal progress through mitosis. Involved in cytokinesis. Required for normal association of CENPE with the kinetochore. Plays a role in ciliogenesis and collective cell movements. Forms a filamentous structure with SEPT12, SEPT6, SEPT2 and probably SEPT4 at the sperm annulus which is re…	23.33	0.0535092	1	3.89	0	15|12|11	5|6|7|0|0|0	436
CDC42_WT	92799	Q8TBC3	Q8TBC3	SHKBP1	SH3KBP1-binding protein 1 (SETA-binding protein 1)	Inhibits CBL-SH3KBP1 complex mediated down-regulation of EGFR signaling by sequestration of SH3KBP1. Binds to SH3KBP1 and prevents its interaction with CBL and inhibits translocation of SH3KBP1 to EGFR containing vesicles upon EGF stimulation. {ECO:0000250|UniProtKB:Q6P7W2}.	37.67	0.0532815	1	376.67	0	26|18|17	0|0|0|0|0|0	707
CDC42_WT	1739	Q12959	Q12959	DLG1	Disks large homolog 1 (Synapse-associated protein 97) (SAP-97) (SAP97) (hDlg)	Essential multidomain scaffolding protein required for normal development (By similarity). Recruits channels, receptors and signaling molecules to discrete plasma membrane domains in polarized cells. May play a role in adherens junction assembly, signal transduction, cell proliferation, synaptogenesis and lymphocyte activation. Regulates the excitability of cardiac myocytes by modulating the func…	49.33	0.0532721	1	6.43	0	28|27|29	7|8|8|0|0|0	926
CDC42_WT	6520	P08195	P08195	SLC3A2	4F2 cell-surface antigen heavy chain (4F2hc) (4F2 heavy chain antigen) (Lymphocyte activation antigen 4F2 large subunit) (Solute carrier family 3 member 2) (CD antigen CD98)	Required for the function of light chain amino-acid transporters. Involved in sodium-independent, high-affinity transport of large neutral amino acids such as phenylalanine, tyrosine, leucine, arginine and tryptophan. Involved in guiding and targeting of LAT1 and LAT2 to the plasma membrane. When associated with SLC7A6 or SLC7A7 acts as an arginine/glutamine exchanger, following an antiport mecha…	33	0.0522979	1	24.75	0	22|19|19	2|1|1|0|0|0	631
CDC42_WT	6168	P61513	P61513	RPL37A	60S ribosomal protein L37a (Large ribosomal subunit protein eL43)		4.67	0.0507609	1	14	0	4|4|3	1|0|0|0|0|0	92
CDC42_WT	64318	Q8WTT2	Q8WTT2	NOC3L	Nucleolar complex protein 3 homolog (NOC3 protein homolog) (Factor for adipocyte differentiation 24) (NOC3-like protein) (Nucleolar complex-associated protein 3-like protein)	May be required for adipogenesis. {ECO:0000250}.	40.33	0.0504125	1	3.27	0	24|21|25	11|10|16|0|1|0	800
CDC42_WT	10298	O96013	O96013	PAK4	Serine/threonine-protein kinase PAK 4 (EC 2.7.11.1) (p21-activated kinase 4) (PAK-4)	Serine/threonine protein kinase that plays a role in a variety of different signaling pathways including cytoskeleton regulation, cell migration, growth, proliferation or cell survival. Activation by various effectors including growth factor receptors or active CDC42 and RAC1 results in a conformational change and a subsequent autophosphorylation on several serine and/or threonine residues. Phosp…	29.33	0.0496278	1	293.33	0	17|15|12	0|0|0|0|0|0	591	Low Throughput
CDC42_WT	5861	P62820	P62820	RAB1A	Ras-related protein Rab-1A (YPT1-related protein)	The small GTPases Rab are key regulators of intracellular membrane trafficking, from the formation of transport vesicles to their fusion with membranes. Rabs cycle between an inactive GDP-bound form and an active GTP-bound form that is able to recruit to membranes different sets of downstream effectors directly responsible for vesicle formation, movement, tethering and fusion. RAB1A regulates ves…	10	0.0487805	1	100	0	9|7|7	0|0|0|0|0|0	205	High Throughput
CDC42_WT	9578	Q9Y5S2	Q9Y5S2	CDC42BPB	Serine/threonine-protein kinase MRCK beta (EC 2.7.11.1) (CDC42-binding protein kinase beta) (CDC42BP-beta) (DMPK-like beta) (Myotonic dystrophy kinase-related CDC42-binding kinase beta) (MRCK beta) (Myotonic dystrophy protein kinase-like beta)	Serine/threonine-protein kinase which is an important downstream effector of CDC42 and plays a role in the regulation of cytoskeleton reorganization and cell migration. Regulates actin cytoskeletal reorganization via phosphorylation of PPP1R12C and MYL9/MLC2 (PubMed:21457715, PubMed:21949762). In concert with MYO18A and LURAP1, is involved in modulating lamellar actomyosin retrograde flow that is…	80	0.0467563	1	60	0	54|42|37	0|2|2|0|0|0	1711	High Throughput
CDC42_WT	23592	Q9Y2U8	Q9Y2U8	LEMD3	Inner nuclear membrane protein Man1 (LEM domain-containing protein 3)	Can function as a specific repressor of TGF-beta, activin, and BMP signaling through its interaction with the R-SMAD proteins. Antagonizes TGF-beta-induced cell proliferation arrest. {ECO:0000269|PubMed:15601644, ECO:0000269|PubMed:15647271}.	42.33	0.0464654	1	423.33	0	21|20|23	0|0|0|0|0|0	911
CDC42_WT	2011	Q7KZI7	Q7KZI7	MARK2	Serine/threonine-protein kinase MARK2 (EC 2.7.11.1) (EC 2.7.11.26) (ELKL motif kinase 1) (EMK-1) (MAP/microtubule affinity-regulating kinase 2) (PAR1 homolog) (PAR1 homolog b) (Par-1b) (Par1b)	Serine/threonine-protein kinase (PubMed:23666762). Involved in cell polarity and microtubule dynamics regulation. Phosphorylates CRTC2/TORC2, DCX, HDAC7, KIF13B, MAP2, MAP4 and RAB11FIP2. Phosphorylates the microtubule-associated protein MAPT/TAU (PubMed:23666762). Plays a key role in cell polarity by phosphorylating the microtubule-associated proteins MAP2, MAP4 and MAPT/TAU at KXGS motifs, caus…	33.33	0.0460359	1	25	0	25|21|23	2|1|1|0|0|0	724
CDC42_WT	51133	Q9Y597	Q9Y597	KCTD3	BTB/POZ domain-containing protein KCTD3 (Renal carcinoma antigen NY-REN-45)	Accessory subunit of potassium/sodium hyperpolarization-activated cyclic nucleotide-gated channel 3 (HCN3) upregulating its cell-surface expression and current density without affecting its voltage dependence and kinetics. {ECO:0000250|UniProtKB:Q8BFX3}.	36.33	0.0445767	1	363.33	0	29|21|21	0|0|0|0|0|0	815
CDC42_WT	56288	Q8TEW0	Q8TEW0	PARD3	Partitioning defective 3 homolog (PAR-3) (PARD-3) (Atypical PKC isotype-specific-interacting protein) (ASIP) (CTCL tumor antigen se2-5) (PAR3-alpha)	Adapter protein involved in asymmetrical cell division and cell polarization processes (PubMed:27925688, PubMed:10954424). Seems to play a central role in the formation of epithelial tight junctions (PubMed:27925688). Targets the phosphatase PTEN to cell junctions (By similarity). Involved in Schwann cell peripheral myelination (By similarity). Association with PARD6B may prevent the interaction …	59.33	0.0437537	1	11.87	0	43|35|36	7|4|4|0|0|0	1356
CDC42_WT	55971	Q9UHR4	Q9UHR4	BAIAP2L1	Brain-specific angiogenesis inhibitor 1-associated protein 2-like protein 1 (BAI1-associated protein 2-like protein 1) (Insulin receptor tyrosine kinase substrate)	May function as adapter protein. Involved in the formation of clusters of actin bundles. Plays a role in the reorganization of the actin cytoskeleton in response to bacterial infection. {ECO:0000269|PubMed:17430976, ECO:0000269|PubMed:19366662, ECO:0000269|PubMed:22921828}.	21.33	0.0417417	1	9.14	0	17|15|12	2|2|3|0|0|0	511
CDC42_WT	5819	Q92692	Q92692	NECTIN2	Nectin-2 (Herpes virus entry mediator B) (Herpesvirus entry mediator B) (HveB) (Nectin cell adhesion molecule 2) (Poliovirus receptor-related protein 2) (CD antigen CD112)	Modulator of T-cell signaling. Can be either a costimulator of T-cell function, or a coinhibitor, depending on the receptor it binds to. Upon binding to CD226, stimulates T-cell proliferation and cytokine production, including that of IL2, IL5, IL10, IL13, and IFNG. Upon interaction with PVRIG, inhibits T-cell proliferation. These interactions are competitive (PubMed:26755705). Probable cell adhe…	22.33	0.0415056	1	223.33	0	11|8|10	0|0|0|0|0|0	538
CDC42_WT	3688	P05556	P05556	ITGB1	Integrin beta-1 (Fibronectin receptor subunit beta) (Glycoprotein IIa) (GPIIA) (VLA-4 subunit beta) (CD antigen CD29)	Integrins alpha-1/beta-1, alpha-2/beta-1, alpha-10/beta-1 and alpha-11/beta-1 are receptors for collagen. Integrins alpha-1/beta-1 and alpha-2/beta-2 recognize the proline-hydroxylated sequence G-F-P-G-E-R in collagen. Integrins alpha-2/beta-1, alpha-3/beta-1, alpha-4/beta-1, alpha-5/beta-1, alpha-8/beta-1, alpha-10/beta-1, alpha-11/beta-1 and alpha-V/beta-1 are receptors for fibronectin. Alpha-4…	33	0.0413534	1	33	0	15|14|12	0|1|2|0|0|0	798
CDC42_WT	23190	Q92575	Q92575	UBXN4	UBX domain-containing protein 4 (Erasin) (UBX domain-containing protein 2)	Involved in endoplasmic reticulum-associated protein degradation (ERAD). Acts as a platform to recruit both UBQLN1 and VCP to the ER during ERAD (PubMed:19822669). {ECO:0000269|PubMed:16968747, ECO:0000269|PubMed:19822669}.	21	0.0413386	1	21	0	11|9|6	0|3|0|0|0|0	508
CDC42_WT	25945	Q9NQS3	Q9NQS3	NECTIN3	Nectin-3 (CDw113) (Nectin cell adhesion molecule 3) (Poliovirus receptor-related protein 3) (CD antigen CD113)	Plays a role in cell-cell adhesion through heterophilic trans-interactions with nectin-like proteins or nectins, such as trans-interaction with NECTIN2 at Sertoli-spermatid junctions. Trans-interaction with PVR induces activation of CDC42 and RAC small G proteins through common signaling molecules such as SRC and RAP1. Also involved in the formation of cell-cell junctions, including adherens junc…	20.67	0.0376503	1	206.67	0	13|9|11	0|0|0|0|0|0	549
CDC42_WT	11135	Q00587	Q00587	CDC42EP1	Cdc42 effector protein 1 (Binder of Rho GTPases 5) (Serum protein MSE55)	Probably involved in the organization of the actin cytoskeleton. Induced membrane extensions in fibroblasts. {ECO:0000269|PubMed:10430899}.	14.67	0.0375192	1	146.67	0	13|12|11	0|0|0|0|0|0	391	High Throughput
CDC42_WT	7444	Q86Y07	Q86Y07	VRK2	Serine/threonine-protein kinase VRK2 (EC 2.7.11.1) (Vaccinia-related kinase 2)	Serine/threonine kinase that regulates several signal transduction pathways. Isoform 1 modulates the stress response to hypoxia and cytokines, such as interleukin-1 beta (IL1B) and this is dependent on its interaction with MAPK8IP1, which assembles mitogen-activated protein kinase (MAPK) complexes. Inhibition of signal transmission mediated by the assembly of MAPK8IP1-MAPK complexes reduces JNK p…	19	0.0374016	1	190	0	13|12|12	0|0|0|0|0|0	508	High Throughput
CDC42_WT	6642	Q13596	Q13596	SNX1	Sorting nexin-1	Involved in several stages of intracellular trafficking. Interacts with membranes containing phosphatidylinositol 3-phosphate (PtdIns(3P)) or phosphatidylinositol 3,5-bisphosphate (PtdIns(3,5)P2) (PubMed:12198132). Acts in part as component of the retromer membrane-deforming SNX-BAR subcomplex. The SNX-BAR retromer mediates retrograde transport of cargo proteins from endosomes to the trans-Golgi …	17	0.0371991	1	6.38	0	12|11|15	3|2|3|0|2|0	457
CDC42_WT	3998	P49257	P49257	LMAN1	Protein ERGIC-53 (ER-Golgi intermediate compartment 53 kDa protein) (Gp58) (Intracellular mannose-specific lectin MR60) (Lectin mannose-binding 1)	Mannose-specific lectin. May recognize sugar residues of glycoproteins, glycolipids, or glycosylphosphatidyl inositol anchors and may be involved in the sorting or recycling of proteins, lipids, or both. The LMAN1-MCFD2 complex forms a specific cargo receptor for the ER-to-Golgi transport of selected proteins. {ECO:0000269|PubMed:12717434, ECO:0000269|PubMed:13130098}.	18.67	0.0366078	1	186.67	0	12|9|9	0|0|0|0|0|0	510
CDC42_WT	10424	O15173	O15173	PGRMC2	Membrane-associated progesterone receptor component 2 (Progesterone membrane-binding protein) (Steroid receptor protein DG6)	Receptor for steroids. {ECO:0000305}.	8.67	0.0351012	1	86.67	0	5|5|5	0|0|0|0|0|0	247
CDC42_WT	8826	P46940	P46940	IQGAP1	Ras GTPase-activating-like protein IQGAP1 (p195)	Plays a crucial role in regulating the dynamics and assembly of the actin cytoskeleton. Binds to activated CDC42 but does not stimulate its GTPase activity. It associates with calmodulin. Could serve as an assembly scaffold for the organization of a multimolecular complex that would interface incoming signals to the reorganization of the actin cytoskeleton at the plasma membrane. May promote neur…	58	0.035003	1	9.67	0	47|38|36	6|6|6|0|0|0	1657	High Throughput
CDC42_WT	147179	Q8TF74	Q8TF74	WIPF2	WAS/WASL-interacting protein family member 2 (WASP-interacting protein-related protein) (WIP- and CR16-homologous protein) (WIP-related protein)	Plays an active role in the formation of cell surface protrusions downstream of activated PDGFB receptors. Plays an important role in actin-microspike formation through cooperation with WASL. May cooperate with WASP and WASL to induce mobilization and reorganization of the actin filament system. {ECO:0000269|PubMed:11829459, ECO:0000269|PubMed:12213210}.	15.33	0.0348409	1	23	0	9|8|8	0|1|1|0|0|0	440
CDC42_WT	682	P35613	P35613	BSG	Basigin (5F7) (Collagenase stimulatory factor) (Extracellular matrix metalloproteinase inducer) (EMMPRIN) (Leukocyte activation antigen M6) (OK blood group antigen) (Tumor cell-derived collagenase stimulatory factor) (TCSF) (CD antigen CD147)	Plays an important role in targeting the monocarboxylate transporters SLC16A1, SLC16A3, SLC16A8, SLC16A11 and SLC16A12 to the plasma membrane (PubMed:21778275). Plays pivotal roles in spermatogenesis, embryo implantation, neural network formation and tumor progression. Stimulates adjacent fibroblasts to produce matrix metalloproteinases (MMPS). Seems to be a receptor for oligomannosidic glycans. …	13.33	0.0346234	1	133.33	0	7|5|6	0|0|0|0|0|0	385
CDC42_WT	224	P51648	P51648	ALDH3A2	Fatty aldehyde dehydrogenase (EC 1.2.1.3) (Aldehyde dehydrogenase 10) (Aldehyde dehydrogenase family 3 member A2) (Microsomal aldehyde dehydrogenase)	Catalyzes the oxidation of long-chain aliphatic aldehydes to fatty acids. Active on a variety of saturated and unsaturated aliphatic aldehydes between 6 and 24 carbons in length (PubMed:9133646, PubMed:22633490, PubMed:25047030). Responsible for conversion of the sphingosine 1-phosphate (S1P) degradation product hexadecenal to hexadecenoic acid (PubMed:22633490). {ECO:0000269|PubMed:22633490, ECO…	16.67	0.0343711	1	8.33	0	12|8|10	2|2|2|0|0|0	485
CDC42_WT	8976	O00401	O00401	WASL	Neural Wiskott-Aldrich syndrome protein (N-WASP)	Regulates actin polymerization by stimulating the actin-nucleating activity of the Arp2/3 complex (PubMed:9422512, PubMed:16767080, PubMed:19366662, PubMed:19487689, PubMed:22847007, PubMed:22921828). Involved in various processes, such as mitosis and cytokinesis, via its role in the regulation of actin polymerization (PubMed:9422512, PubMed:19366662, PubMed:19487689, PubMed:22847007, PubMed:2292…	17.33	0.0343168	1	173.33	0	14|10|11	0|0|0|0|0|0	505	Low Throughput
CDC42_WT	26003	Q9H8Y8	Q9H8Y8	GORASP2	Golgi reassembly-stacking protein 2 (GRS2) (Golgi phosphoprotein 6) (GOLPH6) (Golgi reassembly-stacking protein of 55 kDa) (GRASP55) (p59)	Plays a role in the assembly and membrane stacking of the Golgi cisternae, and in the process by which Golgi stacks reform after breakdown during mitosis and meiosis (PubMed:10487747, PubMed:21515684, PubMed:22523075). May regulate the intracellular transport and presentation of a defined set of transmembrane proteins, such as transmembrane TGFA (PubMed:11101516). Required for normal acrosome for…	15.33	0.0339159	1	7.67	0	8|7|6	2|2|2|0|0|0	452
CDC42_WT	50848	Q9Y624	Q9Y624	F11R	Junctional adhesion molecule A (JAM-A) (Junctional adhesion molecule 1) (JAM-1) (Platelet F11 receptor) (Platelet adhesion molecule 1) (PAM-1) (CD antigen CD321)	Seems to play a role in epithelial tight junction formation. Appears early in primordial forms of cell junctions and recruits PARD3 (PubMed:11489913). The association of the PARD6-PARD3 complex may prevent the interaction of PARD3 with JAM1, thereby preventing tight junction assembly (By similarity). Plays a role in regulating monocyte transmigration involved in integrity of epithelial barrier (B…	10	0.0334448	1	100	0	7|6|3	0|0|0|0|0|0	299
CDC42_WT	7525	P07947	P07947	YES1	Tyrosine-protein kinase Yes (EC 2.7.10.2) (Proto-oncogene c-Yes) (p61-Yes)	Non-receptor protein tyrosine kinase that is involved in the regulation of cell growth and survival, apoptosis, cell-cell adhesion, cytoskeleton remodeling, and differentiation. Stimulation by receptor tyrosine kinases (RTKs) including EGRF, PDGFR, CSF1R and FGFR leads to recruitment of YES1 to the phosphorylated receptor, and activation and phosphorylation of downstream substrates. Upon EGFR act…	18	0.0331492	1	180	0	14|12|8	0|0|0|0|0|0	543
CDC42_WT	8874	Q14155	Q14155	ARHGEF7	Rho guanine nucleotide exchange factor 7 (Beta-Pix) (COOL-1) (PAK-interacting exchange factor beta) (p85)	Acts as a RAC1 guanine nucleotide exchange factor (GEF) and can induce membrane ruffling. Functions in cell migration, attachment and cell spreading. Promotes targeting of RAC1 to focal adhesions (By similarity). May function as a positive regulator of apoptosis. Downstream of NMDA receptors and CaMKK-CaMK1 signaling cascade, promotes the formation of spines and synapses in hippocampal neurons. {…	21	0.0325077	1	6.3	0	16|14|16	4|1|5|0|0|0	646	Low Throughput
CDC42_WT	7879	P51149	P51149	RAB7A	Ras-related protein Rab-7a	Key regulator in endo-lysosomal trafficking. Governs early-to-late endosomal maturation, microtubule minus-end as well as plus-end directed endosomal migration and positioning, and endosome-lysosome transport through different protein-protein interaction cascades. Plays a central role, not only in endosomal traffic, but also in many other cellular and physiological events, such as growth-factor-m…	6.67	0.0322222	1	66.67	0	5|6|5	0|0|0|0|0|0	207
CDC42_WT	57669	Q9HCM4	Q9HCM4	EPB41L5	Band 4.1-like protein 5	May contribute to the correct positioning of tight junctions during the establishment of polarity in epithelial cells. {ECO:0000269|PubMed:17920587}.	22	0.0320233	1	7.33	0	13|15|14	3|3|3|0|0|0	687
CDC42_WT	3383	P05362	P05362	ICAM1	Intercellular adhesion molecule 1 (ICAM-1) (Major group rhinovirus receptor) (CD antigen CD54)	ICAM proteins are ligands for the leukocyte adhesion protein LFA-1 (integrin alpha-L/beta-2). During leukocyte trans-endothelial migration, ICAM1 engagement promotes the assembly of endothelial apical cups through ARHGEF26/SGEF and RHOG activation. {ECO:0000269|PubMed:11173916, ECO:0000269|PubMed:17875742}.; (Microbial infection) Acts as a receptor for major receptor group rhinovirus A-B capsid p…	16.67	0.0313346	1	166.67	0	9|8|8	0|0|0|0|0|0	532
CDC42_WT	100506658	Q16625	Q16625	OCLN	Occludin	May play a role in the formation and regulation of the tight junction (TJ) paracellular permeability barrier. It is able to induce adhesion when expressed in cells lacking tight junctions. {ECO:0000269|PubMed:19114660}.	16.33	0.0312835	1	163.33	0	9|7|9	0|0|0|0|0|0	522
CDC42_WT	10849	O15446	O15446	CD3EAP	DNA-directed RNA polymerase I subunit RPA34 (A34.5) (Antisense to ERCC-1 protein) (ASE-1) (CD3-epsilon-associated protein) (CAST) (CD3E-associated protein) (RNA polymerase I-associated factor PAF49)	DNA-dependent RNA polymerase catalyzes the transcription of DNA into RNA using the four ribonucleoside triphosphates as substrates. Component of RNA polymerase I which synthesizes ribosomal RNA precursors. Isoform 1 is involved in UBTF-activated transcription, presumably at a step following PIC formation.; Isoform 2 has been described as a component of preformed T-cell receptor (TCR) complex.	15.33	0.0300588	1	7.67	0	9|7|8	1|2|3|0|0|0	510
CDC42_WT	8476	Q5VT25	Q5VT25	CDC42BPA	Serine/threonine-protein kinase MRCK alpha (EC 2.7.11.1) (CDC42-binding protein kinase alpha) (DMPK-like alpha) (Myotonic dystrophy kinase-related CDC42-binding kinase alpha) (MRCK alpha) (Myotonic dystrophy protein kinase-like alpha)	Serine/threonine-protein kinase which is an important downstream effector of CDC42 and plays a role in the regulation of cytoskeleton reorganization and cell migration (PubMed:15723050, PubMed:9418861, PubMed:9092543). Regulates actin cytoskeletal reorganization via phosphorylation of PPP1R12C and MYL9/MLC2 (PubMed:21457715). In concert with MYO18A and LURAP1, is involved in modulating lamellar a…	48.33	0.0295055	1	9.67	0	44|28|22	4|5|6|0|0|0	1638	High Throughput
CDC42_WT	439921	P84157	P84157	MXRA7	Matrix-remodeling-associated protein 7		5	0.0294118	1	50	0	4|5|5	0|0|0|0|0|0	170
CDC42_WT	4140	P27448	P27448	MARK3	MAP/microtubule affinity-regulating kinase 3 (EC 2.7.11.1) (C-TAK1) (cTAK1) (Cdc25C-associated protein kinase 1) (ELKL motif kinase 2) (EMK-2) (Protein kinase STK10) (Ser/Thr protein kinase PAR-1) (Par-1a) (Serine/threonine-protein kinase p78)	Serine/threonine-protein kinase (PubMed:23666762). Involved in the specific phosphorylation of microtubule-associated proteins for MAP2 and MAP4. Phosphorylates the microtubule-associated protein MAPT/TAU (PubMed:23666762). Phosphorylates CDC25C on 'Ser-216'. Regulates localization and activity of some histone deacetylases by mediating phosphorylation of HDAC7, promoting subsequent interaction be…	22	0.0292165	1	66	0	20|15|14	0|0|1|0|0|0	753
CDC42_WT	147007	Q8N511	Q8N511	TMEM199	Transmembrane protein 199	Accessory component of the proton-transporting vacuolar (V)-ATPase protein pump involved in intracellular iron homeostasis. In aerobic conditions, required for intracellular iron homeostasis, thus triggering the activity of Fe(2+) prolyl hydroxylase (PHD) enzymes, and leading to HIF1A hydroxylation and subsequent proteasomal degradation. Necessary for endolysosomal acidification and lysosomal deg…	6	0.0288462	1	60	0	6|4|4	0|0|0|0|0|0	208
CDC42_WT	1969	P29317	P29317	EPHA2	Ephrin type-A receptor 2 (EC 2.7.10.1) (Epithelial cell kinase) (Tyrosine-protein kinase receptor ECK)	Receptor tyrosine kinase which binds promiscuously membrane-bound ephrin-A family ligands residing on adjacent cells, leading to contact-dependent bidirectional signaling into neighboring cells. The signaling pathway downstream of the receptor is referred to as forward signaling while the signaling pathway downstream of the ephrin ligand is referred to as reverse signaling. Activated by the ligan…	28	0.0286885	1	280	0	20|15|16	0|0|0|0|0|0	976
CDC42_WT	55075	Q9BZF9	Q9BZF9	UACA	Uveal autoantigen with coiled-coil domains and ankyrin repeats	Regulates APAF1 expression and plays an important role in the regulation of stress-induced apoptosis. Promotes apoptosis by regulating three pathways, apoptosome up-regulation, LGALS3/galectin-3 down-regulation and NF-kappa-B inactivation. Regulates the redistribution of APAF1 into the nucleus after proapoptotic stress. Down-regulates the expression of LGALS3 by inhibiting NFKB1 (By similarity). …	39.67	0.0280155	1	3.97	0	37|37|30	10|11|9|0|0|0	1416
CDC42_WT	65979	Q8IZ21	Q8IZ21	PHACTR4	Phosphatase and actin regulator 4	Regulator of protein phosphatase 1 (PP1) required for neural tube and optic fissure closure, and enteric neural crest cell (ENCCs) migration during development. Acts as an activator of PP1 by interacting with PPP1CA and preventing phosphorylation of PPP1CA at 'Thr-320'. During neural tube closure, localizes to the ventral neural tube and activates PP1, leading to down-regulate cell proliferation …	19.67	0.0276264	1	6.56	0	15|11|15	4|2|3|0|0|0	712
CDC42_WT	10059	O00429	O00429	DNM1L	Dynamin-1-like protein (EC 3.6.5.5) (Dnm1p/Vps1p-like protein) (DVLP) (Dynamin family member proline-rich carboxyl-terminal domain less) (Dymple) (Dynamin-like protein) (Dynamin-like protein 4) (Dynamin-like protein IV) (HdynIV) (Dynamin-related protein 1)	Functions in mitochondrial and peroxisomal division. Mediates membrane fission through oligomerization into membrane-associated tubular structures that wrap around the scission site to constrict and sever the mitochondrial membrane through a GTP hydrolysis-dependent mechanism. The specific recruitment at scission sites is mediated by membrane receptors like MFF, MIEF1 and MIEF2 for mitochondrial …	20.33	0.0276223	1	4.69	0	15|13|15	5|3|5|0|0|0	736
CDC42_WT	768211	Q8IUW5	Q8IUW5	RELL1	RELT-like protein 1	Induces activation of MAPK14/p38 cascade, when overexpressed (PubMed:28688764). Induces apoptosis, when overexpressed (PubMed:19969290). {ECO:0000269|PubMed:19969290, ECO:0000269|PubMed:28688764}.	7.33	0.027048	1	73.33	0	5|4|5	0|0|0|0|0|0	271
CDC42_WT	51599	Q86X29	Q86X29	LSR	Lipolysis-stimulated lipoprotein receptor	Probable role in the clearance of triglyceride-rich lipoprotein from blood. Binds chylomicrons, LDL and VLDL in presence of free fatty acids and allows their subsequent uptake in the cells (By similarity). {ECO:0000250}.	14.33	0.026488	1	143.33	0	12|9|13	0|0|0|0|0|0	541
CDC42_WT	84823	Q03252	Q03252	LMNB2	Lamin-B2	Lamins are components of the nuclear lamina, a fibrous layer on the nucleoplasmic side of the inner nuclear membrane, which is thought to provide a framework for the nuclear envelope and may also interact with chromatin.	16.33	0.0263387	1	163.33	0	12|12|12	0|0|0|0|0|0	620
CDC42_WT	23670	Q9UHN6	Q9UHN6	CEMIP2	Cell surface hyaluronidase (EC 3.2.1.35) (Cell migration-inducing hyaluronidase 2) (Transmembrane protein 2)	Cell surface hyaluronidase that mediates the initial cleavage of extracellular high-molecular-weight hyaluronan into intermediate-size hyaluronan of approximately 5 kDa fragments (PubMed:28246172). Acts as a regulator of angiogenesis and heart morphogenesis by mediating degradation of extracellular hyaluronan, thereby regulating VEGF signaling (By similarity). Is very specific to hyaluronan; not …	34.33	0.0260076	1	343.33	0	32|22|20	0|0|0|0|0|0	1320
CDC42_WT	214	Q13740	Q13740	ALCAM	CD166 antigen (Activated leukocyte cell adhesion molecule) (CD antigen CD166)	Cell adhesion molecule that mediates both heterotypic cell-cell contacts via its interaction with CD6, as well as homotypic cell-cell contacts (PubMed:7760007, PubMed:15496415, PubMed:15048703, PubMed:16352806, PubMed:23169771, PubMed:24945728). Promotes T-cell activation and proliferation via its interactions with CD6 (PubMed:15048703, PubMed:16352806, PubMed:24945728). Contributes to the format…	14.33	0.0251404	1	143.33	0	12|7|9	0|0|0|0|0|0	570
CDC42_WT	4082	P29966	P29966	MARCKS	Myristoylated alanine-rich C-kinase substrate (MARCKS) (Protein kinase C substrate, 80 kDa protein, light chain) (80K-L protein) (PKCSL)	MARCKS is the most prominent cellular substrate for protein kinase C. This protein binds calmodulin, actin, and synapsin. MARCKS is a filamentous (F) actin cross-linking protein.	8.33	0.0250904	1	83.33	0	5|6|6	0|0|0|0|0|0	332
CDC42_WT	8452	Q13618	Q13618	CUL3	Cullin-3 (CUL-3)	Core component of multiple cullin-RING-based BCR (BTB-CUL3-RBX1) E3 ubiquitin-protein ligase complexes which mediate the ubiquitination and subsequent proteasomal degradation of target proteins. BCR complexes and ARIH1 collaborate in tandem to mediate ubiquitination of target proteins (PubMed:27565346). As a scaffold protein may contribute to catalysis through positioning of the substrate and the…	19.33	0.0249742	1	193.33	0	13|15|13	0|0|0|0|0|0	774
CDC42_WT	6461	Q15464	Q15464	SHB	SH2 domain-containing adapter protein B	Adapter protein which regulates several signal transduction cascades by linking activated receptors to downstream signaling components. May play a role in angiogenesis by regulating FGFR1, VEGFR2 and PDGFR signaling. May also play a role in T-cell antigen receptor/TCR signaling, interleukin-2 signaling, apoptosis and neuronal cells differentiation by mediating basic-FGF and NGF-induced signaling …	12.67	0.0248919	1	126.67	0	10|9|8	0|0|0|0|0|0	509
CDC42_WT	26999	Q96F07	Q96F07	CYFIP2	Cytoplasmic FMR1-interacting protein 2 (p53-inducible protein 121)	Involved in T-cell adhesion and p53/TP53-dependent induction of apoptosis. Does not bind RNA. As component of the WAVE1 complex, required for BDNF-NTRK2 endocytic trafficking and signaling from early endosomes (By similarity). {ECO:0000250|UniProtKB:Q5SQX6, ECO:0000269|PubMed:10449408, ECO:0000269|PubMed:15048733, ECO:0000269|PubMed:17245118}.	30.33	0.0242059	1	3.64	0	24|22|21	8|8|9|0|2|0	1253
CDC42_WT	3105	P30443	P30443	HLA-A	HLA class I histocompatibility antigen, A-1 alpha chain (MHC class I antigen A*1)	Involved in the presentation of foreign antigens to the immune system.	8.67	0.0237534	1	6.5	0	5|5|6	1|1|2|0|0|0	365
CDC42_WT	51465	Q9Y385	Q9Y385	UBE2J1	Ubiquitin-conjugating enzyme E2 J1 (EC 2.3.2.23) (E2 ubiquitin-conjugating enzyme J1) (Non-canonical ubiquitin-conjugating enzyme 1) (NCUBE-1) (Yeast ubiquitin-conjugating enzyme UBC6 homolog E) (HsUBC6e)	Catalyzes the covalent attachment of ubiquitin to other proteins. Functions in the selective degradation of misfolded membrane proteins from the endoplasmic reticulum (ERAD). {ECO:0000255|PROSITE-ProRule:PRU00388, ECO:0000269|PubMed:12082160, ECO:0000269|PubMed:22607976}.	7.33	0.0230503	1	73.33	0	5|6|4	0|0|0|0|0|0	318
CDC42_WT	5586	Q16513	Q16513	PKN2	Serine/threonine-protein kinase N2 (EC 2.7.11.13) (PKN gamma) (Protein kinase C-like 2) (Protein-kinase C-related kinase 2)	PKC-related serine/threonine-protein kinase and Rho/Rac effector protein that participates in specific signal transduction responses in the cell. Plays a role in the regulation of cell cycle progression, actin cytoskeleton assembly, cell migration, cell adhesion, tumor cell invasion and transcription activation signaling processes. Phosphorylates CTTN in hyaluronan-induced astrocytes and hence de…	22.33	0.0226931	1	6.7	0	19|18|16	3|5|2|0|0|0	984
CDC42_WT	55240	Q658P3	Q658P3	STEAP3	Metalloreductase STEAP3 (EC 1.16.1.-) (Dudulin-2) (Six-transmembrane epithelial antigen of prostate 3) (Tumor suppressor-activated pathway protein 6) (hTSAP6) (pHyde) (hpHyde)	Endosomal ferrireductase required for efficient transferrin-dependent iron uptake in erythroid cells. Participates in erythroid iron homeostasis by reducing Fe(3+) to Fe(2+). Can also reduce of Cu(2+) to Cu(1+), suggesting that it participates in copper homeostasis. Uses NADP(+) as acceptor. May play a role downstream of p53/TP53 to interface apoptosis and cell cycle progression. Indirectly invol…	11	0.0220884	1	110	0	6|7|8	0|0|0|0|0|0	498
CDC42_WT	92521	Q5M775	Q5M775	SPECC1	Cytospin-B (Nuclear structure protein 5) (NSP5) (Sperm antigen HCMOGT-1) (Sperm antigen with calponin homology and coiled-coil domains 1)		23.33	0.0218446	1	233.33	0	21|17|20	0|0|0|0|0|0	1068
CDC42_WT	1956	P00533	P00533	EGFR	Epidermal growth factor receptor (EC 2.7.10.1) (Proto-oncogene c-ErbB-1) (Receptor tyrosine-protein kinase erbB-1)	Receptor tyrosine kinase binding ligands of the EGF family and activating several signaling cascades to convert extracellular cues into appropriate cellular responses (PubMed:2790960, PubMed:10805725, PubMed:27153536). Known ligands include EGF, TGFA/TGF-alpha, AREG, epigen/EPGN, BTC/betacellulin, epiregulin/EREG and HBEGF/heparin-binding EGF (PubMed:2790960, PubMed:7679104, PubMed:8144591, PubMe…	26	0.0214876	1	6.5	0	15|16|17	5|2|5|0|0|0	1210
CDC42_WT	79039	Q8TDD1	Q8TDD1	DDX54	ATP-dependent RNA helicase DDX54 (EC 3.6.4.13) (ATP-dependent RNA helicase DP97) (DEAD box RNA helicase 97 kDa) (DEAD box protein 54)	Has RNA-dependent ATPase activity. Represses the transcriptional activity of nuclear receptors. {ECO:0000269|PubMed:12466272}.	18.67	0.0211678	1	8	0	15|14|13	2|3|2|0|0|0	882
CDC42_WT	26509	Q9NZM1	Q9NZM1	MYOF	Myoferlin (Fer-1-like protein 3)	Calcium/phospholipid-binding protein that plays a role in the plasmalemma repair mechanism of endothelial cells that permits rapid resealing of membranes disrupted by mechanical stress. Involved in endocytic recycling. Implicated in VEGF signal transduction by regulating the levels of the receptor KDR (By similarity). {ECO:0000250}.	43	0.0209961	1	10.75	0	39|35|27	4|1|7|0|0|0	2048
CDC42_WT	201595	Q8TCJ2	Q8TCJ2	STT3B	Dolichyl-diphosphooligosaccharide--protein glycosyltransferase subunit STT3B (Oligosaccharyl transferase subunit STT3B) (STT3-B) (EC 2.4.99.18) (Source of immunodominant MHC-associated peptides homolog)	Catalytic subunit of the oligosaccharyl transferase (OST) complex that catalyzes the initial transfer of a defined glycan (Glc(3)Man(9)GlcNAc(2) in eukaryotes) from the lipid carrier dolichol-pyrophosphate to an asparagine residue within an Asn-X-Ser/Thr consensus motif in nascent polypeptide chains, the first step in protein N-glycosylation. N-glycosylation occurs cotranslationally and the compl…	17.33	0.0209806	1	4.73	0	13|10|11	3|5|3|0|0|0	826
CDC42_WT	6745	P43307	P43307	SSR1	Translocon-associated protein subunit alpha (TRAP-alpha) (Signal sequence receptor subunit alpha) (SSR-alpha)	TRAP proteins are part of a complex whose function is to bind calcium to the ER membrane and thereby regulate the retention of ER resident proteins. May be involved in the recycling of the translocation apparatus after completion of the translocation process or may function as a membrane-bound chaperone facilitating folding of translocated proteins.	6	0.020979	1	18	0	3|3|3	0|0|1|0|0|0	286
CDC42_WT	54996	Q969Z3	Q969Z3	MARC2	Mitochondrial amidoxime reducing component 2 (mARC2) (EC 1.-.-.-) (Molybdenum cofactor sulfurase C-terminal domain-containing protein 2) (MOSC domain-containing protein 2) (Moco sulfurase C-terminal domain-containing protein 2)	As a component of the benzamidoxime prodrug-converting complex required to reduce N-hydroxylated prodrugs, such as benzamidoxime. Also able to reduce N(omega)-hydroxy-L-arginine (NOHA) and N(omega)-hydroxy-N(delta)-methyl-L-arginine (NHAM) into L-arginine and N(delta)-methyl-L-arginine, respectively. {ECO:0000269|PubMed:21029045}.	7	0.0208955	1	70	0	5|4|5	0|0|0|0|0|0	335
CDC42_WT	55789	Q8WUY9	Q8WUY9	DEPDC1B	DEP domain-containing protein 1B (HBV X-transactivated gene 8 protein) (HBV XAg-transactivated protein 8)		11	0.020794	1	33	0	8|4|7	0|0|1|0|0|0	529
CDC42_WT	51491	Q9Y3C1	Q9Y3C1	NOP16	Nucleolar protein 16 (HBV pre-S2 trans-regulated protein 3)		3.67	0.020618	1	36.67	0	3|4|2	0|0|0|0|0|0	178
CDC42_WT	94121	Q96C24	Q96C24	SYTL4	Synaptotagmin-like protein 4 (Exophilin-2) (Granuphilin)	Modulates exocytosis of dense-core granules and secretion of hormones in the pancreas and the pituitary. Interacts with vesicles containing negatively charged phospholipids in a Ca(2+)-independent manner (By similarity). {ECO:0000250}.	13.67	0.0203726	1	41	0	15|12|6	0|1|0|0|0|0	671
CDC42_WT	4354	Q00013	Q00013	MPP1	55 kDa erythrocyte membrane protein (p55) (Membrane protein, palmitoylated 1)	Essential regulator of neutrophil polarity. Regulates neutrophil polarization by regulating AKT1 phosphorylation through a mechanism that is independent of PIK3CG activity (By similarity). {ECO:0000250}.	9	0.0200445	1	27	0	7|7|8	1|0|0|0|0|0	449
CDC42_WT	57216	Q9ULK5	Q9ULK5	VANGL2	Vang-like protein 2 (Loop-tail protein 1 homolog) (Strabismus 1) (Van Gogh-like protein 2)	Involved in the control of early morphogenesis and patterning of both axial midline structures and the development of neural plate. Plays a role in the regulation of planar cell polarity, particularly in the orientation of stereociliary bundles in the cochlea. Required for polarization and movement of myocardializing cells in the outflow tract and seems to act via RHOA signaling to regulate this …	10.33	0.0198273	1	103.33	0	11|9|7	0|0|0|0|0|0	521
CDC42_WT	9482	Q9UNK0	Q9UNK0	STX8	Syntaxin-8	Vesicle trafficking protein that functions in the early secretory pathway, possibly by mediating retrograde transport from cis-Golgi membranes to the ER.	4.67	0.0197881	1	46.67	0	4|5|4	0|0|0|0|0|0	236
CDC42_WT	285282	Q5HYI8	Q5HYI8	RABL3	Rab-like protein 3		4.67	0.0197881	1	46.67	0	4|5|3	0|0|0|0|0|0	236
CDC42_WT	9712	Q92738	Q92738	USP6NL	USP6 N-terminal-like protein (Related to the N-terminus of tre) (RN-tre)	Acts as a GTPase-activating protein for RAB5A and RAB43. Involved in receptor trafficking. In complex with EPS8 inhibits internalization of EGFR. Involved in retrograde transport from the endocytic pathway to the Golgi apparatus. Involved in the transport of Shiga toxin from early and recycling endosomes to the trans-Golgi network. Required for structural integrity of the Golgi complex. {ECO:0000…	16.33	0.0193254	1	12.25	0	15|10|11	0|2|2|0|0|0	845
CDC42_WT	81542	Q9H3N1	Q9H3N1	TMX1	Thioredoxin-related transmembrane protein 1 (Thioredoxin domain-containing protein 1) (Transmembrane Trx-related protein)	May participate in various redox reactions through the reversible oxidation of its active center dithiol to a disulfide and catalyze dithiol-disulfide exchange reactions.	5.33	0.0190357	1	53.33	0	3|4|4	0|0|0|0|0|0	280
CDC42_WT	6867	O75410	O75410	TACC1	Transforming acidic coiled-coil-containing protein 1 (Gastric cancer antigen Ga55) (Taxin-1)	Likely involved in the processes that promote cell division prior to the formation of differentiated tissues.	15	0.0186335	1	45	0	15|10|16	0|0|1|0|0|0	805
CDC42_WT	55243	Q96J84	Q96J84	KIRREL1	Kin of IRRE-like protein 1 (Kin of irregular chiasm-like protein 1) (Nephrin-like protein 1)	Plays a significant role in the normal development and function of the glomerular permeability. Signaling protein that needs the presence of TEC kinases to fully trans-activate the transcription factor AP-1 (By similarity). {ECO:0000250}.	14	0.0184941	1	140	0	9|8|11	0|0|0|0|0|0	757
CDC42_WT	1829	Q14126	Q14126	DSG2	Desmoglein-2 (Cadherin family member 5) (HDGC)	Component of intercellular desmosome junctions. Involved in the interaction of plaque proteins and intermediate filaments mediating cell-cell adhesion.	20.33	0.0181843	1	203.33	0	18|12|15	0|0|0|0|0|0	1118
CDC42_WT	25777	Q9UH99	Q9UH99	SUN2	SUN domain-containing protein 2 (Protein unc-84 homolog B) (Rab5-interacting protein) (Rab5IP) (Sad1/unc-84 protein-like 2)	As a component of the LINC (LInker of Nucleoskeleton and Cytoskeleton) complex, involved in the connection between the nuclear lamina and the cytoskeleton. The nucleocytoplasmic interactions established by the LINC complex play an important role in the transmission of mechanical forces across the nuclear envelope and in nuclear movement and positioning. Specifically, SYNE2 and SUN2 assemble in ar…	13.33	0.0180623	1	133.33	0	10|7|10	0|0|0|0|0|0	738
CDC42_WT	9815	Q14161	Q14161	GIT2	ARF GTPase-activating protein GIT2 (ARF GAP GIT2) (Cool-interacting tyrosine-phosphorylated protein 2) (CAT-2) (CAT2) (G protein-coupled receptor kinase-interactor 2) (GRK-interacting protein 2)	GTPase-activating protein for the ADP ribosylation factor family.	13.67	0.0180105	1	41	0	10|13|10	1|0|0|0|0|0	759
CDC42_WT	8417	O15400	O15400	STX7	Syntaxin-7	May be involved in protein trafficking from the plasma membrane to the early endosome (EE) as well as in homotypic fusion of endocytic organelles. Mediates the endocytic trafficking from early endosomes to late endosomes and lysosomes.	4.67	0.0178927	1	46.67	0	4|5|3	0|0|0|0|0|0	261
CDC42_WT	65062	Q96Q45	Q96Q45	TMEM237	Transmembrane protein 237 (Amyotrophic lateral sclerosis 2 chromosomal region candidate gene 4 protein)	Component of the transition zone in primary cilia. Required for ciliogenesis. {ECO:0000269|PubMed:22152675}.	7	0.0171569	1	70	0	6|4|4	0|0|0|0|0|0	408
CDC42_WT	144402	Q86YQ8	Q86YQ8	CPNE8	Copine-8 (Copine VIII)	Probable calcium-dependent phospholipid-binding protein that may play a role in calcium-mediated intracellular processes. {ECO:0000250|UniProtKB:Q99829}.	9.33	0.0165426	1	93.33	0	9|7|7	0|0|0|0|0|0	564
CDC42_WT	6786	Q13586	Q13586	STIM1	Stromal interaction molecule 1	Plays a role in mediating store-operated Ca(2+) entry (SOCE), a Ca(2+) influx following depletion of intracellular Ca(2+) stores (PubMed:15866891, PubMed:16005298, PubMed:16208375, PubMed:16537481, PubMed:16733527, PubMed:16766533, PubMed:16807233, PubMed:18854159, PubMed:19249086, PubMed:22464749, PubMed:24069340, PubMed:24351972, PubMed:24591628, PubMed:26322679, PubMed:25326555, PubMed:2821992…	11.33	0.0165401	1	17	0	10|7|10	2|0|0|0|0|0	685
CDC42_WT	5058	Q13153	Q13153	PAK1	Serine/threonine-protein kinase PAK 1 (EC 2.7.11.1) (Alpha-PAK) (p21-activated kinase 1) (PAK-1) (p65-PAK)	Protein kinase involved in intracellular signaling pathways downstream of integrins and receptor-type kinases that plays an important role in cytoskeleton dynamics, in cell adhesion, migration, proliferation, apoptosis, mitosis, and in vesicle-mediated transport processes. Can directly phosphorylate BAD and protects cells against apoptosis. Activated by interaction with CDC42 and RAC1. Functions …	9	0.0165138	1	90	0	4|6|5	0|0|0|0|0|0	545	Low Throughput
CDC42_WT	26090	Q8N2K0	Q8N2K0	ABHD12	Monoacylglycerol lipase ABHD12 (EC 3.1.1.23) (2-arachidonoylglycerol hydrolase) (Abhydrolase domain-containing protein 12)	Lysophosphatidylserine (LPS) lipase that plays a key role in the central nervous system. Represents a major LPS lipase in the brain (By similarity). May also have a 2-arachidonoylglycerol (2-AG) hydrolase activity and act as a regulator of endocannabinoid signaling pathways. {ECO:0000250|UniProtKB:Q99LR1, ECO:0000269|PubMed:22969151, ECO:0000269|PubMed:24027063}.	6.33	0.0159045	1	63.33	0	6|7|3	0|0|0|0|0|0	398
CDC42_WT	64215	Q96KC8	Q96KC8	DNAJC1	DnaJ homolog subfamily C member 1 (DnaJ protein homolog MTJ1)	May modulate protein synthesis. {ECO:0000250}.	8.67	0.0156498	1	86.67	0	9|6|6	0|0|0|0|0|0	554
CDC42_WT	57648	Q9P206	Q9P206	KIAA1522	Uncharacterized protein KIAA1522		17	0.0155393	1	6.38	0	12|11|12	2|4|2|0|0|0	1094
CDC42_WT	23327	Q96PU5	Q96PU5	NEDD4L	E3 ubiquitin-protein ligase NEDD4-like (EC 2.3.2.26) (HECT-type E3 ubiquitin transferase NED4L) (NEDD4.2) (Nedd4-2)	E3 ubiquitin-protein ligase which accepts ubiquitin from an E2 ubiquitin-conjugating enzyme in the form of a thioester and then directly transfers the ubiquitin to targeted substrates. Inhibits TGF-beta signaling by triggering SMAD2 and TGFBR1 ubiquitination and proteasome-dependent degradation. Promotes ubiquitination and internalization of various plasma membrane channels such as ENaC, SCN2A/Na…	15	0.0153846	1	9	0	8|10|13	0|3|2|0|0|0	975
CDC42_WT	94056	Q96A49	Q96A49	SYAP1	Synapse-associated protein 1 (BSD domain-containing signal transducer and Akt interactor protein) (BSTA)	Plays a role in adipocyte differentiation by promoting mTORC2-mediated phosphorylation of AKT1 at 'Ser-473' after growth factor stimulation (PubMed:23300339). {ECO:0000269|PubMed:23300339}.	5.33	0.015142	1	53.33	0	5|3|6	0|0|0|0|0|0	352
CDC42_WT	2059	Q12929	Q12929	EPS8	Epidermal growth factor receptor kinase substrate 8	Signaling adapter that controls various cellular protrusions by regulating actin cytoskeleton dynamics and architecture. Depending on its association with other signal transducers, can regulate different processes. Together with SOS1 and ABI1, forms a trimeric complex that participates in transduction of signals from Ras to Rac by activating the Rac-specific guanine nucleotide exchange factor (GE…	12.33	0.015	1	18.5	0	11|9|9	0|2|0|0|0|0	822
CDC42_WT	339230	Q6PK04	Q6PK04	CCDC137	Coiled-coil domain-containing protein 137		4.33	0.0149827	1	43.33	0	4|3|4	0|0|0|0|0|0	289
CDC42_WT	10938	Q9H4M9	Q9H4M9	EHD1	EH domain-containing protein 1 (PAST homolog 1) (hPAST1) (Testilin)	ATP- and membrane-binding protein that controls membrane reorganization/tubulation upon ATP hydrolysis. In vitro causes vesiculation of endocytic membranes (PubMed:24019528). Acts in early endocytic membrane fusion and membrane trafficking of recycling endosomes (PubMed:15020713, PubMed:17233914, PubMed:20801876). Recruited to endosomal membranes upon nerve growth factor stimulation, indirectly r…	8	0.0149813	1	80	0	7|7|5	0|0|0|0|0|0	534
CDC42_WT	83461	Q99618	Q99618	CDCA3	Cell division cycle-associated protein 3 (Gene-rich cluster protein C8) (Trigger of mitotic entry protein 1) (TOME-1)	F-box-like protein which is required for entry into mitosis. Acts by participating in E3 ligase complexes that mediate the ubiquitination and degradation of WEE1 kinase at G2/M phase (By similarity). {ECO:0000250}.	4	0.0149254	1	40	0	6|2|3	0|0|0|0|0|0	268
CDC42_WT	81839	Q8TAA9	Q8TAA9	VANGL1	Vang-like protein 1 (Loop-tail protein 2 homolog) (LPP2) (Strabismus 2) (Van Gogh-like protein 1)		7.67	0.0146374	1	76.67	0	10|5|4	0|0|0|0|0|0	524
CDC42_WT	140885	P78324	P78324	SIRPA	Tyrosine-protein phosphatase non-receptor type substrate 1 (SHP substrate 1) (SHPS-1) (Brain Ig-like molecule with tyrosine-based activation motifs) (Bit) (CD172 antigen-like family member A) (Inhibitory receptor SHPS-1) (Macrophage fusion receptor) (MyD-1 antigen) (Signal-regulatory protein alpha-1) (Sirp-alpha-1) (Signal-regulatory protein alpha-2) (Sirp-alpha-2) (Signal-regulatory protein alph…	Immunoglobulin-like cell surface receptor for CD47. Acts as docking protein and induces translocation of PTPN6, PTPN11 and other binding partners from the cytosol to the plasma membrane. Supports adhesion of cerebellar neurons, neurite outgrowth and glial cell attachment. May play a key role in intracellular signaling during synaptogenesis and in synaptic function (By similarity). Involved in the…	7	0.0138889	1	70	0	7|5|7	0|0|0|0|0|0	504
CDC42_WT	10787	Q9Y2A7	Q9Y2A7	NCKAP1	Nck-associated protein 1 (NAP 1) (Membrane-associated protein HEM-2) (p125Nap1)	Part of the WAVE complex that regulates lamellipodia formation. The WAVE complex regulates actin filament reorganization via its interaction with the Arp2/3 complex. Actin remodeling activity is regulated by RAC1. As component of the WAVE1 complex, required for BDNF-NTRK2 endocytic trafficking and signaling from early endosomes. {ECO:0000250|UniProtKB:P28660}.	15.67	0.0138183	1	4.7	0	15|12|16	4|5|1|0|0|0	1134
CDC42_WT	7289	O75386	O75386	TULP3	Tubby-related protein 3 (Tubby-like protein 3)	Negative regulator of the Shh signaling transduction pathway: recruited to primary cilia via association with the IFT complex A (IFT-A) and is required for recruitment of G protein-coupled receptor GPR161 to cilia, a promoter of PKA-dependent basal repression machinery in Shh signaling. Binds to phosphorylated inositide (phosphoinositide) lipids. Both IFT-A- and phosphoinositide-binding propertie…	6	0.0135747	1	60	0	6|4|2	0|0|0|0|0|0	442
CDC42_WT	163590	Q9H496	Q9H496	TOR1AIP2	Torsin-1A-interacting protein 2, isoform IFRG15 (15 kDa interferon-responsive protein) (IFRG15)		6.33	0.0134681	1	63.33	0	1|1|1	0|0|0|0|0|0	470
CDC42_WT	54901	Q5VV42	Q5VV42	CDKAL1	Threonylcarbamoyladenosine tRNA methylthiotransferase (EC 2.8.4.5) (CDK5 regulatory subunit-associated protein 1-like 1) (tRNA-t(6)A37 methylthiotransferase)	Catalyzes the methylthiolation of N6-threonylcarbamoyladenosine (t(6)A), leading to the formation of 2-methylthio-N6-threonylcarbamoyladenosine (ms(2)t(6)A) at position 37 in tRNAs that read codons beginning with adenine. {ECO:0000269|PubMed:20584901}.	7.67	0.013247	1	23	0	8|6|6	0|1|0|0|0|0	579
CDC42_WT	29899	P81274	P81274	GPSM2	G-protein-signaling modulator 2 (Mosaic protein LGN)	Plays an important role in mitotic spindle pole organization via its interaction with NUMA1 (PubMed:11781568, PubMed:15632202, PubMed:21816348). Required for cortical dynein-dynactin complex recruitment during metaphase (PubMed:22327364). Plays a role in metaphase spindle orientation (PubMed:22327364). Plays also an important role in asymmetric cell divisions (PubMed:21816348). Has guanine nucleo…	9	0.0131579	1	90	0	9|8|8	0|0|0|0|0|0	684
CDC42_WT	7037	P02786	P02786	TFRC	Transferrin receptor protein 1 (TR) (TfR) (TfR1) (Trfr) (T9) (p90) (CD antigen CD71) [Cleaved into: Transferrin receptor protein 1, serum form (sTfR)]	Cellular uptake of iron occurs via receptor-mediated endocytosis of ligand-occupied transferrin receptor into specialized endosomes. Endosomal acidification leads to iron release. The apotransferrin-receptor complex is then recycled to the cell surface with a return to neutral pH and the concomitant loss of affinity of apotransferrin for its receptor. Transferrin receptor is necessary for develop…	9.67	0.0127237	1	96.67	0	10|9|9	0|0|0|0|0|0	760
CDC42_WT	3673	P17301	P17301	ITGA2	Integrin alpha-2 (CD49 antigen-like family member B) (Collagen receptor) (Platelet membrane glycoprotein Ia) (GPIa) (VLA-2 subunit alpha) (CD antigen CD49b)	Integrin alpha-2/beta-1 is a receptor for laminin, collagen, collagen C-propeptides, fibronectin and E-cadherin. It recognizes the proline-hydroxylated sequence G-F-P-G-E-R in collagen. It is responsible for adhesion of platelets and other cells to collagens, modulation of collagen and collagenase gene expression, force generation and organization of newly synthesized extracellular matrix.; (Micr…	15	0.0127011	1	150	0	13|8|11	0|0|0|0|0|0	1181
CDC42_WT	54874	Q5T0N5	Q5T0N5	FNBP1L	Formin-binding protein 1-like (Transducer of Cdc42-dependent actin assembly protein 1) (Toca-1)	Required to coordinate membrane tubulation with reorganization of the actin cytoskeleton during endocytosis. May bind to lipids such as phosphatidylinositol 4,5-bisphosphate and phosphatidylserine and promote membrane invagination and the formation of tubules. Also promotes CDC42-induced actin polymerization by activating the WASL/N-WASP-WASPIP/WIP complex, the predominant form of WASL/N-WASP in …	6.67	0.0121938	1	66.67	0	7|5|6	0|0|0|0|0|0	547	Low Throughput
CDC42_WT	28964	Q9Y2X7	Q9Y2X7	GIT1	ARF GTPase-activating protein GIT1 (ARF GAP GIT1) (Cool-associated and tyrosine-phosphorylated protein 1) (CAT-1) (CAT1) (G protein-coupled receptor kinase-interactor 1) (GRK-interacting protein 1)	GTPase-activating protein for the ADP ribosylation factor family. May serve as a scaffold to bring together molecules to form signaling modules controlling vesicle trafficking, adhesion and cytoskeletal organization. Increases the speed of cell migration, as well as the size and rate of formation of protrusions, possibly by targeting PAK1 to adhesions and the leading edge of lamellipodia. Sequest…	9.33	0.0121169	1	93.33	0	5|7|8	0|0|0|0|0|0	770
CDC42_WT	22821	Q14644	Q14644	RASA3	Ras GTPase-activating protein 3 (GAP1(IP4BP)) (Ins P4-binding protein)	Inhibitory regulator of the Ras-cyclic AMP pathway. Binds inositol tetrakisphosphate (IP4) with high affinity. Might be a specific IP4 receptor.	10	0.0119904	1	100	0	12|8|8	0|0|0|0|0|0	834
CDC42_WT	960	P16070	P16070	CD44	CD44 antigen (CDw44) (Epican) (Extracellular matrix receptor III) (ECMR-III) (GP90 lymphocyte homing/adhesion receptor) (HUTCH-I) (Heparan sulfate proteoglycan) (Hermes antigen) (Hyaluronate receptor) (Phagocytic glycoprotein 1) (PGP-1) (Phagocytic glycoprotein I) (PGP-I) (CD antigen CD44)	Cell-surface receptor that plays a role in cell-cell interactions, cell adhesion and migration, helping them to sense and respond to changes in the tissue microenvironment (PubMed:16541107, PubMed:19703720, PubMed:22726066). Participates thereby in a wide variety of cellular functions including the activation, recirculation and homing of T-lymphocytes, hematopoiesis, inflammation and response to …	5	0.011655	1	15	0	4|2|5	0|1|0|0|0|0	429
CDC42_WT	5795	Q12913	Q12913	PTPRJ	Receptor-type tyrosine-protein phosphatase eta (Protein-tyrosine phosphatase eta) (R-PTP-eta) (EC 3.1.3.48) (Density-enhanced phosphatase 1) (DEP-1) (HPTP eta) (Protein-tyrosine phosphatase receptor type J) (R-PTP-J) (CD antigen CD148)	Tyrosine phosphatase which dephosphorylates or contributes to the dephosphorylation of CTNND1, FLT3, PDGFRB, MET, RET (variant MEN2A), KDR, LYN, SRC, MAPK1, MAPK3, EGFR, TJP1, OCLN, PIK3R1 and PIK3R2. Plays a role in cell adhesion, migration, proliferation and differentiation. Involved in vascular development. Regulator of macrophage adhesion and spreading. Positively affects cell-matrix adhesion…	15.33	0.011466	1	153.33	0	17|15|9	0|0|0|0|0|0	1337
CDC42_WT	3693	P18084	P18084	ITGB5	Integrin beta-5	Integrin alpha-V/beta-5 (ITGAV:ITGB5) is a receptor for fibronectin. It recognizes the sequence R-G-D in its ligand.; (Microbial infection) Integrin ITGAV:ITGB5 acts as a receptor for adenovirus type C. {ECO:0000269|PubMed:20615244}.	9	0.0112641	1	90	0	5|5|7	0|0|0|0|0|0	799
CDC42_WT	2048	P29323	P29323	EPHB2	Ephrin type-B receptor 2 (EC 2.7.10.1) (Developmentally-regulated Eph-related tyrosine kinase) (ELK-related tyrosine kinase) (EPH tyrosine kinase 3) (EPH-like kinase 5) (EK5) (hEK5) (Renal carcinoma antigen NY-REN-47) (Tyrosine-protein kinase TYRO5) (Tyrosine-protein kinase receptor EPH-3) [Cleaved into: EphB2/CTF1; EphB2/CTF2]	Receptor tyrosine kinase which binds promiscuously transmembrane ephrin-B family ligands residing on adjacent cells, leading to contact-dependent bidirectional signaling into neighboring cells. The signaling pathway downstream of the receptor is referred to as forward signaling while the signaling pathway downstream of the ephrin ligand is referred to as reverse signaling. Functions in axon guida…	11	0.0111562	1	110	0	12|7|10	0|0|0|0|0|0	986
CDC42_WT	139065	Q8IW52	Q8IW52	SLITRK4	SLIT and NTRK-like protein 4	It is involved in synaptogenesis and promotes synapse differentiation (PubMed:27812321). Suppresses neurite outgrowth (By similarity). {ECO:0000250|UniProtKB:Q810B8, ECO:0000269|PubMed:27812321}.	9.33	0.011147	1	93.33	0	7|4|8	0|0|0|0|0|0	837
CDC42_WT	23348	Q9BZ29	Q9BZ29	DOCK9	Dedicator of cytokinesis protein 9 (Cdc42 guanine nucleotide exchange factor zizimin-1) (Zizimin-1)	Guanine nucleotide-exchange factor (GEF) that activates CDC42 by exchanging bound GDP for free GTP. Overexpression induces filopodia formation. {ECO:0000269|PubMed:12172552, ECO:0000269|PubMed:19745154}.	23	0.0111219	1	4.6	0	21|18|17	3|6|6|0|0|0	2068	Low Throughput
CDC42_WT	114793	Q96PY5	Q96PY5	FMNL2	Formin-like protein 2 (Formin homology 2 domain-containing protein 2)	Plays a role in the regulation of cell morphology and cytoskeletal organization. Required in the cortical actin filament dynamics. {ECO:0000269|PubMed:21834987}.	12	0.010989	1	120	0	14|9|6	0|0|0|0|0|0	1092	High Throughput
CDC42_WT	399687	Q92614	Q92614	MYO18A	Unconventional myosin-XVIIIa (Molecule associated with JAK3 N-terminus) (MAJN) (Myosin containing a PDZ domain) (Surfactant protein receptor SP-R210) (SP-R210)	May link Golgi membranes to the cytoskeleton and participate in the tensile force required for vesicle budding from the Golgi. Thereby, may play a role in Golgi membrane trafficking and could indirectly give its flattened shape to the Golgi apparatus (PubMed:19837035, PubMed:23345592). Alternatively, in concert with LURAP1 and CDC42BPA/CDC42BPB, has been involved in modulating lamellar actomyosin…	22	0.0107108	1	13.2	0	22|20|16	3|2|0|0|0|0	2054
CDC42_WT	4853	Q04721	Q04721	NOTCH2	Neurogenic locus notch homolog protein 2 (Notch 2) (hN2) [Cleaved into: Notch 2 extracellular truncation (N2ECD); Notch 2 intracellular domain (N2ICD)]	Functions as a receptor for membrane-bound ligands Jagged-1 (JAG1), Jagged-2 (JAG2) and Delta-1 (DLL1) to regulate cell-fate determination. Upon ligand activation through the released notch intracellular domain (NICD) it forms a transcriptional activator complex with RBPJ/RBPSUH and activates genes of the enhancer of split locus (PubMed:21378985, PubMed:21378989). Affects the implementation of di…	26.33	0.0106556	1	7.18	0	15|13|14	4|3|4|0|0|0	2471	High Throughput
CDC42_WT	8500	Q13136	Q13136	PPFIA1	Liprin-alpha-1 (LAR-interacting protein 1) (LIP-1) (Protein tyrosine phosphatase receptor type f polypeptide-interacting protein alpha-1) (PTPRF-interacting protein alpha-1)	May regulate the disassembly of focal adhesions. May localize receptor-like tyrosine phosphatases type 2A at specific sites on the plasma membrane, possibly regulating their interaction with the extracellular environment and their association with substrates. {ECO:0000269|PubMed:7796809}.	12.33	0.0104051	1	123.33	0	11|9|8	0|0|0|0|0|0	1185
CDC42_WT	8573	O14936	O14936	CASK	Peripheral plasma membrane protein CASK (hCASK) (EC 2.7.11.1) (Calcium/calmodulin-dependent serine protein kinase) (Protein lin-2 homolog)	Multidomain scaffolding protein with a role in synaptic transmembrane protein anchoring and ion channel trafficking. Contributes to neural development and regulation of gene expression via interaction with the transcription factor TBR1. Binds to cell-surface proteins, including amyloid precursor protein, neurexins and syndecans. May mediate a link between the extracellular matrix and the actin cy…	9.33	0.0103898	1	93.33	0	8|6|9	0|0|0|0|0|0	898
CDC42_WT	8568	P56182	P56182	RRP1	Ribosomal RNA processing protein 1 homolog A (Novel nuclear protein 1) (NNP-1) (Nucleolar protein Nop52) (RRP1-like protein)	Plays a critical role in the generation of 28S rRNA. {ECO:0000269|PubMed:10341208}.	4.67	0.0101302	1	46.67	0	4|4|4	0|0|0|0|0|0	461
CDC42_WT	1948	P52799	P52799	EFNB2	Ephrin-B2 (EPH-related receptor tyrosine kinase ligand 5) (LERK-5) (HTK ligand) (HTK-L)	Cell surface transmembrane ligand for Eph receptors, a family of receptor tyrosine kinases which are crucial for migration, repulsion and adhesion during neuronal, vascular and epithelial development. Binds promiscuously Eph receptors residing on adjacent cells, leading to contact-dependent bidirectional signaling into neighboring cells. The signaling pathway downstream of the receptor is referre…	3.33	0.01	1	33.33	0	3|3|3	0|0|0|0|0|0	333
CDC42_WT	23780	Q9BQE5	Q9BQE5	APOL2	Apolipoprotein L2 (Apolipoprotein L-II) (ApoL-II)	May affect the movement of lipids in the cytoplasm or allow the binding of lipids to organelles.	3.33	0.00988131	1	33.33	0	3|3|4	0|0|0|0|0|0	337
CDC42_WT	27236	P53367	P53367	ARFIP1	Arfaptin-1 (ADP-ribosylation factor-interacting protein 1)	Putative target protein of ADP-ribosylation factor.	3.67	0.00983914	1	36.67	0	3|2|3	0|0|0|0|0|0	373
CDC42_WT	9462	Q9UJF2	Q9UJF2	RASAL2	Ras GTPase-activating protein nGAP (RAS protein activator-like 2)	Inhibitory regulator of the Ras-cyclic AMP pathway.	12.33	0.00963281	1	123.33	0	11|11|14	0|0|0|0|0|0	1280
CDC42_WT	64398	Q8N3R9	Q8N3R9	MPP5	MAGUK p55 subfamily member 5	May play a role in tight junctions biogenesis and in the establishment of cell polarity in epithelial cells. May modulate SC6A1/GAT1-mediated GABA uptake by stabilizing the transporter. Required for localization of EZR to the apical membrane of parietal cells and may play a role in the dynamic remodeling of the apical cytoskeleton (By similarity). {ECO:0000250}.	6	0.00936037	1	18	0	5|5|5	0|0|1|0|0|0	641
CDC42_WT	23180	Q14699	Q14699	RFTN1	Raftlin (Cell migration-inducing gene 2 protein) (Raft-linking protein)	Involved in protein trafficking via association with clathrin and AP2 complex (PubMed:27022195, PubMed:21266579). Upon bacterial lipopolysaccharide stimulation, mediates internalization of TLR4 to endosomes in dendritic cells and macrophages; and internalization of poly(I:C) to TLR3-positive endosomes in myeloid dendritic cells and epithelial cells; resulting in activation of TICAM1-mediated sign…	5.33	0.00922145	1	53.33	0	7|4|5	0|0|0|0|0|0	578
CDC42_WT	9644	Q5TCZ1	Q5TCZ1	SH3PXD2A	SH3 and PX domain-containing protein 2A (Adapter protein TKS5) (Five SH3 domain-containing protein) (SH3 multiple domains protein 1) (Tyrosine kinase substrate with five SH3 domains)	Adapter protein involved in invadopodia and podosome formation, extracellular matrix degradation and invasiveness of some cancer cells. Binds matrix metalloproteinases (ADAMs), NADPH oxidases (NOXs) and phosphoinositides. Acts as an organizer protein that allows NOX1- or NOX3-dependent reactive oxygen species (ROS) generation and ROS localization. In association with ADAM12, mediates the neurotox…	10	0.00904977	1	100	0	10|5|8	0|0|0|0|0|0	1105
CDC42_WT	22839	Q9Y2H0	Q9Y2H0	DLGAP4	Disks large-associated protein 4 (DAP-4) (PSD-95/SAP90-binding protein 4) (SAP90/PSD-95-associated protein 4) (SAPAP-4)	May play a role in the molecular organization of synapses and neuronal cell signaling. Could be an adapter protein linking ion channel to the subsynaptic cytoskeleton. May induce enrichment of PSD-95/SAP90 at the plasma membrane.	4	0.00883002	1	40	0	4|4|4	0|0|0|0|0|0	453
CDC42_WT	9223	Q96QZ7	Q96QZ7	MAGI1	Membrane-associated guanylate kinase, WW and PDZ domain-containing protein 1 (Atrophin-1-interacting protein 3) (AIP-3) (BAI1-associated protein 1) (BAP-1) (Membrane-associated guanylate kinase inverted 1) (MAGI-1) (Trinucleotide repeat-containing gene 19 protein) (WW domain-containing protein 3) (WWP3)	May play a role as scaffolding protein at cell-cell junctions. May regulate acid-induced ASIC3 currents by modulating its expression at the cell surface (By similarity). {ECO:0000250}.	11	0.00875796	1	33	0	13|8|7	0|1|0|0|0|0	1256
CDC42_WT	10006	Q8IZP0	Q8IZP0	ABI1	Abl interactor 1 (Abelson interactor 1) (Abi-1) (Abl-binding protein 4) (AblBP4) (Eps8 SH3 domain-binding protein) (Eps8-binding protein) (Nap1-binding protein) (Nap1BP) (Spectrin SH3 domain-binding protein 1) (e3B1)	May act in negative regulation of cell growth and transformation by interacting with nonreceptor tyrosine kinases ABL1 and/or ABL2. May play a role in regulation of EGF-induced Erk pathway activation. Involved in cytoskeletal reorganization and EGFR signaling. Together with EPS8 participates in transduction of signals from Ras to Rac. In vitro, a trimeric complex of ABI1, EPS8 and SOS1 exhibits R…	4.33	0.00872984	1	13	0	4|4|3	1|0|0|0|0|0	496
CDC42_WT	114787	Q7Z2K8	Q7Z2K8	GPRIN1	G protein-regulated inducer of neurite outgrowth 1 (GRIN1)	May be involved in neurite outgrowth. {ECO:0000250}.	8.67	0.00860119	1	86.67	0	8|5|6	0|0|0|0|0|0	1008
CDC42_WT	9497	Q9Y6M7	Q9Y6M7	SLC4A7	Sodium bicarbonate cotransporter 3 (Electroneutral Na/HCO(3) cotransporter) (Sodium bicarbonate cotransporter 2) (Sodium bicarbonate cotransporter 2b) (Bicarbonate transporter) (Solute carrier family 4 member 7)	Electroneutral sodium- and bicarbonate-dependent cotransporter with a Na(+):HCO3(-) 1:1 stoichiometry. Regulates intracellular pH and may play a role in bicarbonate salvage in secretory epithelia. May also have an associated sodium channel activity. {ECO:0000269|PubMed:10347222, ECO:0000269|PubMed:12403779}.	10	0.00823723	1	100	0	7|7|7	0|0|0|0|0|0	1214
CDC42_WT	91010	Q8IVF7	Q8IVF7	FMNL3	Formin-like protein 3 (Formin homology 2 domain-containing protein 3) (WW domain-binding protein 3) (WBP-3)	Plays a role in the regulation of cell morphology and cytoskeletal organization. Required in the control of cell shape and migration. Required for developmental angiogenesis (By similarity). In this process, required for microtubule reorganization and for efficient endothelial cell elongation. In quiescent endothelial cells, triggers rearrangement of the actin cytoskeleton, but does not alter mic…	8	0.00819672	1	80	0	7|6|5	0|0|0|0|0|0	976
CDC42_WT	57620	Q9P246	Q9P246	STIM2	Stromal interaction molecule 2	Plays a role in mediating store-operated Ca(2+) entry (SOCE), a Ca(2+) influx following depletion of intracellular Ca(2+) stores. Functions as a highly sensitive Ca(2+) sensor in the endoplasmic reticulum which activates both store-operated and store-independent Ca(2+)-influx. Regulates basal cytosolic and endoplasmic reticulum Ca(2+) concentrations. Upon mild variations of the endoplasmic reticu…	6	0.0080429	1	60	0	7|5|5	0|0|0|0|0|0	746
CDC42_WT	57514	Q2M1Z3	Q2M1Z3	ARHGAP31	Rho GTPase-activating protein 31 (Cdc42 GTPase-activating protein)	Functions as a GTPase-activating protein (GAP) for RAC1 and CDC42. Required for cell spreading, polarized lamellipodia formation and cell migration. {ECO:0000269|PubMed:12192056, ECO:0000269|PubMed:16519628}.	11.33	0.00784626	1	17	0	10|11|10	0|2|0|0|0|0	1444
CDC42_WT	1824	Q02487	Q02487	DSC2	Desmocollin-2 (Cadherin family member 2) (Desmocollin-3) (Desmosomal glycoprotein II) (Desmosomal glycoprotein III)	Component of intercellular desmosome junctions. Involved in the interaction of plaque proteins and intermediate filaments mediating cell-cell adhesion. May contribute to epidermal cell positioning (stratification) by mediating differential adhesiveness between cells that express different isoforms.	6.67	0.00740289	1	66.67	0	8|4|5	0|0|0|0|0|0	901
CDC42_WT	23362	Q9NYI0	Q9NYI0	PSD3	PH and SEC7 domain-containing protein 3 (Epididymis tissue protein Li 20mP) (Exchange factor for ADP-ribosylation factor guanine nucleotide factor 6 D) (Exchange factor for ARF6 D) (Hepatocellular carcinoma-associated antigen 67) (Pleckstrin homology and SEC7 domain-containing protein 3)	Guanine nucleotide exchange factor for ARF6. {ECO:0000250}.	7.67	0.00732569	1	76.67	0	6|7|8	0|0|0|0|0|0	1047
CDC42_WT	9344	Q9UL54	Q9UL54	TAOK2	Serine/threonine-protein kinase TAO2 (EC 2.7.11.1) (Kinase from chicken homolog C) (hKFC-C) (Prostate-derived sterile 20-like kinase 1) (PSK-1) (PSK1) (Prostate-derived STE20-like kinase 1) (Thousand and one amino acid protein kinase 2)	Serine/threonine-protein kinase involved in different processes such as membrane blebbing and apoptotic bodies formation DNA damage response and MAPK14/p38 MAPK stress-activated MAPK cascade. Phosphorylates itself, MBP, activated MAPK8, MAP2K3, MAP2K6 and tubulins. Activates the MAPK14/p38 MAPK signaling pathway through the specific activation and phosphorylation of the upstream MAP2K3 and MAP2K6…	7.67	0.00731173	1	76.67	0	7|7|5	0|0|0|0|0|0	1049
CDC42_WT	85415	Q8IUC4	Q8IUC4	RHPN2	Rhophilin-2 (76 kDa RhoB effector protein) (GTP-Rho-binding protein 2) (p76RBE)	Binds specifically to GTP-Rho. May function in a Rho pathway to limit stress fiber formation and/or increase the turnover of F-actin structures in the absence of high levels of RhoA activity. {ECO:0000269|PubMed:12221077}.	5	0.00728863	1	50	0	5|3|4	0|0|0|0|0|0	686
CDC42_WT	9631	O75694	O75694	NUP155	Nuclear pore complex protein Nup155 (155 kDa nucleoporin) (Nucleoporin Nup155)	Essential component of nuclear pore complex. Could be essessential for embryogenesis. Nucleoporins may be involved both in binding and translocating proteins during nucleocytoplasmic transport. {ECO:0000250|UniProtKB:Q99P88}.	10	0.00718907	1	100	0	8|7|9	0|0|0|0|0|0	1391
CDC42_WT	22841	Q7L804	Q7L804	RAB11FIP2	Rab11 family-interacting protein 2 (Rab11-FIP2) (NRip11)	A Rab11 effector binding preferentially phosphatidylinositol 3,4,5-trisphosphate (PtdInsP3) and phosphatidic acid (PA) and acting in the regulation of the transport of vesicles from the endosomal recycling compartment (ERC) to the plasma membrane. Involved in insulin granule exocytosis. Also involved in receptor-mediated endocytosis and membrane trafficking of recycling endosomes, probably origin…	3.67	0.00716797	1	36.67	0	2|1|2	0|0|0|0|0|0	512
CDC42_WT	9321	Q15643	Q15643	TRIP11	Thyroid receptor-interacting protein 11 (TR-interacting protein 11) (TRIP-11) (Clonal evolution-related gene on chromosome 14 protein) (Golgi-associated microtubule-binding protein 210) (GMAP-210) (Trip230)	Binds the ligand binding domain of the thyroid receptor (THRB) in the presence of triiodothyronine and enhances THRB-modulated transcription. Golgi auto-antigen; probably involved in maintaining cis-Golgi structure. {ECO:0000269|PubMed:10189370, ECO:0000269|PubMed:9256431}.	14	0.00707428	1	8.4	0	18|10|10	2|1|2|0|0|0	1979
CDC42_WT	8502	Q99569	Q99569	PKP4	Plakophilin-4 (p0071)	Plays a role as a regulator of Rho activity during cytokinesis. May play a role in junctional plaques. {ECO:0000269|PubMed:17115030}.	8.33	0.00698825	1	25	0	7|8|7	0|0|1|0|0|0	1192
CDC42_WT	23042	Q6P996	Q6P996	PDXDC1	Pyridoxal-dependent decarboxylase domain-containing protein 1 (EC 4.1.1.-)		5.33	0.00676396	1	53.33	0	5|4|5	0|0|0|0|0|0	788
CDC42_WT	3996	Q15334	Q15334	LLGL1	Lethal(2) giant larvae protein homolog 1 (LLGL) (DLG4) (Hugl-1) (Human homolog to the D-lgl gene protein)	Cortical cytoskeleton protein found in a complex involved in maintaining cell polarity and epithelial integrity. Involved in the regulation of mitotic spindle orientation, proliferation, differentiation and tissue organization of neuroepithelial cells. Involved in axonogenesis through RAB10 activation thereby regulating vesicular membrane trafficking toward the axonal plasma membrane. {ECO:000026…	7	0.00657895	1	70	0	8|3|8	0|0|0|0|0|0	1064
CDC42_WT	5754	Q13308	Q13308	PTK7	Inactive tyrosine-protein kinase 7 (Colon carcinoma kinase 4) (CCK-4) (Protein-tyrosine kinase 7) (Pseudo tyrosine kinase receptor 7) (Tyrosine-protein kinase-like 7)	Inactive tyrosine kinase involved in Wnt signaling pathway. Component of both the non-canonical (also known as the Wnt/planar cell polarity signaling) and the canonical Wnt signaling pathway. Functions in cell adhesion, cell migration, cell polarity, proliferation, actin cytoskeleton reorganization and apoptosis. Has a role in embryogenesis, epithelial tissue organization and angiogenesis. {ECO:0…	7	0.00654206	1	70	0	8|6|6	0|0|0|0|0|0	1070
CDC42_WT	25921	Q9C0B5	Q9C0B5	ZDHHC5	Palmitoyltransferase ZDHHC5 (EC 2.3.1.225) (Zinc finger DHHC domain-containing protein 5) (DHHC-5) (Zinc finger protein 375)	Palmitoyl acyltransferase for the G-protein coupled receptor SSTR5. Also palmitoylates FLOT2 (By similarity). {ECO:0000250, ECO:0000269|PubMed:21820437}.	4.67	0.00653147	1	46.67	0	5|3|4	0|0|0|0|0|0	715
CDC42_WT	79658	A1A4S6	A1A4S6	ARHGAP10	Rho GTPase-activating protein 10 (GTPase regulator associated with focal adhesion kinase 2) (Graf-related protein 2) (Rho-type GTPase-activating protein 10)	GTPase activator for the small GTPases RhoA and Cdc42 by converting them to an inactive GDP-bound state. Essential for PTKB2 regulation of cytoskeletal organization via Rho family GTPases. Inhibits PAK2 proteolytic fragment PAK-2p34 kinase activity and changes its localization from the nucleus to the perinuclear region. Stabilizes PAK-2p34 thereby increasing stimulation of cell death (By similari…	5	0.00636132	1	15	0	5|4|4	0|1|0|0|0|0	786	Low Throughput
CDC42_WT	1730	O60879	O60879	DIAPH2	Protein diaphanous homolog 2 (Diaphanous-related formin-2) (DRF2)	Could be involved in oogenesis. Involved in the regulation of endosome dynamics. Implicated in a novel signal transduction pathway, in which isoform 3 and CSK are sequentially activated by RHOD to regulate the motility of early endosomes through interactions with the actin cytoskeleton. {ECO:0000269|PubMed:12577064}.	6.67	0.00605813	1	20	0	9|5|4	0|0|1|0|0|0	1101	High Throughput
CDC42_WT	124739	Q70EL4	Q70EL4	USP43	Ubiquitin carboxyl-terminal hydrolase 43 (EC 3.4.19.12) (Deubiquitinating enzyme 43) (Ubiquitin thioesterase 43) (Ubiquitin-specific-processing protease 43)	May recognize and hydrolyze the peptide bond at the C-terminal Gly of ubiquitin. Involved in the processing of poly-ubiquitin precursors as well as that of ubiquitinated proteins (By similarity). {ECO:0000250}.	6.67	0.00593945	1	66.67	0	5|5|5	0|0|0|0|0|0	1123
CDC42_WT	8828	O60462	O60462	NRP2	Neuropilin-2 (Vascular endothelial cell growth factor 165 receptor 2)	High affinity receptor for semaphorins 3C, 3F, VEGF-165 and VEGF-145 isoforms of VEGF, and the PLGF-2 isoform of PGF.; (Microbial infection) Acts as a receptor for human cytomegalovirus pentamer-dependent entry in epithelial and endothelial cells. {ECO:0000269|PubMed:30057110}.	5.33	0.00575594	1	53.33	0	6|4|4	0|0|0|0|0|0	926
CDC42_WT	57599	Q8TAF3	Q8TAF3	WDR48	WD repeat-containing protein 48 (USP1-associated factor 1) (WD repeat endosomal protein) (p80)	Regulator of deubiquitinating complexes. Acts as a strong activator of USP1 and USP46 (PubMed:18082604, PubMed:19075014, PubMed:26388029). Enhances the USP1-mediated deubiquitination of FANCD2; USP1 being almost inactive by itself (PubMed:18082604). Also activates deubiquitinating activity of complexes containing USP12 (PubMed:19075014, PubMed:27650958, PubMed:27373336). Docks at the distal end o…	3.67	0.00542097	1	36.67	0	4|3|3	0|0|0|0|0|0	677
CDC42_WT	9779	Q92609	Q92609	TBC1D5	TBC1 domain family member 5	May act as a GTPase-activating protein (GAP) for Rab family protein(s). May act as a GAP for RAB7A. Can displace RAB7A and retromer CSC subcomplex from the endosomal membrane to the cytosol; at least retromer displacement seems to require its catalytic activity (PubMed:19531583, PubMed:20923837). Required for retrograde transport of cargo proteins from endosomes to the trans-Golgi network (TGN); …	4	0.00503145	1	40	0	4|4|3	0|0|0|0|0|0	795
CDC42_WT	11216	O43572	O43572	AKAP10	A-kinase anchor protein 10, mitochondrial (AKAP-10) (Dual specificity A kinase-anchoring protein 2) (D-AKAP-2) (Protein kinase A-anchoring protein 10) (PRKA10)	Differentially targeted protein that binds to type I and II regulatory subunits of protein kinase A and anchors them to the mitochondria or the plasma membrane. Although the physiological relevance between PKA and AKAPS with mitochondria is not fully understood, one idea is that BAD, a proapoptotic member, is phosphorylated and inactivated by mitochondria-anchored PKA. It cannot be excluded too t…	3.33	0.00503021	1	33.33	0	4|3|3	0|0|0|0|0|0	662
CDC42_WT	6712	O15020	O15020	SPTBN2	Spectrin beta chain, non-erythrocytic 2 (Beta-III spectrin) (Spinocerebellar ataxia 5 protein)	Probably plays an important role in neuronal membrane skeleton.	12	0.00502092	1	120	0	14|12|5	0|0|0|0|0|0	2390
CDC42_WT	23141	Q86XL3	Q86XL3	ANKLE2	Ankyrin repeat and LEM domain-containing protein 2 (LEM domain-containing protein 4)	Involved in mitotic nuclear envelope reassembly by promoting dephosphorylation of BAF/BANF1 during mitotic exit. Coordinates the control of BAF/BANF1 dephosphorylation by inhibiting VRK1 kinase and promoting dephosphorylation of BAF/BANF1 by protein phosphatase 2A (PP2A), thereby facilitating nuclear envelope assembly. It is unclear whether it acts as a real PP2A regulatory subunit or whether it …	4.67	0.00497868	1	46.67	0	3|4|5	0|0|0|0|0|0	938
CDC42_WT	57181	Q9ULF5	Q9ULF5	SLC39A10	Zinc transporter ZIP10 (Solute carrier family 39 member 10) (Zrt- and Irt-like protein 10) (ZIP-10)	May act as a zinc-influx transporter. {ECO:0000269|PubMed:17359283}.	4	0.00481348	1	40	0	3|4|4	0|0|0|0|0|0	831
CDC42_WT	22837	Q53SF7	Q53SF7	COBLL1	Cordon-bleu protein-like 1		5.33	0.00457118	1	53.33	0	5|2|5	0|0|0|0|0|0	1166
CDC42_WT	6792	O76039	O76039	CDKL5	Cyclin-dependent kinase-like 5 (EC 2.7.11.22) (Serine/threonine-protein kinase 9)	Mediates phosphorylation of MECP2 (PubMed:15917271, PubMed:16935860). May regulate ciliogenesis (PubMed:29420175). {ECO:0000269|PubMed:15917271, ECO:0000269|PubMed:16935860, ECO:0000269|PubMed:29420175}.	4.67	0.00453398	1	46.67	0	6|3|3	0|0|0|0|0|0	1030
CDC42_WT	132884	Q86UK5	Q86UK5	EVC2	Limbin (Ellis-van Creveld syndrome protein 2) (EVC2)	Component of the EvC complex that positively regulates ciliary Hedgehog (Hh) signaling. Plays a critical role in bone formation and skeletal development. May be involved in early embryonic morphogenesis. {ECO:0000250|UniProtKB:Q8K1G2}.	5.33	0.00434039	1	53.33	0	6|6|2	0|0|0|0|0|0	1228
CDC42_WT	752	O95466	O95466	FMNL1	Formin-like protein 1 (CLL-associated antigen KW-13) (Leukocyte formin)	May play a role in the control of cell motility and survival of macrophages (By similarity). Plays a role in the regulation of cell morphology and cytoskeletal organization. Required in the cortical actin filament dynamics and cell shape. {ECO:0000250, ECO:0000269|PubMed:21834987}.	4.67	0.00424545	1	14	0	3|3|2	0|1|0|0|0|0	1100
CDC42_WT	5332	Q15147	Q15147	PLCB4	1-phosphatidylinositol 4,5-bisphosphate phosphodiesterase beta-4 (EC 3.1.4.11) (Phosphoinositide phospholipase C-beta-4) (Phospholipase C-beta-4) (PLC-beta-4)	The production of the second messenger molecules diacylglycerol (DAG) and inositol 1,4,5-trisphosphate (IP3) is mediated by activated phosphatidylinositol-specific phospholipase C enzymes. This form has a role in retina signal transduction.	4.67	0.00391122	1	46.67	0	6|4|3	0|0|0|0|0|0	1194
CDC42_WT	27	P42684	P42684	ABL2	Tyrosine-protein kinase ABL2 (EC 2.7.10.2) (Abelson murine leukemia viral oncogene homolog 2) (Abelson tyrosine-protein kinase 2) (Abelson-related gene protein) (Tyrosine-protein kinase ARG)	Non-receptor tyrosine-protein kinase that plays an ABL1-overlapping role in key processes linked to cell growth and survival such as cytoskeleton remodeling in response to extracellular stimuli, cell motility and adhesion and receptor endocytosis. Coordinates actin remodeling through tyrosine phosphorylation of proteins controlling cytoskeleton dynamics like MYH10 (involved in movement); CTTN (in…	4	0.0037594	1	40	0	6|3|3	0|0|0|0|0|0	1064
CDC42_WT	57182	Q9ULJ7	Q9ULJ7	ANKRD50	Ankyrin repeat domain-containing protein 50	Involved in the endosome-to-plasma membrane trafficking and recycling of SNX27-retromer-dependent cargo proteins, such as GLUT1 (PubMed:25278552).	5.33	0.00372988	1	16	0	7|3|4	0|0|1|0|0|0	1429
CDC42_WT	7804	Q14114	Q14114	LRP8	Low-density lipoprotein receptor-related protein 8 (LRP-8) (Apolipoprotein E receptor 2)	Cell surface receptor for Reelin (RELN) and apolipoprotein E (apoE)-containing ligands. LRP8 participates in transmitting the extracellular Reelin signal to intracellular signaling processes, by binding to DAB1 on its cytoplasmic tail. Reelin acts via both the VLDL receptor (VLDLR) and LRP8 to regulate DAB1 tyrosine phosphorylation and microtubule function in neurons. LRP8 has higher affinity for…	3.33	0.00345794	1	33.33	0	4|3|3	0|0|0|0|0|0	963
CDC42_WT	1362	O75976	O75976	CPD	Carboxypeptidase D (EC 3.4.17.22) (Metallocarboxypeptidase D) (gp180)		4.67	0.00338406	1	46.67	0	5|5|3	0|0|0|0|0|0	1380
CDC42_WT	22862	Q9Y2H6	Q9Y2H6	FNDC3A	Fibronectin type-III domain-containing protein 3A (Human gene expressed in odontoblasts)	Mediates spermatid-Sertoli adhesion during spermatogenesis. {ECO:0000250}.	4	0.0033389	1	40	0	4|4|3	0|0|0|0|0|0	1198
CDC42_WT	490	P20020	P20020	ATP2B1	Plasma membrane calcium-transporting ATPase 1 (PMCA1) (EC 7.2.2.10) (Plasma membrane calcium ATPase isoform 1) (Plasma membrane calcium pump isoform 1)	This magnesium-dependent enzyme catalyzes the hydrolysis of ATP coupled with the transport of calcium out of the cell.	4	0.00327869	1	40	0	3|2|4	0|0|0|0|0|0	1220
CDC42_WT	1612	P53355	P53355	DAPK1	Death-associated protein kinase 1 (DAP kinase 1) (EC 2.7.11.1)	Calcium/calmodulin-dependent serine/threonine kinase involved in multiple cellular signaling pathways that trigger cell survival, apoptosis, and autophagy. Regulates both type I apoptotic and type II autophagic cell deaths signal, depending on the cellular setting. The former is caspase-dependent, while the latter is caspase-independent and is characterized by the accumulation of autophagic vesic…	4.67	0.00326573	1	46.67	0	3|6|4	0|0|0|0|0|0	1430
CDC42_WT	5797	P28827	P28827	PTPRM	Receptor-type tyrosine-protein phosphatase mu (Protein-tyrosine phosphatase mu) (R-PTP-mu) (EC 3.1.3.48)	Involved in cell-cell adhesion through homophilic interactions. May play a key role in signal transduction and growth control. {ECO:0000269|PubMed:16456543}.	3.67	0.00252755	1	36.67	0	4|3|3	0|0|0|0|0|0	1452
CDC42_WT	6142	Q02543	Q02543	RPL18A	60S ribosomal protein L18a (Large ribosomal subunit protein eL20)		11	0.0625	0.99	4.71	0	7|5|7	2|3|2|0|2|2	176
CDC42_WT	567	P61769	P61769	B2M	Beta-2-microglobulin [Cleaved into: Beta-2-microglobulin form pI 5.3]	Component of the class I major histocompatibility complex (MHC). Involved in the presentation of peptide antigens to the immune system. Exogenously applied M.tuberculosis EsxA or EsxA-EsxB (or EsxA expressed in host) binds B2M and decreases its export to the cell surface (total protein levels do not change), probably leading to defects in class I antigen presentation (PubMed:25356553). {ECO:00002…	3.67	0.0308403	0.99	36.67	0	3|1|2	0|0|0|0|0|0	119
CDC42_WT	55717	Q9BZH6	Q9BZH6	WDR11	WD repeat-containing protein 11 (Bromodomain and WD repeat-containing protein 2) (WD repeat-containing protein 15)	Involved in the Hedgehog (Hh) signaling pathway, is essential for normal ciliogenesis (PubMed:29263200). Regulates the proteolytic processing of GLI3 and cooperates with the transcription factor EMX1 in the induction of downstream Hh pathway gene expression and gonadotropin-releasing hormone production (PubMed:29263200). WDR11 complex facilitates the tethering of Adaptor protein-1 complex (AP-1)-…	33.67	0.0275082	0.99	2.97	0	21|21|20	11|12|11|0|0|0	1224
CDC42_WT	3675	P26006	P26006	ITGA3	Integrin alpha-3 (CD49 antigen-like family member C) (FRP-2) (Galactoprotein B3) (GAPB3) (VLA-3 subunit alpha) (CD antigen CD49c) [Cleaved into: Integrin alpha-3 heavy chain; Integrin alpha-3 light chain]	Integrin alpha-3/beta-1 is a receptor for fibronectin, laminin, collagen, epiligrin, thrombospondin and CSPG4. Integrin alpha-3/beta-1 provides a docking site for FAP (seprase) at invadopodia plasma membranes in a collagen-dependent manner and hence may participate in the adhesion, formation of invadopodia and matrix degradation processes, promoting cell invasion. Alpha-3/beta-1 may mediate with …	27.67	0.0263273	0.99	13.83	0	15|12|12	0|0|6|0|0|0	1051
CDC42_WT	83737	Q96J02	Q96J02	ITCH	E3 ubiquitin-protein ligase Itchy homolog (Itch) (EC 2.3.2.26) (Atrophin-1-interacting protein 4) (AIP4) (HECT-type E3 ubiquitin transferase Itchy homolog) (NFE2-associated polypeptide 1) (NAPP1)	Acts as an E3 ubiquitin-protein ligase which accepts ubiquitin from an E2 ubiquitin-conjugating enzyme in the form of a thioester and then directly transfers the ubiquitin to targeted substrates (PubMed:14602072, PubMed:17028573, PubMed:16387660, PubMed:18718448, PubMed:18718449, PubMed:11046148, PubMed:19592251, PubMed:19116316, PubMed:19881509, PubMed:20491914, PubMed:20392206, PubMed:20068034,…	16	0.0185615	0.99	8	0	14|10|13	2|4|0|0|0|0	862
CDC42_WT	64746	Q9H3P7	Q9H3P7	ACBD3	Golgi resident protein GCP60 (Acyl-CoA-binding domain-containing protein 3) (Golgi complex-associated protein 1) (GOCAP1) (Golgi phosphoprotein 1) (GOLPH1) (PBR- and PKA-associated protein 7) (Peripheral benzodiazepine receptor-associated protein PAP7) [Cleaved into: Golgi resident protein GCP60, N-terminally processed]	Involved in the maintenance of Golgi structure by interacting with giantin, affecting protein transport between the endoplasmic reticulum and Golgi (PubMed:11590181). Involved in hormone-induced steroid biosynthesis in testicular Leydig cells (By similarity). Recruits PI4KB to the Golgi apparatus membrane; enhances the enzyme activity of PI4KB activity via its membrane recruitment thereby increas…	7.33	0.0138826	0.99	11	0	6|4|4	1|0|1|0|0|0	528
CDC42_WT	10602	Q9UKI2	Q9UKI2	CDC42EP3	Cdc42 effector protein 3 (Binder of Rho GTPases 2) (MSE55-related Cdc42-binding protein)	Probably involved in the organization of the actin cytoskeleton. May act downstream of CDC42 to induce actin filament assembly leading to cell shape changes. Induces pseudopodia formation in fibroblasts. {ECO:0000269|PubMed:10490598, ECO:0000269|PubMed:11035016}.	3.33	0.0131102	0.99	33.33	0	2|2|3	0|0|0|0|0|0	254	High Throughput
CDC42_WT	219771	Q8ND76	Q8ND76	CCNY	Cyclin-Y (Cyc-Y) (Cyclin box protein 1) (Cyclin fold protein 1) (cyclin-X)	Positive regulatory subunit of the cyclin-dependent kinases CDK14/PFTK1 and CDK16. Acts as a cell-cycle regulator of Wnt signaling pathway during G2/M phase by recruiting CDK14/PFTK1 to the plasma membrane and promoting phosphorylation of LRP6, leading to the activation of the Wnt signaling pathway. Recruits CDK16 to the plasma membrane. Isoform 3 might play a role in the activation of MYC-mediat…	3.67	0.0107625	0.99	36.67	0	3|4|1	0|0|0|0|0|0	341
CDC42_WT	9351	Q15599	Q15599	SLC9A3R2	Na(+)/H(+) exchange regulatory cofactor NHE-RF2 (NHERF-2) (NHE3 kinase A regulatory protein E3KARP) (SRY-interacting protein 1) (SIP-1) (Sodium-hydrogen exchanger regulatory factor 2) (Solute carrier family 9 isoform A3 regulatory factor 2) (Tyrosine kinase activator protein 1) (TKA-1)	Scaffold protein that connects plasma membrane proteins with members of the ezrin/moesin/radixin family and thereby helps to link them to the actin cytoskeleton and to regulate their surface expression. Necessary for cAMP-mediated phosphorylation and inhibition of SLC9A3 (PubMed:18829453). May also act as scaffold protein in the nucleus. {ECO:0000269|PubMed:10455146, ECO:0000269|PubMed:18829453, …	3	0.00890208	0.99	30	0	3|4|2	0|0|0|0|0|0	337
CDC42_WT	11228	Q8NHQ8	Q8NHQ8	RASSF8	Ras association domain-containing protein 8 (Carcinoma-associated protein HOJ-1)		3.33	0.00794749	0.99	33.33	0	3|2|3	0|0|0|0|0|0	419
CDC42_WT	64969	P82675	P82675	MRPS5	28S ribosomal protein S5, mitochondrial (MRP-S5) (S5mt) (Mitochondrial small ribosomal subunit protein uS5m)		3	0.00697674	0.99	30	0	4|2|3	0|0|0|0|0|0	430
CDC42_WT	23048	Q96RU3	Q96RU3	FNBP1	Formin-binding protein 1 (Formin-binding protein 17) (hFBP17)	May act as a link between RND2 signaling and regulation of the actin cytoskeleton (By similarity). Required to coordinate membrane tubulation with reorganization of the actin cytoskeleton during the late stage of clathrin-mediated endocytosis. Binds to lipids such as phosphatidylinositol 4,5-bisphosphate and phosphatidylserine and promotes membrane invagination and the formation of tubules. Also …	4	0.00648298	0.99	40	0	2|3|7	0|0|0|0|0|0	617
CDC42_WT	1616	Q9UER7	Q9UER7	DAXX	Death domain-associated protein 6 (Daxx) (hDaxx) (ETS1-associated protein 1) (EAP1) (Fas death domain-associated protein)	Transcription corepressor known to repress transcriptional potential of several sumoylated transcription factors. Down-regulates basal and activated transcription. Its transcription repressor activity is modulated by recruiting it to subnuclear compartments like the nucleolus or PML/POD/ND10 nuclear bodies through interactions with MCSR1 and PML, respectively. Seems to regulate transcription in P…	4.67	0.00621011	0.99	14	0	3|5|3	0|0|1|0|0|0	752
CDC42_WT	56704	Q9HDC5	Q9HDC5	JPH1	Junctophilin-1 (JP-1) (Junctophilin type 1)	Junctophilins contribute to the formation of junctional membrane complexes (JMCs) which link the plasma membrane with the endoplasmic or sarcoplasmic reticulum in excitable cells. Provides a structural foundation for functional cross-talk between the cell surface and intracellular calcium release channels. JPH1 contributes to the construction of the skeletal muscle triad by linking the t-tubule (…	4	0.00605144	0.99	40	0	2|5|4	0|0|0|0|0|0	661
CDC42_WT	8140	Q01650	Q01650	SLC7A5	Large neutral amino acids transporter small subunit 1 (4F2 light chain) (4F2 LC) (4F2LC) (CD98 light chain) (Integral membrane protein E16) (L-type amino acid transporter 1) (hLAT1) (Solute carrier family 7 member 5) (y+ system cationic amino acid transporter)	Sodium-independent, high-affinity transport of large neutral amino acids such as phenylalanine, tyrosine, leucine, arginine and tryptophan, when associated with SLC3A2/4F2hc. Involved in cellular amino acid uptake. Acts as an amino acid exchanger. Involved in the transport of L-DOPA across the blood-brain barrier, and that of thyroid hormones triiodothyronine (T3) and thyroxine (T4) across the ce…	3	0.00591716	0.99	30	0	2|2|1	0|0|0|0|0|0	507
CDC42_WT	54606	Q9NY93	Q9NY93	DDX56	Probable ATP-dependent RNA helicase DDX56 (EC 3.6.4.13) (ATP-dependent 61 kDa nucleolar RNA helicase) (DEAD box protein 21) (DEAD box protein 56)	May play a role in later stages of the processing of the pre-ribosomal particles leading to mature 60S ribosomal subunits. Has intrinsic ATPase activity.	3	0.00591716	0.99	30	0	3|2|4	0|0|0|0|0|0	507
CDC42_WT	64419	Q8NCE2	Q8NCE2	MTMR14	Myotubularin-related protein 14 (EC 3.1.3.-) (HCV NS5A-transactivated protein 4 splice variant A-binding protein 1) (NS5ATP4ABP1) (hJumpy)	Lipid phosphatase which efficiently dephosphorylates phosphatidylinositol 3-phosphate (PtdIns3P) and PtdIns(3,5)P2; inactive toward PtdIns4P, PtdIns(3,4)P2, PtdIns(4,5)P2 and PtdIns(3,4,5)P3. {ECO:0000269|PubMed:17008356}.	3.33	0.00512308	0.99	33.33	0	3|1|1	0|0|0|0|0|0	650
CDC42_WT	5922	Q15283	Q15283	RASA2	Ras GTPase-activating protein 2 (GTPase-activating protein 1m) (GAP1m)	Inhibitory regulator of the Ras-cyclic AMP pathway. Binds inositol tetrakisphosphate (IP4).	4.33	0.00510012	0.99	43.33	0	5|3|2	0|0|0|0|0|0	849
CDC42_WT	6674	Q07617	Q07617	SPAG1	Sperm-associated antigen 1 (HSD-3.8) (Infertility-related sperm protein Spag-1)	May play a role in the cytoplasmic assembly of the ciliary dynein arms (By similarity). May play a role in fertilization. Binds GTP and has GTPase activity. {ECO:0000250, ECO:0000269|PubMed:11517287, ECO:0000269|PubMed:1299558}.	4.67	0.0050432	0.99	14	0	4|2|4	0|0|1|0|0|0	926
CDC42_WT	51347	Q9H2K8	Q9H2K8	TAOK3	Serine/threonine-protein kinase TAO3 (EC 2.7.11.1) (Cutaneous T-cell lymphoma-associated antigen HD-CL-09) (CTCL-associated antigen HD-CL-09) (Dendritic cell-derived protein kinase) (JNK/SAPK-inhibitory kinase) (Jun kinase-inhibitory kinase) (Kinase from chicken homolog A) (hKFC-A) (Thousand and one amino acid protein 3)	Serine/threonine-protein kinase that acts as a regulator of the p38/MAPK14 stress-activated MAPK cascade and of the MAPK8/JNK cascade. Acts as an activator of the p38/MAPK14 stress-activated MAPK cascade. In response to DNA damage, involved in the G2/M transition DNA damage checkpoint by activating the p38/MAPK14 stress-activated MAPK cascade, probably by mediating phosphorylation of upstream MAP…	3.33	0.00370824	0.99	33.33	0	3|2|3	0|0|0|0|0|0	898
CDC42_WT	57122	P57740	P57740	NUP107	Nuclear pore complex protein Nup107 (107 kDa nucleoporin) (Nucleoporin Nup107)	Plays a role in the nuclear pore complex (NPC) assembly and/or maintenance (PubMed:12552102, PubMed:15229283, PubMed:30179222). Required for the assembly of peripheral proteins into the NPC (PubMed:15229283, PubMed:12552102). May anchor NUP62 to the NPC (PubMed:15229283). Involved in nephrogenesis (PubMed:30179222). {ECO:0000269|PubMed:12552102, ECO:0000269|PubMed:15229283, ECO:0000269|PubMed:301…	3.33	0.0036	0.99	33.33	0	3|2|3	0|0|0|0|0|0	925
CDC42_WT	5331	Q01970	Q01970	PLCB3	1-phosphatidylinositol 4,5-bisphosphate phosphodiesterase beta-3 (EC 3.1.4.11) (Phosphoinositide phospholipase C-beta-3) (Phospholipase C-beta-3) (PLC-beta-3)	The production of the second messenger molecules diacylglycerol (DAG) and inositol 1,4,5-trisphosphate (IP3) is mediated by activated phosphatidylinositol-specific phospholipase C enzymes.	4.33	0.00350891	0.99	13	0	6|3|2	1|0|0|0|0|0	1234
CDC42_WT	4650	Q13459	Q13459	MYO9B	Unconventional myosin-IXb (Unconventional myosin-9b)	Myosins are actin-based motor molecules with ATPase activity. Unconventional myosins serve in intracellular movements. Binds actin with high affinity both in the absence and presence of ATP and its mechanochemical activity is inhibited by calcium ions (PubMed:9490638). Also acts as a GTPase activator for RHOA (PubMed:9490638, PubMed:26529257). Plays a role in the regulation of cell migration via …	7	0.00346192	0.99	21	0	11|7|3	0|0|1|0|0|0	2022
CDC42_WT	23157	Q14141	Q14141	SEPTIN6	Septin-6	Filament-forming cytoskeletal GTPase. Required for normal organization of the actin cytoskeleton. Involved in cytokinesis. May play a role in HCV RNA replication. Forms a filamentous structure with SEPT12, SEPT6, SEPT2 and probably SEPT4 at the sperm annulus which is required for the structural integrity and motility of the sperm tail during postmeiotic differentiation (PubMed:25588830). {ECO:000…	15.33	0.0353226	0.98	11.5	0	10|8|8	0|4|0|0|0|0	434
CDC42_WT	57488	A0FGR8	A0FGR8	ESYT2	Extended synaptotagmin-2 (E-Syt2) (Chr2Syt)	Tethers the endoplasmic reticulum to the cell membrane and promotes the formation of appositions between the endoplasmic reticulum and the cell membrane. Binds glycerophospholipids in a barrel-like domain and may play a role in cellular lipid transport. Plays a role in FGF signaling via its role in the rapid internalization of FGFR1 that has been activated by FGF1 binding; this occurs most likely…	23.33	0.0261254	0.98	3.68	0	15|16|14	8|5|6|0|0|0	893
CDC42_WT	114882	Q9BZF1	Q9BZF1	OSBPL8	Oxysterol-binding protein-related protein 8 (ORP-8) (OSBP-related protein 8)	Lipid transporter involved in lipid countertransport between the endoplasmic reticulum and the plasma membrane: specifically exchanges phosphatidylserine with phosphatidylinositol 4-phosphate (PI4P), delivering phosphatidylserine to the plasma membrane in exchange for PI4P, which is degraded by the SAC1/SACM1L phosphatase in the endoplasmic reticulum. Binds phosphatidylserine and PI4P in a mutual…	12.67	0.014252	0.98	4.75	0	13|10|9	3|3|2|0|1|0	889
CDC42_WT	51715	Q9ULC3	Q9ULC3	RAB23	Ras-related protein Rab-23	The small GTPases Rab are key regulators of intracellular membrane trafficking, from the formation of transport vesicles to their fusion with membranes. Rabs cycle between an inactive GDP-bound form and an active GTP-bound form that is able to recruit to membranes different set of downstream effectors directly responsible for vesicle formation, movement, tethering and fusion. Together with SUFU, …	3	0.0126582	0.98	30	0	4|2|2	0|0|0|0|0|0	237
CDC42_WT	23673	Q86Y82	Q86Y82	STX12	Syntaxin-12	SNARE that acts to regulate protein transport between late endosomes and the trans-Golgi network. The SNARE complex containing STX6, STX12, VAMP4 and VTI1A mediates vesicle fusion (in vitro) (By similarity). Through complex formation with GRIP1, GRIA2 and NSG1 controls the intracellular fate of AMPAR and the endosomal sorting of the GRIA2 subunit toward recycling and membrane targeting (By simila…	2.67	0.00967391	0.98	26.67	0	3|2|2	0|0|0|0|0|0	276
CDC42_WT	3482	P11717	P11717	IGF2R	Cation-independent mannose-6-phosphate receptor (CI Man-6-P receptor) (CI-MPR) (M6PR) (300 kDa mannose 6-phosphate receptor) (MPR 300) (Insulin-like growth factor 2 receptor) (Insulin-like growth factor II receptor) (IGF-II receptor) (M6P/IGF2 receptor) (M6P/IGF2R) (CD antigen CD222)	Transport of phosphorylated lysosomal enzymes from the Golgi complex and the cell surface to lysosomes. Lysosomal enzymes bearing phosphomannosyl residues bind specifically to mannose-6-phosphate receptors in the Golgi apparatus and the resulting receptor-ligand complex is transported to an acidic prelyosomal compartment where the low pH mediates the dissociation of the complex. This receptor als…	22.67	0.00910076	0.98	5.23	0	25|15|11	4|3|6|0|0|0	2491
CDC42_WT	58533	Q9UNH7	Q9UNH7	SNX6	Sorting nexin-6 (TRAF4-associated factor 2) [Cleaved into: Sorting nexin-6, N-terminally processed]	Involved in several stages of intracellular trafficking. Interacts with membranes phosphatidylinositol 3,4-bisphosphate and/or phosphatidylinositol 4,5-bisphosphate (Probable). Acts in part as component of the retromer membrane-deforming SNX-BAR subcomplex (PubMed:19935774). The SNX-BAR retromer mediates retrograde transport of cargo proteins from endosomes to the trans-Golgi network (TGN) and is…	3.33	0.00796651	0.98	10	0	3|3|3	1|0|0|0|0|0	418
CDC42_WT	9533	O15160	O15160	POLR1C	DNA-directed RNA polymerases I and III subunit RPAC1 (DNA-directed RNA polymerase I subunit C) (RNA polymerases I and III subunit AC1) (AC40) (DNA-directed RNA polymerases I and III 40 kDa polypeptide) (RPA40) (RPA39) (RPC40)	DNA-dependent RNA polymerase catalyzes the transcription of DNA into RNA using the four ribonucleoside triphosphates as substrates. Common component of RNA polymerases I and III which synthesize ribosomal RNA precursors and small RNAs, such as 5S rRNA and tRNAs, respectively. RPAC1 is part of the Pol core element with the central large cleft and probably a clamp element that moves to open and clo…	2.67	0.00771676	0.98	26.67	0	3|2|3	0|0|0|0|0|0	346
CDC42_WT	8987	O95210	O95210	STBD1	Starch-binding domain-containing protein 1 (Genethonin-1) (Glycophagy cargo receptor STBD1)	Acts as a cargo receptor for glycogen. Delivers its cargo to an autophagic pathway called glycophagy, resulting in the transport of glycogen to lysosomes. {ECO:0000269|PubMed:20810658, ECO:0000269|PubMed:21893048, ECO:0000269|PubMed:24837458}.	2.67	0.0074581	0.98	26.67	0	3|2|1	0|0|0|0|0|0	358
CDC42_WT	10988	P50579	P50579	METAP2	Methionine aminopeptidase 2 (MAP 2) (MetAP 2) (EC 3.4.11.18) (Initiation factor 2-associated 67 kDa glycoprotein) (p67) (p67eIF2) (Peptidase M)	Cotranslationally removes the N-terminal methionine from nascent proteins. The N-terminal methionine is often cleaved when the second residue in the primary sequence is small and uncharged (Met-Ala-, Cys, Gly, Pro, Ser, Thr, or Val). The catalytic activity of human METAP2 toward Met-Val peptides is consistently two orders of magnitude higher than that of METAP1, suggesting that it is responsible …	2.67	0.00558577	0.98	26.67	0	3|1|2	0|0|0|0|0|0	478
CDC42_WT	6599	Q92922	Q92922	SMARCC1	SWI/SNF complex subunit SMARCC1 (BRG1-associated factor 155) (BAF155) (SWI/SNF complex 155 kDa subunit) (SWI/SNF-related matrix-associated actin-dependent regulator of chromatin subfamily C member 1)	Involved in transcriptional activation and repression of select genes by chromatin remodeling (alteration of DNA-nucleosome topology). Component of SWI/SNF chromatin remodeling complexes that carry out key enzymatic activities, changing chromatin structure by altering DNA-histone contacts within a nucleosome in an ATP-dependent manner. May stimulate the ATPase activity of the catalytic subunit of…	5.67	0.00513122	0.98	8.5	0	4|5|5	0|1|1|0|0|0	1105
CDC42_WT	444	Q12797	Q12797	ASPH	Aspartyl/asparaginyl beta-hydroxylase (EC 1.14.11.16) (Aspartate beta-hydroxylase) (ASP beta-hydroxylase) (Peptide-aspartate beta-dioxygenase)	Isoform 1: specifically hydroxylates an Asp or Asn residue in certain epidermal growth factor-like (EGF) domains of a number of proteins. {ECO:0000269|PubMed:11773073}.; Isoform 8: membrane-bound Ca(2+)-sensing protein, which is a structural component of the ER-plasma membrane junctions. Isoform 8 regulates the activity of Ca(+2) released-activated Ca(+2) (CRAC) channels in T-cells. {ECO:0000269|…	3.33	0.00439314	0.98	33.33	0	4|1|2	0|0|0|0|0|0	758
CDC42_WT	55218	Q9NVH0	Q9NVH0	EXD2	Exonuclease 3'-5' domain-containing protein 2 (EC 3.1.11.1) (Exonuclease 3'-5' domain-like-containing protein 2)	Exonuclease required for double-strand breaks resection and efficient homologous recombination. Plays a key role in controlling the initial steps of chromosomal break repair, it is recruited to chromatin in a damage-dependent manner and functionally interacts with the MRN complex to accelerate resection through its 3'-5' exonuclease activity, which efficiently processes double-stranded DNA substr…	2.67	0.00429952	0.98	26.67	0	3|2|2	0|0|0|0|0|0	621
CDC42_WT	387597	Q71H61	Q71H61	ILDR2	Immunoglobulin-like domain-containing receptor 2	May be involved in lipid homeostasis and ER stress pathways. {ECO:0000250}.	2.67	0.0041784	0.98	26.67	0	3|2|2	0|0|0|0|0|0	639
CDC42_WT	5318	Q99959	Q99959	PKP2	Plakophilin-2	May play a role in junctional plaques. {ECO:0000269|PubMed:22781308}.	3	0.00358423	0.98	30	0	4|1|1	0|0|0|0|0|0	837
CDC42_WT	25800	Q13433	Q13433	SLC39A6	Zinc transporter ZIP6 (Estrogen-regulated protein LIV-1) (Solute carrier family 39 member 6) (Zrt- and Irt-like protein 6) (ZIP-6)	May act as a zinc-influx transporter. {ECO:0000269|PubMed:12839489}.	2.67	0.00353642	0.98	26.67	0	1|2|3	0|0|0|0|0|0	755
CDC42_WT	64285	Q96CC6	Q96CC6	RHBDF1	Inactive rhomboid protein 1 (iRhom1) (Epidermal growth factor receptor-related protein) (Rhomboid 5 homolog 1) (Rhomboid family member 1) (p100hRho)	Rhomboid protease-like protein which has no protease activity but regulates the secretion of several ligands of the epidermal growth factor receptor. Indirectly activates the epidermal growth factor receptor signaling pathway and may thereby regulate sleep, cell survival, proliferation and migration. {ECO:0000269|PubMed:15965977, ECO:0000269|PubMed:18524845, ECO:0000269|PubMed:18832597, ECO:00002…	3	0.00350877	0.98	30	0	4|2|2	0|0|0|0|0|0	855
CDC42_WT	728642	Q9UQ88	Q9UQ88	CDK11A	Cyclin-dependent kinase 11A (EC 2.7.11.22) (Cell division cycle 2-like protein kinase 2) (Cell division protein kinase 11A) (Galactosyltransferase-associated protein kinase p58/GTA) (PITSLRE serine/threonine-protein kinase CDC2L2)	Appears to play multiple roles in cell cycle progression, cytokinesis and apoptosis. The p110 isoforms have been suggested to be involved in pre-mRNA splicing, potentially by phosphorylating the splicing protein SFRS7. The p58 isoform may act as a negative regulator of normal cell cycle progression. {ECO:0000269|PubMed:12501247, ECO:0000269|PubMed:12624090}.	2.67	0.00346753	0.98	26.67	0	2|4|2	0|0|0|0|0|0	770
CDC42_WT	55701	Q8TER5	Q8TER5	ARHGEF40	Rho guanine nucleotide exchange factor 40 (Protein SOLO)	May act as a guanine nucleotide exchange factor (GEF). {ECO:0000250}.	2.67	0.00175774	0.98	26.67	0	2|2|3	0|0|0|0|0|0	1519
CDC42_WT	55714	Q9P273	Q9P273	TENM3	Teneurin-3 (Ten-3) (Protein Odd Oz/ten-m homolog 3) (Tenascin-M3) (Ten-m3) (Teneurin transmembrane protein 3)	Involved in neural development by regulating the establishment of proper connectivity within the nervous system. Acts in both pre- and postsynaptic neurons in the hippocampus to control the assembly of a precise topographic projection: required in both CA1 and subicular neurons for the precise targeting of proximal CA1 axons to distal subiculum, probably by promoting homophilic cell adhesion. Req…	4.67	0.00173027	0.98	46.67	0	8|2|1	0|0|0|0|0|0	2699
CDC42_WT	6194	P62753	P62753	RPS6	40S ribosomal protein S6 (Phosphoprotein NP33) (Small ribosomal subunit protein eS6)	May play an important role in controlling cell growth and proliferation through the selective translation of particular classes of mRNA.	21.33	0.0856626	0.97	3.05	0	10|10|10	6|6|7|4|8|5	249
CDC42_WT	9950	Q8TBA6	Q8TBA6	GOLGA5	Golgin subfamily A member 5 (Cell proliferation-inducing gene 31 protein) (Golgin-84) (Protein Ret-II) (RET-fused gene 5 protein)	Involved in maintaining Golgi structure. Stimulates the formation of Golgi stacks and ribbons. Involved in intra-Golgi retrograde transport. {ECO:0000269|PubMed:12538640, ECO:0000269|PubMed:15718469}.	36	0.0492476	0.97	3	0	29|24|27	13|9|14|0|0|0	731	High Throughput
CDC42_WT	57003	Q96A33	Q96A33	CCDC47	Coiled-coil domain-containing protein 47		20.33	0.0420911	0.97	3.81	0	13|11|9	4|5|7|0|0|0	483
CDC42_WT	57506	Q7Z434	Q7Z434	MAVS	Mitochondrial antiviral-signaling protein (MAVS) (CARD adapter inducing interferon beta) (Cardif) (Interferon beta promoter stimulator protein 1) (IPS-1) (Putative NF-kappa-B-activating protein 031N) (Virus-induced-signaling adapter) (VISA)	Required for innate immune defense against viruses. Acts downstream of DHX33, DDX58/RIG-I and IFIH1/MDA5, which detect intracellular dsRNA produced during viral replication, to coordinate pathways leading to the activation of NF-kappa-B, IRF3 and IRF7, and to the subsequent induction of antiviral cytokines such as IFN-beta and RANTES (CCL5). Peroxisomal and mitochondrial MAVS act sequentially to …	9	0.0166667	0.97	4.5	0	6|6|5	3|2|1|0|0|0	540
CDC42_WT	23513	Q14160	Q14160	SCRIB	Protein scribble homolog (Scribble) (hScrib) (Protein LAP4)	Scaffold protein involved in different aspects of polarized cells differentiation regulating epithelial and neuronal morphogenesis. Most probably functions in the establishment of apico-basal cell polarity. May function in cell proliferation regulating progression from G1 to S phase and as a positive regulator of apoptosis for instance during acinar morphogenesis of the mammary epithelium. May al…	20	0.0120846	0.97	3.16	0	16|17|15	7|6|6|0|0|0	1655
CDC42_WT	10435	O14613	O14613	CDC42EP2	Cdc42 effector protein 2 (Binder of Rho GTPases 1)	Probably involved in the organization of the actin cytoskeleton. May act downstream of CDC42 to induce actin filament assembly leading to cell shape changes. Induces pseudopodia formation in fibroblasts in a CDC42-dependent manner. {ECO:0000269|PubMed:10490598, ECO:0000269|PubMed:11035016}.	2.33	0.0110952	0.97	23.33	0	2|2|2	0|0|0|0|0|0	210	High Throughput
CDC42_WT	1947	P98172	P98172	EFNB1	Ephrin-B1 (EFL-3) (ELK ligand) (ELK-L) (EPH-related receptor tyrosine kinase ligand 2) (LERK-2) [Cleaved into: Ephrin-B1 C-terminal fragment (Ephrin-B1 CTF); Ephrin-B1 intracellular domain (Ephrin-B1 ICD)]	Cell surface transmembrane ligand for Eph receptors, a family of receptor tyrosine kinases which are crucial for migration, repulsion and adhesion during neuronal, vascular and epithelial development (PubMed:8070404, PubMed:7973638). Binding to Eph receptors residing on adjacent cells leads to contact-dependent bidirectional signaling into neighboring cells (PubMed:8070404, PubMed:7973638). Shows…	2.33	0.0067341	0.97	23.33	0	2|2|3	0|0|0|0|0|0	346
CDC42_WT	83444	Q9C086	Q9C086	INO80B	INO80 complex subunit B (High mobility group AT-hook 1-like 4) (IES2 homolog) (hIes2) (PAP-1-associated protein 1) (PAPA-1) (Zinc finger HIT domain-containing protein 4)	Induces growth and cell cycle arrests at the G1 phase of the cell cycle. {ECO:0000269|PubMed:15556297}.; Proposed core component of the chromatin remodeling INO80 complex which is involved in transcriptional regulation, DNA replication and probably DNA repair. {ECO:0000269|PubMed:15556297}.	2.33	0.00654494	0.97	23.33	0	2|2|2	0|0|0|0|0|0	356
CDC42_WT	84061	Q9H0U3	Q9H0U3	MAGT1	Magnesium transporter protein 1 (MagT1) (Dolichyl-diphosphooligosaccharide--protein glycosyltransferase subunit MAGT1) (Oligosaccharyl transferase subunit MAGT1) (Implantation-associated protein) (IAP)	Acts as accessory component of the N-oligosaccharyl transferase (OST) complex which catalyzes the transfer of a high mannose oligosaccharide from a lipid-linked oligosaccharide donor to an asparagine residue within an Asn-X-Ser/Thr consensus motif in nascent polypeptide chains. Involved in N-glycosylation of STT3B-dependent substrates. Specifically required for the glycosylation of a subset of ac…	2.33	0.00634877	0.97	23.33	0	2|1|1	0|0|0|0|0|0	367
CDC42_WT	347902	Q86SJ2	Q86SJ2	AMIGO2	Amphoterin-induced protein 2 (AMIGO-2) (Alivin-1) (Differentially expressed in gastric adenocarcinomas) (DEGA)	Required for depolarization-dependent survival of cultured cerebellar granule neurons. May mediate homophilic as well as heterophilic cell-cell interaction with AMIGO1 or AMIGO3. May contribute to signal transduction through its intracellular domain. May be required for tumorigenesis of a subset of gastric adenocarcinomas.	2.33	0.0044636	0.97	23.33	0	2|2|3	0|0|0|0|0|0	522
CDC42_WT	57630	Q7Z6J0	Q7Z6J0	SH3RF1	E3 ubiquitin-protein ligase SH3RF1 (EC 2.3.2.27) (Plenty of SH3s) (Protein POSH) (RING finger protein 142) (RING-type E3 ubiquitin transferase SH3RF1) (SH3 domain-containing RING finger protein 1) (SH3 multiple domains protein 2)	Has E3 ubiquitin-protein ligase activity. In the absence of an external substrate, it can catalyze self-ubiquitination (PubMed:15659549, PubMed:20696164). Stimulates ubiquitination of potassium channel KCNJ1, enhancing it's dynamin-dependent and clathrin-independent endocytosis (PubMed:19710010). Acts as a scaffold protein that coordinates with MAPK8IP1/JIP1 in organizing different components of …	2.33	0.00262387	0.97	23.33	0	3|2|2	0|0|0|0|0|0	888
CDC42_WT	23002	Q9Y4D1	Q9Y4D1	DAAM1	Disheveled-associated activator of morphogenesis 1	Binds to disheveled (Dvl) and Rho, and mediates Wnt-induced Dvl-Rho complex formation. May play a role as a scaffolding protein to recruit Rho-GDP and Rho-GEF, thereby enhancing Rho-GTP formation. Can direct nucleation and elongation of new actin filaments. Involved in building functional cilia (PubMed:16630611, PubMed:17482208). Involved in the organization of the subapical actin network in mult…	2.33	0.00216141	0.97	23.33	0	2|2|3	0|0|0|0|0|0	1078
CDC42_WT	134957	Q5T5C0	Q5T5C0	STXBP5	Syntaxin-binding protein 5 (Lethal(2) giant larvae protein homolog 3) (Tomosyn-1)	Plays a regulatory role in calcium-dependent exocytosis and neurotransmitter release. Inhibits membrane fusion between transport vesicles and the plasma membrane. May modulate the assembly of trans-SNARE complexes between transport vesicles and the plasma membrane. Inhibits translocation of GLUT4 from intracellular vesicles to the plasma membrane. Competes with STXBP1 for STX1 binding (By similar…	2.33	0.00208969	0.97	23.33	0	2|2|3	0|0|0|0|0|0	1115
CDC42_WT	9645	O94851	O94851	MICAL2	[F-actin]-monooxygenase MICAL2 (EC 1.14.13.225) (Molecule interacting with CasL protein 2) (MICAL-2)	Nuclear monooxygenase that promotes depolymerization of F-actin by mediating oxidation of specific methionine residues on actin to form methionine-sulfoxide, resulting in actin filament disassembly and preventing repolymerization (PubMed:24440334). In the absence of actin, it also functions as a NADPH oxidase producing H(2)O(2) (By similarity). Acts as a key regulator of the SRF signaling pathway…	2.33	0.00207295	0.97	23.33	0	2|3|2	0|0|0|0|0|0	1124
CDC42_WT	57062	Q9GZR7	Q9GZR7	DDX24	ATP-dependent RNA helicase DDX24 (EC 3.6.4.13) (DEAD box protein 24)	ATP-dependent RNA helicase. {ECO:0000305}.	36.33	0.0422934	0.96	3.21	0.01	26|17|23	13|13|8|0|0|0	859
CDC42_WT	55379	Q96AG4	Q96AG4	LRRC59	Leucine-rich repeat-containing protein 59 (Ribosome-binding protein p34) (p34) [Cleaved into: Leucine-rich repeat-containing protein 59, N-terminally processed]	Required for nuclear import of FGF1, but not that of FGF2. Might regulate nuclear import of exogenous FGF1 by facilitating interaction with the nuclear import machinery and by transporting cytosolic FGF1 to, and possibly through, the nuclear pores. {ECO:0000269|PubMed:22321063}.	6.33	0.0206189	0.96	9.5	0	7|3|5	0|1|1|0|0|0	307
CDC42_WT	55114	Q68EM7	Q68EM7	ARHGAP17	Rho GTPase-activating protein 17 (Rho-type GTPase-activating protein 17) (RhoGAP interacting with CIP4 homologs protein 1) (RICH-1)	Rho GTPase-activating protein involved in the maintenance of tight junction by regulating the activity of CDC42, thereby playing a central role in apical polarity of epithelial cells. Specifically acts as a GTPase activator for the CDC42 GTPase by converting it to an inactive GDP-bound state. The complex formed with AMOT acts by regulating the uptake of polarity proteins at tight junctions, possi…	6.67	0.00757094	0.96	10	0.01	7|5|7	2|0|0|0|0|0	881	Low Throughput
CDC42_WT	51631	Q9Y383	Q9Y383	LUC7L2	Putative RNA-binding protein Luc7-like 2	May bind to RNA via its Arg/Ser-rich domain.	2	0.00510204	0.96	20	0	2|2|2	0|0|0|0|0|0	392
CDC42_WT	10052	P36383	P36383	GJC1	Gap junction gamma-1 protein (Connexin-45) (Cx45) (Gap junction alpha-7 protein)	One gap junction consists of a cluster of closely packed pairs of transmembrane channels, the connexons, through which materials of low MW diffuse from one cell to a neighboring cell.	2	0.00505051	0.96	20	0	2|2|2	0|0|0|0|0|0	396
CDC42_WT	53834	Q8N441	Q8N441	FGFRL1	Fibroblast growth factor receptor-like 1 (FGF receptor-like protein 1) (FGF homologous factor receptor) (FGFR-like protein) (Fibroblast growth factor receptor 5) (FGFR-5)	Has a negative effect on cell proliferation. {ECO:0000250}.	2	0.00396825	0.96	20	0	2|2|1	0|0|0|0|0|0	504
CDC42_WT	165215	Q6P995	Q6P995	FAM171B	Protein FAM171B		2	0.00242131	0.96	20	0	2|2|2	0|0|0|0|0|0	826
RAC1_G12V	10458	Q9UQB8	Q9UQB8	BAIAP2	Brain-specific angiogenesis inhibitor 1-associated protein 2 (BAI-associated protein 2) (BAI1-associated protein 2) (Protein BAP2) (Fas ligand-associated factor 3) (FLAF3) (Insulin receptor substrate p53/p58) (IRS-58) (IRSp53/58) (Insulin receptor substrate protein of 53 kDa) (IRSp53) (Insulin receptor substrate p53)	Adapter protein that links membrane-bound small G-proteins to cytoplasmic effector proteins. Necessary for CDC42-mediated reorganization of the actin cytoskeleton and for RAC1-mediated membrane ruffling. Involved in the regulation of the actin cytoskeleton by WASF family members and the Arp2/3 complex. Plays a role in neurite growth. Acts syngeristically with ENAH to promote filipodia formation. …	109	0.20412	1	13.08	0	30|30|31	7|9|9|0|0|0	534	Low Throughput
RAC1_G12V	118	P35611	P35611	ADD1	Alpha-adducin (Erythrocyte adducin subunit alpha)	Membrane-cytoskeleton-associated protein that promotes the assembly of the spectrin-actin network. Binds to calmodulin.	63.33	0.0859294	1	2.84	0	22|22|24	21|24|22|0|0|0	737
RAC1_G12V	989	Q16181	Q16181	SEPTIN7	Septin-7 (CDC10 protein homolog)	Filament-forming cytoskeletal GTPase. Required for normal organization of the actin cytoskeleton. Required for normal progress through mitosis. Involved in cytokinesis. Required for normal association of CENPE with the kinetochore. Plays a role in ciliogenesis and collective cell movements. Forms a filamentous structure with SEPT12, SEPT6, SEPT2 and probably SEPT4 at the sperm annulus which is re…	34.33	0.0787385	1	5.72	0	16|14|17	5|6|7|0|0|0	436
RAC1_G12V	55075	Q9BZF9	Q9BZF9	UACA	Uveal autoantigen with coiled-coil domains and ankyrin repeats	Regulates APAF1 expression and plays an important role in the regulation of stress-induced apoptosis. Promotes apoptosis by regulating three pathways, apoptosome up-regulation, LGALS3/galectin-3 down-regulation and NF-kappa-B inactivation. Regulates the redistribution of APAF1 into the nucleus after proapoptotic stress. Down-regulates the expression of LGALS3 by inhibiting NFKB1 (By similarity). …	104	0.0734463	1	10.4	0	63|61|48	10|11|9|0|0|0	1416
RAC1_G12V	26499	Q9NYT0	Q9NYT0	PLEK2	Pleckstrin-2	May help orchestrate cytoskeletal arrangement. Contribute to lamellipodia formation.	24.33	0.0689235	1	24.33	0	13|10|14	0|3|0|0|0|0	353
RAC1_G12V	8874	Q14155	Q14155	ARHGEF7	Rho guanine nucleotide exchange factor 7 (Beta-Pix) (COOL-1) (PAK-interacting exchange factor beta) (p85)	Acts as a RAC1 guanine nucleotide exchange factor (GEF) and can induce membrane ruffling. Functions in cell migration, attachment and cell spreading. Promotes targeting of RAC1 to focal adhesions (By similarity). May function as a positive regulator of apoptosis. Downstream of NMDA receptors and CaMKK-CaMK1 signaling cascade, promotes the formation of spines and synapses in hippocampal neurons. {…	44	0.0681115	1	13.2	0	24|23|24	4|1|5|0|0|0	646	Low Throughput
RAC1_G12V	2036	Q9H4G0	Q9H4G0	EPB41L1	Band 4.1-like protein 1 (Neuronal protein 4.1) (4.1N)	May function to confer stability and plasticity to neuronal membrane via multiple interactions, including the spectrin-actin-based cytoskeleton, integral membrane channels and membrane-associated guanylate kinases.	48.67	0.0624775	1	5.41	0	29|25|22	8|11|8|0|0|0	779
RAC1_G12V	6093	Q13464	Q13464	ROCK1	Rho-associated protein kinase 1 (EC 2.7.11.1) (Renal carcinoma antigen NY-REN-35) (Rho-associated, coiled-coil-containing protein kinase 1) (Rho-associated, coiled-coil-containing protein kinase I) (ROCK-I) (p160 ROCK-1) (p160ROCK)	Protein kinase which is a key regulator of actin cytoskeleton and cell polarity. Involved in regulation of smooth muscle contraction, actin cytoskeleton organization, stress fiber and focal adhesion formation, neurite retraction, cell adhesion and motility via phosphorylation of DAPK3, GFAP, LIMK1, LIMK2, MYL9/MLC2, PFN1 and PPP1R12A. Phosphorylates FHOD1 and acts synergistically with it to promo…	84	0.0620384	1	3.71	0	59|56|47	27|17|24|0|0|0	1354
RAC1_G12V	5861	P62820	P62820	RAB1A	Ras-related protein Rab-1A (YPT1-related protein)	The small GTPases Rab are key regulators of intracellular membrane trafficking, from the formation of transport vesicles to their fusion with membranes. Rabs cycle between an inactive GDP-bound form and an active GTP-bound form that is able to recruit to membranes different sets of downstream effectors directly responsible for vesicle formation, movement, tethering and fusion. RAB1A regulates ves…	12.33	0.0601463	1	123.33	0	6|7|8	0|0|0|0|0|0	205
RAC1_G12V	11168	O75475	O75475	PSIP1	PC4 and SFRS1-interacting protein (CLL-associated antigen KW-7) (Dense fine speckles 70 kDa protein) (DFS 70) (Lens epithelium-derived growth factor) (Transcriptional coactivator p75/p52)	Transcriptional coactivator involved in neuroepithelial stem cell differentiation and neurogenesis. Involved in particular in lens epithelial cell gene regulation and stress responses. May play an important role in lens epithelial to fiber cell terminal differentiation. May play a protective role during stress-induced apoptosis. Isoform 2 is a more general and stronger transcriptional coactivator…	19	0.0570571	1	5.7	0	10|11|12	3|2|5|0|0|0	333
RAC1_G12V	10970	Q07065	Q07065	CKAP4	Cytoskeleton-associated protein 4 (63-kDa cytoskeleton-linking membrane protein) (Climp-63) (p63)	High-affinity epithelial cell surface receptor for APF.; Mediates the anchoring of the endoplasmic reticulum to microtubules.	34.33	0.0570266	1	3.22	0	22|19|19	9|11|12|0|0|0	602
RAC1_G12V	57003	Q96A33	Q96A33	CCDC47	Coiled-coil domain-containing protein 47		27	0.0559006	1	5.06	0	17|15|14	4|5|7|0|0|0	483
RAC1_G12V	10979	Q96AC1	Q96AC1	FERMT2	Fermitin family homolog 2 (Kindlin-2) (Mitogen-inducible gene 2 protein) (MIG-2) (Pleckstrin homology domain-containing family C member 1) (PH domain-containing family C member 1)	Scaffolding protein that enhances integrin activation mediated by TLN1 and/or TLN2, but activates integrins only weakly by itself. Binds to membranes enriched in phosphoinositides. Enhances integrin-mediated cell adhesion onto the extracellular matrix and cell spreading; this requires both its ability to interact with integrins and with phospholipid membranes. Required for the assembly of focal a…	36	0.0524017	1	27	0	22|13|26	0|2|2|0|0|0	687
RAC1_G12V	64425	Q9GZS1	Q9GZS1	POLR1E	DNA-directed RNA polymerase I subunit RPA49 (RNA polymerase I subunit A49) (DNA-directed RNA polymerase I subunit E) (RNA polymerase I-associated factor 1) (RNA polymerase I-associated factor 53)	DNA-dependent RNA polymerase catalyzes the transcription of DNA into RNA using the four ribonucleoside triphosphates as substrates. Component of RNA polymerase I which synthesizes ribosomal RNA precursors. Appears to be involved in the formation of the initiation complex at the promoter by mediating the interaction between Pol I and UBTF/UBF (By similarity). {ECO:0000250}.	21.67	0.0517184	1	4.64	0	11|11|11	5|5|4|0|3|0	419
RAC1_G12V	2010	P50402	P50402	EMD	Emerin	Stabilizes and promotes the formation of a nuclear actin cortical network. Stimulates actin polymerization in vitro by binding and stabilizing the pointed end of growing filaments. Inhibits beta-catenin activity by preventing its accumulation in the nucleus. Acts by influencing the nuclear accumulation of beta-catenin through a CRM1-dependent export pathway. Links centrosomes to the nuclear envel…	13	0.0511811	1	5.57	0	6|6|7	3|1|3|0|0|0	254
RAC1_G12V	51070	Q9Y314	Q9Y314	NOSIP	Nitric oxide synthase-interacting protein (E3 ubiquitin-protein ligase NOSIP) (EC 2.3.2.27) (RING-type E3 ubiquitin transferase NOSIP) (eNOS-interacting protein)	E3 ubiquitin-protein ligase that is essential for proper development of the forebrain, the eye, and the face. Catalyzes monoubiquitination of serine/threonine-protein phosphatase 2A (PP2A) catalytic subunit PPP2CA/PPP2CB (By similarity). Negatively regulates nitric oxide production by inducing NOS1 and NOS3 translocation to actin cytoskeleton and inhibiting their enzymatic activity (PubMed:111498…	15.33	0.0509302	1	6.57	0	10|9|9	1|3|3|0|0|0	301
RAC1_G12V	79658	A1A4S6	A1A4S6	ARHGAP10	Rho GTPase-activating protein 10 (GTPase regulator associated with focal adhesion kinase 2) (Graf-related protein 2) (Rho-type GTPase-activating protein 10)	GTPase activator for the small GTPases RhoA and Cdc42 by converting them to an inactive GDP-bound state. Essential for PTKB2 regulation of cytoskeletal organization via Rho family GTPases. Inhibits PAK2 proteolytic fragment PAK-2p34 kinase activity and changes its localization from the nucleus to the perinuclear region. Stabilizes PAK-2p34 thereby increasing stimulation of cell death (By similari…	40	0.0508906	1	120	0	24|20|23	0|1|0|0|0|0	786
RAC1_G12V	26092	Q5JTV8	Q5JTV8	TOR1AIP1	Torsin-1A-interacting protein 1 (Lamin-associated protein 1B) (LAP1B)	Required for nuclear membrane integrity. Induces TOR1A and TOR1B ATPase activity and is required for their location on the nuclear membrane. Binds to A- and B-type lamins. Possible role in membrane attachment and assembly of the nuclear lamina. {ECO:0000269|PubMed:23569223}.	28	0.0480274	1	3.82	0	15|13|12	9|6|7|0|1|2	583
RAC1_G12V	144402	Q86YQ8	Q86YQ8	CPNE8	Copine-8 (Copine VIII)	Probable calcium-dependent phospholipid-binding protein that may play a role in calcium-mediated intracellular processes. {ECO:0000250|UniProtKB:Q99829}.	27	0.0478723	1	270	0	15|13|15	0|0|0|0|0|0	564
RAC1_G12V	81839	Q8TAA9	Q8TAA9	VANGL1	Vang-like protein 1 (Loop-tail protein 2 homolog) (LPP2) (Strabismus 2) (Van Gogh-like protein 1)		25	0.0477099	1	250	0	15|16|15	0|0|0|0|0|0	524
RAC1_G12V	55971	Q9UHR4	Q9UHR4	BAIAP2L1	Brain-specific angiogenesis inhibitor 1-associated protein 2-like protein 1 (BAI1-associated protein 2-like protein 1) (Insulin receptor tyrosine kinase substrate)	May function as adapter protein. Involved in the formation of clusters of actin bundles. Plays a role in the reorganization of the actin cytoskeleton in response to bacterial infection. {ECO:0000269|PubMed:17430976, ECO:0000269|PubMed:19366662, ECO:0000269|PubMed:22921828}.	23.67	0.0463209	1	10.14	0	16|12|14	2|2|3|0|0|0	511
RAC1_G12V	7879	P51149	P51149	RAB7A	Ras-related protein Rab-7a	Key regulator in endo-lysosomal trafficking. Governs early-to-late endosomal maturation, microtubule minus-end as well as plus-end directed endosomal migration and positioning, and endosome-lysosome transport through different protein-protein interaction cascades. Plays a central role, not only in endosomal traffic, but also in many other cellular and physiological events, such as growth-factor-m…	9.33	0.0450725	1	93.33	0	5|4|7	0|0|0|0|0|0	207
RAC1_G12V	3930	Q14739	Q14739	LBR	Delta(14)-sterol reductase (Delta-14-SR) (EC 1.3.1.70) (3-beta-hydroxysterol Delta (14)-reductase) (C-14 sterol reductase) (C14SR) (Integral nuclear envelope inner membrane protein) (LMN2R) (Lamin-B receptor) (Sterol C14-reductase)	Catalyzes the reduction of the C14-unsaturated bond of lanosterol, as part of the metabolic pathway leading to cholesterol biosynthesis (PubMed:9630650, PubMed:12618959, PubMed:16784888, PubMed:21327084, PubMed:27336722). Plays a critical role in myeloid cell cholesterol biosynthesis which is essential to both myeloid cell growth and functional maturation (By similarity). Mediates the activation …	26.67	0.0433659	1	3.81	0	12|9|11	7|8|6|0|0|0	615
RAC1_G12V	57216	Q9ULK5	Q9ULK5	VANGL2	Vang-like protein 2 (Loop-tail protein 1 homolog) (Strabismus 1) (Van Gogh-like protein 2)	Involved in the control of early morphogenesis and patterning of both axial midline structures and the development of neural plate. Plays a role in the regulation of planar cell polarity, particularly in the orientation of stereociliary bundles in the cochlea. Required for polarization and movement of myocardializing cells in the outflow tract and seems to act via RHOA signaling to regulate this …	21.67	0.0415931	1	216.67	0	13|12|13	0|0|0|0|0|0	521
RAC1_G12V	54881	Q9NXF1	Q9NXF1	TEX10	Testis-expressed protein 10	Functions as a component of the Five Friends of Methylated CHTOP (5FMC) complex; the 5FMC complex is recruited to ZNF148 by methylated CHTOP, leading to desumoylation of ZNF148 and subsequent transactivation of ZNF148 target genes (PubMed:22872859). Component of the PELP1 complex involved in the nucleolar steps of 28S rRNA maturation and the subsequent nucleoplasmic transit of the pre-60S ribosom…	37.33	0.040183	1	4.48	0	21|19|22	11|6|8|0|0|0	929
RAC1_G12V	116987	Q9UPQ3	Q9UPQ3	AGAP1	Arf-GAP with GTPase, ANK repeat and PH domain-containing protein 1 (AGAP-1) (Centaurin-gamma-2) (Cnt-g2) (GTP-binding and GTPase-activating protein 1) (GGAP1)	GTPase-activating protein for ARF1 and, to a lesser extent, ARF5. Directly and specifically regulates the adapter protein 3 (AP-3)-dependent trafficking of proteins in the endosomal-lysosomal system. {ECO:0000269|PubMed:12640130}.	16	0.0395062	1	160	0	7|10|9	0|0|0|0|0|0	405	Low Throughput
RAC1_G12V	65062	Q96Q45	Q96Q45	TMEM237	Transmembrane protein 237 (Amyotrophic lateral sclerosis 2 chromosomal region candidate gene 4 protein)	Component of the transition zone in primary cilia. Required for ciliogenesis. {ECO:0000269|PubMed:22152675}.	16	0.0392157	1	160	0	8|9|7	0|0|0|0|0|0	408
RAC1_G12V	115098	Q96CT7	Q96CT7	CCDC124	Coiled-coil domain-containing protein 124	Required for proper progression of late cytokinetic stages. {ECO:0000269|PubMed:23894443}.	8.67	0.0388789	1	13	0	4|8|5	0|1|1|0|0|0	223
RAC1_G12V	10298	O96013	O96013	PAK4	Serine/threonine-protein kinase PAK 4 (EC 2.7.11.1) (p21-activated kinase 4) (PAK-4)	Serine/threonine protein kinase that plays a role in a variety of different signaling pathways including cytoskeleton regulation, cell migration, growth, proliferation or cell survival. Activation by various effectors including growth factor receptors or active CDC42 and RAC1 results in a conformational change and a subsequent autophosphorylation on several serine and/or threonine residues. Phosp…	21.67	0.0366667	1	216.67	0	12|13|13	0|0|0|0|0|0	591	Low Throughput
RAC1_G12V	5332	Q15147	Q15147	PLCB4	1-phosphatidylinositol 4,5-bisphosphate phosphodiesterase beta-4 (EC 3.1.4.11) (Phosphoinositide phospholipase C-beta-4) (Phospholipase C-beta-4) (PLC-beta-4)	The production of the second messenger molecules diacylglycerol (DAG) and inositol 1,4,5-trisphosphate (IP3) is mediated by activated phosphatidylinositol-specific phospholipase C enzymes. This form has a role in retina signal transduction.	43.67	0.0365745	1	436.67	0	27|27|22	0|0|0|0|0|0	1194
RAC1_G12V	11335	Q13185	Q13185	CBX3	Chromobox protein homolog 3 (HECH) (Heterochromatin protein 1 homolog gamma) (HP1 gamma) (Modifier 2 protein)	Seems to be involved in transcriptional silencing in heterochromatin-like complexes. Recognizes and binds histone H3 tails methylated at 'Lys-9', leading to epigenetic repression. May contribute to the association of the heterochromatin with the inner nuclear membrane through its interaction with lamin B receptor (LBR). Involved in the formation of functional kinetochore through interaction with …	6.67	0.0364481	1	20	0	5|4|4	0|1|0|0|0|0	183
RAC1_G12V	10849	O15446	O15446	CD3EAP	DNA-directed RNA polymerase I subunit RPA34 (A34.5) (Antisense to ERCC-1 protein) (ASE-1) (CD3-epsilon-associated protein) (CAST) (CD3E-associated protein) (RNA polymerase I-associated factor PAF49)	DNA-dependent RNA polymerase catalyzes the transcription of DNA into RNA using the four ribonucleoside triphosphates as substrates. Component of RNA polymerase I which synthesizes ribosomal RNA precursors. Isoform 1 is involved in UBTF-activated transcription, presumably at a step following PIC formation.; Isoform 2 has been described as a component of preformed T-cell receptor (TCR) complex.	18	0.0352941	1	9	0	6|8|6	1|2|3|0|0|0	510
RAC1_G12V	682	P35613	P35613	BSG	Basigin (5F7) (Collagenase stimulatory factor) (Extracellular matrix metalloproteinase inducer) (EMMPRIN) (Leukocyte activation antigen M6) (OK blood group antigen) (Tumor cell-derived collagenase stimulatory factor) (TCSF) (CD antigen CD147)	Plays an important role in targeting the monocarboxylate transporters SLC16A1, SLC16A3, SLC16A8, SLC16A11 and SLC16A12 to the plasma membrane (PubMed:21778275). Plays pivotal roles in spermatogenesis, embryo implantation, neural network formation and tumor progression. Stimulates adjacent fibroblasts to produce matrix metalloproteinases (MMPS). Seems to be a receptor for oligomannosidic glycans. …	13.33	0.0346234	1	133.33	0	6|7|7	0|0|0|0|0|0	385
RAC1_G12V	6793	O94804	O94804	STK10	Serine/threonine-protein kinase 10 (EC 2.7.11.1) (Lymphocyte-oriented kinase)	Serine/threonine-protein kinase involved in regulation of lymphocyte migration. Phosphorylates MSN, and possibly PLK1. Involved in regulation of lymphocyte migration by mediating phosphorylation of ERM proteins such as MSN. Acts as a negative regulator of MAP3K1/MEKK1. May also act as a cell cycle regulator by acting as a polo kinase kinase: mediates phosphorylation of PLK1 in vitro; however such…	33	0.0340909	1	8.25	0	23|21|19	5|4|3|0|0|0	968
RAC1_G12V	3105	P30443	P30443	HLA-A	HLA class I histocompatibility antigen, A-1 alpha chain (MHC class I antigen A*1)	Involved in the presentation of foreign antigens to the immune system.	12.33	0.0337808	1	9.25	0	7|9|9	1|1|2|0|0|0	365
RAC1_G12V	8724	O60493	O60493	SNX3	Sorting nexin-3 (Protein SDP3)	Phosphoinositide-binding protein required for multivesicular body formation. Specifically binds phosphatidylinositol 3-phosphate (PtdIns(P3)). Also can bind phosphatidylinositol 4-phosphate (PtdIns(P4)), phosphatidylinositol 5-phosphate (PtdIns(P5)) and phosphatidylinositol 3,5-biphosphate (PtdIns(3,5)P2) (By similarity). Plays a role in protein transport between cellular compartments. Together w…	5	0.0308642	1	50	0	5|3|3	0|0|0|0|0|0	162
RAC1_G12V	8476	Q5VT25	Q5VT25	CDC42BPA	Serine/threonine-protein kinase MRCK alpha (EC 2.7.11.1) (CDC42-binding protein kinase alpha) (DMPK-like alpha) (Myotonic dystrophy kinase-related CDC42-binding kinase alpha) (MRCK alpha) (Myotonic dystrophy protein kinase-like alpha)	Serine/threonine-protein kinase which is an important downstream effector of CDC42 and plays a role in the regulation of cytoskeleton reorganization and cell migration (PubMed:15723050, PubMed:9418861, PubMed:9092543). Regulates actin cytoskeletal reorganization via phosphorylation of PPP1R12C and MYL9/MLC2 (PubMed:21457715). In concert with MYO18A and LURAP1, is involved in modulating lamellar a…	50	0.030525	1	10	0	37|30|25	4|5|6|0|0|0	1638
RAC1_G12V	984	P21127	P21127	CDK11B	Cyclin-dependent kinase 11B (EC 2.7.11.22) (Cell division cycle 2-like protein kinase 1) (CLK-1) (Cell division protein kinase 11B) (Galactosyltransferase-associated protein kinase p58/GTA) (PITSLRE serine/threonine-protein kinase CDC2L1) (p58 CLK-1)	Plays multiple roles in cell cycle progression, cytokinesis and apoptosis. Involved in pre-mRNA splicing in a kinase activity-dependent manner. Isoform 7 may act as a negative regulator of normal cell cycle progression. {ECO:0000269|PubMed:12501247, ECO:0000269|PubMed:12624090, ECO:0000269|PubMed:18216018, ECO:0000269|PubMed:2217177}.	23.67	0.0302685	1	5.07	0	18|18|19	3|3|8|0|0|0	782
RAC1_G12V	84811	Q9BRD0	Q9BRD0	BUD13	BUD13 homolog	Involved in pre-mRNA splicing as component of the activated spliceosome. {ECO:0000269|PubMed:29360106, ECO:0000269|PubMed:29361316}.	18.67	0.0301616	1	4.31	0	13|12|13	5|5|3|0|0|0	619
RAC1_G12V	6520	P08195	P08195	SLC3A2	4F2 cell-surface antigen heavy chain (4F2hc) (4F2 heavy chain antigen) (Lymphocyte activation antigen 4F2 large subunit) (Solute carrier family 3 member 2) (CD antigen CD98)	Required for the function of light chain amino-acid transporters. Involved in sodium-independent, high-affinity transport of large neutral amino acids such as phenylalanine, tyrosine, leucine, arginine and tryptophan. Involved in guiding and targeting of LAT1 and LAT2 to the plasma membrane. When associated with SLC7A6 or SLC7A7 acts as an arginine/glutamine exchanger, following an antiport mecha…	19	0.0301109	1	14.25	0	13|12|14	2|1|1|0|0|0	631
RAC1_G12V	57669	Q9HCM4	Q9HCM4	EPB41L5	Band 4.1-like protein 5	May contribute to the correct positioning of tight junctions during the establishment of polarity in epithelial cells. {ECO:0000269|PubMed:17920587}.	20.33	0.0295924	1	6.78	0	13|11|11	3|3|3|0|0|0	687
RAC1_G12V	51347	Q9H2K8	Q9H2K8	TAOK3	Serine/threonine-protein kinase TAO3 (EC 2.7.11.1) (Cutaneous T-cell lymphoma-associated antigen HD-CL-09) (CTCL-associated antigen HD-CL-09) (Dendritic cell-derived protein kinase) (JNK/SAPK-inhibitory kinase) (Jun kinase-inhibitory kinase) (Kinase from chicken homolog A) (hKFC-A) (Thousand and one amino acid protein 3)	Serine/threonine-protein kinase that acts as a regulator of the p38/MAPK14 stress-activated MAPK cascade and of the MAPK8/JNK cascade. Acts as an activator of the p38/MAPK14 stress-activated MAPK cascade. In response to DNA damage, involved in the G2/M transition DNA damage checkpoint by activating the p38/MAPK14 stress-activated MAPK cascade, probably by mediating phosphorylation of upstream MAP…	26.33	0.0293207	1	263.33	0	16|14|16	0|0|0|0|0|0	898
RAC1_G12V	55920	Q9P258	Q9P258	RCC2	Protein RCC2 (RCC1-like protein TD-60) (Telophase disk protein of 60 kDa)	Multifunctional protein that may effect its functions by regulating the activity of small GTPases, such as RAC1 and RALA (PubMed:12919680, PubMed:25074804, PubMed:26158537, PubMed:28869598). Required for normal progress through the cell cycle, both during interphase and during mitosis (PubMed:23388455, PubMed:12919680, PubMed:26158537). Required for the presence of normal levels of MAD2L1, AURKB …	14.67	0.0281034	1	6.29	0	9|8|9	2|4|1|0|0|0	522	Low Throughput
RAC1_G12V	55379	Q96AG4	Q96AG4	LRRC59	Leucine-rich repeat-containing protein 59 (Ribosome-binding protein p34) (p34) [Cleaved into: Leucine-rich repeat-containing protein 59, N-terminally processed]	Required for nuclear import of FGF1, but not that of FGF2. Might regulate nuclear import of exogenous FGF1 by facilitating interaction with the nuclear import machinery and by transporting cytosolic FGF1 to, and possibly through, the nuclear pores. {ECO:0000269|PubMed:22321063}.	8	0.0260586	1	12	0	5|4|4	0|1|1|0|0|0	307
RAC1_G12V	476	P05023	P05023	ATP1A1	Sodium/potassium-transporting ATPase subunit alpha-1 (Na(+)/K(+) ATPase alpha-1 subunit) (EC 7.2.2.13) (Sodium pump subunit alpha-1)	This is the catalytic component of the active enzyme, which catalyzes the hydrolysis of ATP coupled with the exchange of sodium and potassium ions across the plasma membrane. This action creates the electrochemical gradient of sodium and potassium ions, providing the energy for active transport of various nutrients. {ECO:0000269|PubMed:29499166}.	26.33	0.025738	1	6.58	0	18|15|17	4|2|6|0|0|0	1023
RAC1_G12V	4001	P20700	P20700	LMNB1	Lamin-B1	Lamins are components of the nuclear lamina, a fibrous layer on the nucleoplasmic side of the inner nuclear membrane, which is thought to provide a framework for the nuclear envelope and may also interact with chromatin.	15	0.0255973	1	9	0	10|11|9	0|3|2|0|0|0	586	Low Throughput
RAC1_G12V	100506658	Q16625	Q16625	OCLN	Occludin	May play a role in the formation and regulation of the tight junction (TJ) paracellular permeability barrier. It is able to induce adhesion when expressed in cells lacking tight junctions. {ECO:0000269|PubMed:19114660}.	13	0.0249042	1	130	0	6|7|6	0|0|0|0|0|0	522
RAC1_G12V	26999	Q96F07	Q96F07	CYFIP2	Cytoplasmic FMR1-interacting protein 2 (p53-inducible protein 121)	Involved in T-cell adhesion and p53/TP53-dependent induction of apoptosis. Does not bind RNA. As component of the WAVE1 complex, required for BDNF-NTRK2 endocytic trafficking and signaling from early endosomes (By similarity). {ECO:0000250|UniProtKB:Q5SQX6, ECO:0000269|PubMed:10449408, ECO:0000269|PubMed:15048733, ECO:0000269|PubMed:17245118}.	31	0.0247406	1	3.72	0	23|19|21	8|8|9|0|2|0	1253
RAC1_G12V	9351	Q15599	Q15599	SLC9A3R2	Na(+)/H(+) exchange regulatory cofactor NHE-RF2 (NHERF-2) (NHE3 kinase A regulatory protein E3KARP) (SRY-interacting protein 1) (SIP-1) (Sodium-hydrogen exchanger regulatory factor 2) (Solute carrier family 9 isoform A3 regulatory factor 2) (Tyrosine kinase activator protein 1) (TKA-1)	Scaffold protein that connects plasma membrane proteins with members of the ezrin/moesin/radixin family and thereby helps to link them to the actin cytoskeleton and to regulate their surface expression. Necessary for cAMP-mediated phosphorylation and inhibition of SLC9A3 (PubMed:18829453). May also act as scaffold protein in the nucleus. {ECO:0000269|PubMed:10455146, ECO:0000269|PubMed:18829453, …	8.33	0.0247181	1	83.33	0	9|6|6	0|0|0|0|0|0	337
RAC1_G12V	57551	Q7L7X3	Q7L7X3	TAOK1	Serine/threonine-protein kinase TAO1 (EC 2.7.11.1) (Kinase from chicken homolog B) (hKFC-B) (MARK Kinase) (MARKK) (Prostate-derived sterile 20-like kinase 2) (PSK-2) (PSK2) (Prostate-derived STE20-like kinase 2) (Thousand and one amino acid protein kinase 1) (TAOK1) (hTAOK1)	Serine/threonine-protein kinase involved in various processes such as p38/MAPK14 stress-activated MAPK cascade, DNA damage response and regulation of cytoskeleton stability. Phosphorylates MAP2K3, MAP2K6 and MARK2. Acts as an activator of the p38/MAPK14 stress-activated MAPK cascade by mediating phosphorylation and subsequent activation of the upstream MAP2K3 and MAP2K6 kinases. Involved in G-pro…	23.67	0.0236464	1	4.73	0	13|13|12	5|2|3|3|7|3	1001
RAC1_G12V	28964	Q9Y2X7	Q9Y2X7	GIT1	ARF GTPase-activating protein GIT1 (ARF GAP GIT1) (Cool-associated and tyrosine-phosphorylated protein 1) (CAT-1) (CAT1) (G protein-coupled receptor kinase-interactor 1) (GRK-interacting protein 1)	GTPase-activating protein for the ADP ribosylation factor family. May serve as a scaffold to bring together molecules to form signaling modules controlling vesicle trafficking, adhesion and cytoskeletal organization. Increases the speed of cell migration, as well as the size and rate of formation of protrusions, possibly by targeting PAK1 to adhesions and the leading edge of lamellipodia. Sequest…	17.67	0.0229481	1	176.67	0	12|12|13	0|0|0|0|0|0	770	Low Throughput
RAC1_G12V	9712	Q92738	Q92738	USP6NL	USP6 N-terminal-like protein (Related to the N-terminus of tre) (RN-tre)	Acts as a GTPase-activating protein for RAB5A and RAB43. Involved in receptor trafficking. In complex with EPS8 inhibits internalization of EGFR. Involved in retrograde transport from the endocytic pathway to the Golgi apparatus. Involved in the transport of Shiga toxin from early and recycling endosomes to the trans-Golgi network. Required for structural integrity of the Golgi complex. {ECO:0000…	19	0.0224852	1	14.25	0	16|15|13	0|2|2|0|0|0	845
RAC1_G12V	9344	Q9UL54	Q9UL54	TAOK2	Serine/threonine-protein kinase TAO2 (EC 2.7.11.1) (Kinase from chicken homolog C) (hKFC-C) (Prostate-derived sterile 20-like kinase 1) (PSK-1) (PSK1) (Prostate-derived STE20-like kinase 1) (Thousand and one amino acid protein kinase 2)	Serine/threonine-protein kinase involved in different processes such as membrane blebbing and apoptotic bodies formation DNA damage response and MAPK14/p38 MAPK stress-activated MAPK cascade. Phosphorylates itself, MBP, activated MAPK8, MAP2K3, MAP2K6 and tubulins. Activates the MAPK14/p38 MAPK signaling pathway through the specific activation and phosphorylation of the upstream MAP2K3 and MAP2K6…	23.33	0.0222402	1	233.33	0	17|16|16	0|0|0|0|0|0	1049
RAC1_G12V	9815	Q14161	Q14161	GIT2	ARF GTPase-activating protein GIT2 (ARF GAP GIT2) (Cool-interacting tyrosine-phosphorylated protein 2) (CAT-2) (CAT2) (G protein-coupled receptor kinase-interactor 2) (GRK-interacting protein 2)	GTPase-activating protein for the ADP ribosylation factor family.	16.33	0.0215152	1	49	0	11|10|12	1|0|0|0|0|0	759
RAC1_G12V	4162	P43121	P43121	MCAM	Cell surface glycoprotein MUC18 (Cell surface glycoprotein P1H12) (Melanoma cell adhesion molecule) (Melanoma-associated antigen A32) (Melanoma-associated antigen MUC18) (S-endo 1 endothelial-associated antigen) (CD antigen CD146)	Plays a role in cell adhesion, and in cohesion of the endothelial monolayer at intercellular junctions in vascular tissue. Its expression may allow melanoma cells to interact with cellular elements of the vascular system, thereby enhancing hematogeneous tumor spread. Could be an adhesion molecule active in neural crest cells during embryonic development. Acts as surface receptor that triggers tyr…	13.67	0.021161	1	5.12	0	9|10|7	2|3|3|0|0|0	646
RAC1_G12V	339230	Q6PK04	Q6PK04	CCDC137	Coiled-coil domain-containing protein 137		6	0.0207612	1	60	0	6|6|5	0|0|0|0|0|0	289
RAC1_G12V	2059	Q12929	Q12929	EPS8	Epidermal growth factor receptor kinase substrate 8	Signaling adapter that controls various cellular protrusions by regulating actin cytoskeleton dynamics and architecture. Depending on its association with other signal transducers, can regulate different processes. Together with SOS1 and ABI1, forms a trimeric complex that participates in transduction of signals from Ras to Rac by activating the Rac-specific guanine nucleotide exchange factor (GE…	17	0.0206813	1	25.5	0	11|10|12	0|2|0|0|0|0	822
RAC1_G12V	7913	P35659	P35659	DEK	Protein DEK	Involved in chromatin organization. {ECO:0000269|PubMed:17524367}.	7.67	0.0204533	1	7.67	0	5|5|5	1|1|1|0|0|0	375
RAC1_G12V	64854	P62068	P62068	USP46	Ubiquitin carboxyl-terminal hydrolase 46 (EC 3.4.19.12) (Deubiquitinating enzyme 46) (Ubiquitin thioesterase 46) (Ubiquitin-specific-processing protease 46)	Deubiquitinating enzyme that plays a role in behavior, possibly by regulating GABA action. May act by mediating the deubiquitination of GAD1/GAD67 (By similarity). Has almost no deubiquitinating activity by itself and requires the interaction with WDR48 to have a high activity (PubMed:19075014, PubMed:26388029). Not involved in deubiquitination of monoubiquitinated FANCD2 (PubMed:19075014). {ECO:…	7.33	0.0204178	1	73.33	0	3|4|4	0|0|0|0|0|0	359
RAC1_G12V	23029	P42696	P42696	RBM34	RNA-binding protein 34 (RNA-binding motif protein 34)		8.67	0.0201628	1	86.67	0	8|6|7	0|0|0|0|0|0	430
RAC1_G12V	10153	Q03701	Q03701	CEBPZ	CCAAT/enhancer-binding protein zeta (CCAAT-box-binding transcription factor) (CBF) (CCAAT-binding factor)	Stimulates transcription from the HSP70 promoter.	21	0.0199241	1	4.5	0	17|14|13	6|4|4|0|0|0	1054
RAC1_G12V	7531	P62258	P62258	YWHAE	14-3-3 protein epsilon (14-3-3E)	Adapter protein implicated in the regulation of a large spectrum of both general and specialized signaling pathways. Binds to a large number of partners, usually by recognition of a phosphoserine or phosphothreonine motif. Binding generally results in the modulation of the activity of the binding partner (By similarity). Positively regulates phosphorylated protein HSF1 nuclear export to the cytop…	5	0.0196078	1	50	0	3|5|3	0|0|0|0|0|0	255
RAC1_G12V	51715	Q9ULC3	Q9ULC3	RAB23	Ras-related protein Rab-23	The small GTPases Rab are key regulators of intracellular membrane trafficking, from the formation of transport vesicles to their fusion with membranes. Rabs cycle between an inactive GDP-bound form and an active GTP-bound form that is able to recruit to membranes different set of downstream effectors directly responsible for vesicle formation, movement, tethering and fusion. Together with SUFU, …	4.33	0.01827	1	43.33	0	3|2|3	0|0|0|0|0|0	237
RAC1_G12V	219333	O75317	O75317	USP12	Ubiquitin carboxyl-terminal hydrolase 12 (EC 3.4.19.12) (Deubiquitinating enzyme 12) (Ubiquitin thioesterase 12) (Ubiquitin-hydrolyzing enzyme 1) (Ubiquitin-specific-processing protease 12)	Deubiquitinating enzyme. Has almost no deubiquitinating activity by itself and requires the interaction with WDR20 and WDR48 to have a high activity (PubMed:19075014, PubMed:27373336). Not involved in deubiquitination of monoubiquitinated FANCD2 (PubMed:19075014). In complex with WDR48, acts as a potential tumor suppressor by positively regulating PHLPP1 stability (PubMed:24145035). {ECO:0000269|…	6.67	0.018027	1	66.67	0	1|1|3	0|0|0|0|0|0	370
RAC1_G12V	29997	Q9NZM5	Q9NZM5	NOP53	Ribosome biogenesis protein NOP53 (Glioma tumor suppressor candidate region gene 2 protein) (Protein interacting with carboxyl terminus 1) (PICT-1) (p60)	Nucleolar protein which is involved in the integration of the 5S RNP into the ribosomal large subunit during ribosome biogenesis (PubMed:24120868). In ribosome biogenesis, may also play a role in rRNA transcription (PubMed:27729611). Also functions as a nucleolar sensor that regulates the activation of p53/TP53 in response to ribosome biogenesis perturbation, DNA damage and other stress condition…	8.33	0.0174268	1	8.33	0	6|4|6	2|0|1|0|0|0	478
RAC1_G12V	9533	O15160	O15160	POLR1C	DNA-directed RNA polymerases I and III subunit RPAC1 (DNA-directed RNA polymerase I subunit C) (RNA polymerases I and III subunit AC1) (AC40) (DNA-directed RNA polymerases I and III 40 kDa polypeptide) (RPA40) (RPA39) (RPC40)	DNA-dependent RNA polymerase catalyzes the transcription of DNA into RNA using the four ribonucleoside triphosphates as substrates. Common component of RNA polymerases I and III which synthesize ribosomal RNA precursors and small RNAs, such as 5S rRNA and tRNAs, respectively. RPAC1 is part of the Pol core element with the central large cleft and probably a clamp element that moves to open and clo…	6	0.017341	1	60	0	4|3|3	0|0|0|0|0|0	346
RAC1_G12V	54883	Q9NXE8	Q9NXE8	CWC25	Pre-mRNA-splicing factor CWC25 homolog (Coiled-coil domain-containing protein 49) (Spliceosome-associated protein homolog CWC25)		7.33	0.0172471	1	73.33	0	4|5|6	0|0|0|0|0|0	425
RAC1_G12V	4204	P51608	P51608	MECP2	Methyl-CpG-binding protein 2 (MeCp-2 protein) (MeCp2)	Chromosomal protein that binds to methylated DNA. It can bind specifically to a single methyl-CpG pair. It is not influenced by sequences flanking the methyl-CpGs. Mediates transcriptional repression through interaction with histone deacetylase and the corepressor SIN3A. Binds both 5-methylcytosine (5mC) and 5-hydroxymethylcytosine (5hmC)-containing DNA, with a preference for 5-methylcytosine (5m…	8.33	0.0167269	1	83.33	0	7|6|6	0|0|0|0|0|0	498
RAC1_G12V	7444	Q86Y07	Q86Y07	VRK2	Serine/threonine-protein kinase VRK2 (EC 2.7.11.1) (Vaccinia-related kinase 2)	Serine/threonine kinase that regulates several signal transduction pathways. Isoform 1 modulates the stress response to hypoxia and cytokines, such as interleukin-1 beta (IL1B) and this is dependent on its interaction with MAPK8IP1, which assembles mitogen-activated protein kinase (MAPK) complexes. Inhibition of signal transmission mediated by the assembly of MAPK8IP1-MAPK complexes reduces JNK p…	8.33	0.0163976	1	83.33	0	8|6|7	0|0|0|0|0|0	508
RAC1_G12V	51507	Q9BY42	Q9BY42	RTF2	Replication termination factor 2 (RTF2) (Replication termination factor 2 domain-containing protein 1)	Replication termination factor which is a component of the elongating replisome (Probable). Required for ATR pathway signaling upon DNA damage and has a positive activity during DNA replication. Might function to facilitate fork pausing at replication fork barriers like the rDNA. May be globally required to stimulate ATR signaling after the fork stalls or encounters a lesion (Probable). Interacts…	5	0.0163399	1	50	0	4|4|4	0|0|0|0|0|0	306
RAC1_G12V	57609	Q9P265	Q9P265	DIP2B	Disco-interacting protein 2 homolog B (DIP2 homolog B)		25.33	0.0160723	1	6.91	0	18|12|17	2|5|4|0|0|0	1576
RAC1_G12V	7525	P07947	P07947	YES1	Tyrosine-protein kinase Yes (EC 2.7.10.2) (Proto-oncogene c-Yes) (p61-Yes)	Non-receptor protein tyrosine kinase that is involved in the regulation of cell growth and survival, apoptosis, cell-cell adhesion, cytoskeleton remodeling, and differentiation. Stimulation by receptor tyrosine kinases (RTKs) including EGRF, PDGFR, CSF1R and FGFR leads to recruitment of YES1 to the phosphorylated receptor, and activation and phosphorylation of downstream substrates. Upon EGFR act…	8.67	0.0159669	1	86.67	0	8|5|9	0|0|0|0|0|0	543
RAC1_G12V	113130	Q96FF9	Q96FF9	CDCA5	Sororin (Cell division cycle-associated protein 5) (p35)	Regulator of sister chromatid cohesion in mitosis stabilizing cohesin complex association with chromatin. May antagonize the action of WAPL which stimulates cohesin dissociation from chromatin. Cohesion ensures that chromosome partitioning is accurate in both meiotic and mitotic cells and plays an important role in DNA repair. Required for efficient DNA double-stranded break repair. {ECO:0000269|…	4	0.015873	1	40	0	4|3|3	0|0|0|0|0|0	252
RAC1_G12V	7289	O75386	O75386	TULP3	Tubby-related protein 3 (Tubby-like protein 3)	Negative regulator of the Shh signaling transduction pathway: recruited to primary cilia via association with the IFT complex A (IFT-A) and is required for recruitment of G protein-coupled receptor GPR161 to cilia, a promoter of PKA-dependent basal repression machinery in Shh signaling. Binds to phosphorylated inositide (phosphoinositide) lipids. Both IFT-A- and phosphoinositide-binding propertie…	7	0.0158371	1	70	0	4|4|7	0|0|0|0|0|0	442
RAC1_G12V	57602	Q9P275	Q9P275	USP36	Ubiquitin carboxyl-terminal hydrolase 36 (EC 3.4.19.12) (Deubiquitinating enzyme 36) (Ubiquitin thioesterase 36) (Ubiquitin-specific-processing protease 36)	Deubiquitinase essential for the regulation of nucleolar structure and function. Required for cell and organism viability. Plays an important role in ribosomal RNA processing and protein synthesis, which is mediated, at least in part, through deubiquitination of DHX33, NPM1 and FBL, regulating their protein stability (PubMed:29273634, PubMed:19208757, PubMed:22902402). Function as a transcription…	17.33	0.0154319	1	5.78	0	15|13|14	3|2|4|0|0|0	1123
RAC1_G12V	6599	Q92922	Q92922	SMARCC1	SWI/SNF complex subunit SMARCC1 (BRG1-associated factor 155) (BAF155) (SWI/SNF complex 155 kDa subunit) (SWI/SNF-related matrix-associated actin-dependent regulator of chromatin subfamily C member 1)	Involved in transcriptional activation and repression of select genes by chromatin remodeling (alteration of DNA-nucleosome topology). Component of SWI/SNF chromatin remodeling complexes that carry out key enzymatic activities, changing chromatin structure by altering DNA-histone contacts within a nucleosome in an ATP-dependent manner. May stimulate the ATPase activity of the catalytic subunit of…	16.67	0.015086	1	25	0	14|14|7	0|1|1|0|0|0	1105
RAC1_G12V	23348	Q9BZ29	Q9BZ29	DOCK9	Dedicator of cytokinesis protein 9 (Cdc42 guanine nucleotide exchange factor zizimin-1) (Zizimin-1)	Guanine nucleotide-exchange factor (GEF) that activates CDC42 by exchanging bound GDP for free GTP. Overexpression induces filopodia formation. {ECO:0000269|PubMed:12172552, ECO:0000269|PubMed:19745154}.	30.67	0.0148308	1	6.13	0	28|25|15	3|6|6|0|0|0	2068
RAC1_G12V	2011	Q7KZI7	Q7KZI7	MARK2	Serine/threonine-protein kinase MARK2 (EC 2.7.11.1) (EC 2.7.11.26) (ELKL motif kinase 1) (EMK-1) (MAP/microtubule affinity-regulating kinase 2) (PAR1 homolog) (PAR1 homolog b) (Par-1b) (Par1b)	Serine/threonine-protein kinase (PubMed:23666762). Involved in cell polarity and microtubule dynamics regulation. Phosphorylates CRTC2/TORC2, DCX, HDAC7, KIF13B, MAP2, MAP4 and RAB11FIP2. Phosphorylates the microtubule-associated protein MAPT/TAU (PubMed:23666762). Plays a key role in cell polarity by phosphorylating the microtubule-associated proteins MAP2, MAP4 and MAPT/TAU at KXGS motifs, caus…	10.67	0.0147376	1	8	0	8|9|8	2|1|1|0|0|0	724
RAC1_G12V	9578	Q9Y5S2	Q9Y5S2	CDC42BPB	Serine/threonine-protein kinase MRCK beta (EC 2.7.11.1) (CDC42-binding protein kinase beta) (CDC42BP-beta) (DMPK-like beta) (Myotonic dystrophy kinase-related CDC42-binding kinase beta) (MRCK beta) (Myotonic dystrophy protein kinase-like beta)	Serine/threonine-protein kinase which is an important downstream effector of CDC42 and plays a role in the regulation of cytoskeleton reorganization and cell migration. Regulates actin cytoskeletal reorganization via phosphorylation of PPP1R12C and MYL9/MLC2 (PubMed:21457715, PubMed:21949762). In concert with MYO18A and LURAP1, is involved in modulating lamellar actomyosin retrograde flow that is…	24.33	0.0142198	1	18.25	0	22|19|10	0|2|2|0|0|0	1711
RAC1_G12V	56704	Q9HDC5	Q9HDC5	JPH1	Junctophilin-1 (JP-1) (Junctophilin type 1)	Junctophilins contribute to the formation of junctional membrane complexes (JMCs) which link the plasma membrane with the endoplasmic or sarcoplasmic reticulum in excitable cells. Provides a structural foundation for functional cross-talk between the cell surface and intracellular calcium release channels. JPH1 contributes to the construction of the skeletal muscle triad by linking the t-tubule (…	9.33	0.014115	1	93.33	0	6|7|8	0|0|0|0|0|0	661
RAC1_G12V	51599	Q86X29	Q86X29	LSR	Lipolysis-stimulated lipoprotein receptor	Probable role in the clearance of triglyceride-rich lipoprotein from blood. Binds chylomicrons, LDL and VLDL in presence of free fatty acids and allows their subsequent uptake in the cells (By similarity). {ECO:0000250}.	7.33	0.013549	1	73.33	0	6|7|5	0|0|0|0|0|0	541
RAC1_G12V	3688	P05556	P05556	ITGB1	Integrin beta-1 (Fibronectin receptor subunit beta) (Glycoprotein IIa) (GPIIA) (VLA-4 subunit beta) (CD antigen CD29)	Integrins alpha-1/beta-1, alpha-2/beta-1, alpha-10/beta-1 and alpha-11/beta-1 are receptors for collagen. Integrins alpha-1/beta-1 and alpha-2/beta-2 recognize the proline-hydroxylated sequence G-F-P-G-E-R in collagen. Integrins alpha-2/beta-1, alpha-3/beta-1, alpha-4/beta-1, alpha-5/beta-1, alpha-8/beta-1, alpha-10/beta-1, alpha-11/beta-1 and alpha-V/beta-1 are receptors for fibronectin. Alpha-4…	10.67	0.0133709	1	10.67	0	8|6|7	0|1|2|0|0|0	798
RAC1_G12V	55193	Q86U86	Q86U86	PBRM1	Protein polybromo-1 (hPB1) (BRG1-associated factor 180) (BAF180) (Polybromo-1D)	Involved in transcriptional activation and repression of select genes by chromatin remodeling (alteration of DNA-nucleosome topology). Required for the stability of the SWI/SNF chromatin remodeling complex SWI/SNF-B (PBAF). Acts as a negative regulator of cell proliferation. {ECO:0000269|PubMed:21248752, ECO:0000303|PubMed:22952240, ECO:0000303|PubMed:26601204}.	21	0.0132743	1	4.85	0	19|16|16	5|4|4|0|0|0	1582
RAC1_G12V	8899	Q13523	Q13523	PRPF4B	Serine/threonine-protein kinase PRP4 homolog (EC 2.7.11.1) (PRP4 kinase) (PRP4 pre-mRNA-processing factor 4 homolog)	Has a role in pre-mRNA splicing. Phosphorylates SF2/ASF.	13	0.0129096	1	4.88	0	10|10|11	2|4|2|0|0|0	1007
RAC1_G12V	4354	Q00013	Q00013	MPP1	55 kDa erythrocyte membrane protein (p55) (Membrane protein, palmitoylated 1)	Essential regulator of neutrophil polarity. Regulates neutrophil polarization by regulating AKT1 phosphorylation through a mechanism that is independent of PIK3CG activity (By similarity). {ECO:0000250}.	5.67	0.0126281	1	17	0	4|4|6	1|0|0|0|0|0	449
RAC1_G12V	22821	Q14644	Q14644	RASA3	Ras GTPase-activating protein 3 (GAP1(IP4BP)) (Ins P4-binding protein)	Inhibitory regulator of the Ras-cyclic AMP pathway. Binds inositol tetrakisphosphate (IP4) with high affinity. Might be a specific IP4 receptor.	10.33	0.0123861	1	103.33	0	9|6|11	0|0|0|0|0|0	834
RAC1_G12V	11103	Q13601	Q13601	KRR1	KRR1 small subunit processome component homolog (HIV-1 Rev-binding protein 2) (KRR-R motif-containing protein 1) (Rev-interacting protein 1) (Rip-1)	Required for 40S ribosome biogenesis. Involved in nucleolar processing of pre-18S ribosomal RNA and ribosome assembly (By similarity). {ECO:0000250}.	4.67	0.0122572	1	46.67	0	3|3|3	0|0|0|0|0|0	381
RAC1_G12V	57599	Q8TAF3	Q8TAF3	WDR48	WD repeat-containing protein 48 (USP1-associated factor 1) (WD repeat endosomal protein) (p80)	Regulator of deubiquitinating complexes. Acts as a strong activator of USP1 and USP46 (PubMed:18082604, PubMed:19075014, PubMed:26388029). Enhances the USP1-mediated deubiquitination of FANCD2; USP1 being almost inactive by itself (PubMed:18082604). Also activates deubiquitinating activity of complexes containing USP12 (PubMed:19075014, PubMed:27650958, PubMed:27373336). Docks at the distal end o…	8	0.0118168	1	80	0	8|5|8	0|0|0|0|0|0	677
RAC1_G12V	6714	P12931	P12931	SRC	Proto-oncogene tyrosine-protein kinase Src (EC 2.7.10.2) (Proto-oncogene c-Src) (pp60c-src) (p60-Src)	Non-receptor protein tyrosine kinase which is activated following engagement of many different classes of cellular receptors including immune response receptors, integrins and other adhesion receptors, receptor protein tyrosine kinases, G protein-coupled receptors as well as cytokine receptors. Participates in signaling pathways that control a diverse spectrum of biological activities including g…	6.33	0.0118097	1	63.33	0	7|3|8	0|0|0|0|0|0	536
RAC1_G12V	55425	Q8IXQ4	Q8IXQ4	GPALPP1	GPALPP motifs-containing protein 1 (Lipopolysaccharide-specific response protein 7)		4	0.0117647	1	40	0	3|3|4	0|0|0|0|0|0	340
RAC1_G12V	1022	P50613	P50613	CDK7	Cyclin-dependent kinase 7 (EC 2.7.11.22) (EC 2.7.11.23) (39 kDa protein kinase) (p39 Mo15) (CDK-activating kinase 1) (Cell division protein kinase 7) (Serine/threonine-protein kinase 1) (TFIIH basal transcription factor complex kinase subunit)	Serine/threonine kinase involved in cell cycle control and in RNA polymerase II-mediated RNA transcription. Cyclin-dependent kinases (CDKs) are activated by the binding to a cyclin and mediate the progression through the cell cycle. Each different complex controls a specific transition between 2 subsequent phases in the cell cycle. Required for both activation and complex formation of CDK1/cyclin…	4	0.0115607	1	40	0	4|4|4	0|0|0|0|0|0	346
RAC1_G12V	55907	Q8NFW8	Q8NFW8	CMAS	N-acylneuraminate cytidylyltransferase (EC 2.7.7.43) (CMP-N-acetylneuraminic acid synthase) (CMP-NeuNAc synthase)	Catalyzes the activation of N-acetylneuraminic acid (NeuNAc) to cytidine 5'-monophosphate N-acetylneuraminic acid (CMP-NeuNAc), a substrate required for the addition of sialic acid. Has some activity toward NeuNAc, N-glycolylneuraminic acid (Neu5Gc) or 2-keto-3-deoxy-D-glycero-D-galacto-nononic acid (KDN).	5	0.0115207	1	50	0	3|2|4	0|0|0|0|0|0	434
RAC1_G12V	116988	Q96P47	Q96P47	AGAP3	Arf-GAP with GTPase, ANK repeat and PH domain-containing protein 3 (AGAP-3) (CRAM-associated GTPase) (CRAG) (Centaurin-gamma-3) (Cnt-g3) (MR1-interacting protein) (MRIP-1)	GTPase-activating protein for the ADP ribosylation factor family (Potential). GTPase which may be involved in the degradation of expanded polyglutamine proteins through the ubiquitin-proteasome pathway. {ECO:0000269|PubMed:16461359, ECO:0000305}.	10.33	0.0113392	1	103.33	0	6|7|10	0|0|0|0|0|0	911
RAC1_G12V	22841	Q7L804	Q7L804	RAB11FIP2	Rab11 family-interacting protein 2 (Rab11-FIP2) (NRip11)	A Rab11 effector binding preferentially phosphatidylinositol 3,4,5-trisphosphate (PtdInsP3) and phosphatidic acid (PA) and acting in the regulation of the transport of vesicles from the endosomal recycling compartment (ERC) to the plasma membrane. Involved in insulin granule exocytosis. Also involved in receptor-mediated endocytosis and membrane trafficking of recycling endosomes, probably origin…	5.67	0.0110742	1	56.67	0	2|2|2	0|0|0|0|0|0	512
RAC1_G12V	1456	Q9Y6M4	Q9Y6M4	CSNK1G3	Casein kinase I isoform gamma-3 (CKI-gamma 3) (EC 2.7.11.1)	Serine/threonine-protein kinase. Casein kinases are operationally defined by their preferential utilization of acidic proteins such as caseins as substrates. It can phosphorylate a large number of proteins. Participates in Wnt signaling. Regulates fast synaptic transmission mediated by glutamate (By similarity). {ECO:0000250}.	5	0.010989	1	50	0	4|4|5	0|0|0|0|0|0	455
RAC1_G12V	3383	P05362	P05362	ICAM1	Intercellular adhesion molecule 1 (ICAM-1) (Major group rhinovirus receptor) (CD antigen CD54)	ICAM proteins are ligands for the leukocyte adhesion protein LFA-1 (integrin alpha-L/beta-2). During leukocyte trans-endothelial migration, ICAM1 engagement promotes the assembly of endothelial apical cups through ARHGEF26/SGEF and RHOG activation. {ECO:0000269|PubMed:11173916, ECO:0000269|PubMed:17875742}.; (Microbial infection) Acts as a receptor for major receptor group rhinovirus A-B capsid p…	5.67	0.0106579	1	56.67	0	5|6|4	0|0|0|0|0|0	532
RAC1_G12V	84954	Q8N594	Q8N594	MPND	MPN domain-containing protein (EC 3.4.-.-)	Probable protease. {ECO:0000250}.	4.67	0.0103548	1	14	0	4|4|4	0|1|0|0|0|0	451
RAC1_G12V	94121	Q96C24	Q96C24	SYTL4	Synaptotagmin-like protein 4 (Exophilin-2) (Granuphilin)	Modulates exocytosis of dense-core granules and secretion of hormones in the pancreas and the pituitary. Interacts with vesicles containing negatively charged phospholipids in a Ca(2+)-independent manner (By similarity). {ECO:0000250}.	6.67	0.00994039	1	20	0	7|5|7	0|1|0|0|0|0	671
RAC1_G12V	84172	Q9H9Y6	Q9H9Y6	POLR1B	DNA-directed RNA polymerase I subunit RPA2 (RNA polymerase I subunit 2) (EC 2.7.7.6) (DNA-directed RNA polymerase I 135 kDa polypeptide) (RPA135)	DNA-dependent RNA polymerase catalyzes the transcription of DNA into RNA using the four ribonucleoside triphosphates as substrates. Second largest core component of RNA polymerase I which synthesizes ribosomal RNA precursors. Proposed to contribute to the polymerase catalytic activity and forms the polymerase active center together with the largest subunit. Pol I is composed of mobile elements an…	11	0.00969163	1	33	0	8|7|7	0|0|1|0|0|0	1135
RAC1_G12V	55153	Q9NVU7	Q9NVU7	SDAD1	Protein SDA1 homolog (Nucleolar protein 130) (SDA1 domain-containing protein 1) (hSDA)	Required for 60S pre-ribosomal subunits export to the cytoplasm. {ECO:0000250}.	6.33	0.00921397	1	63.33	0	6|5|3	0|0|0|0|0|0	687
RAC1_G12V	64215	Q96KC8	Q96KC8	DNAJC1	DnaJ homolog subfamily C member 1 (DnaJ protein homolog MTJ1)	May modulate protein synthesis. {ECO:0000250}.	5	0.00902527	1	50	0	3|3|3	0|0|0|0|0|0	554
RAC1_G12V	54893	Q9NXD2	Q9NXD2	MTMR10	Myotubularin-related protein 10 (Inactive phosphatidylinositol 3-phosphatase 10)		7	0.00900901	1	70	0	5|3|6	0|0|0|0|0|0	777
RAC1_G12V	5819	Q92692	Q92692	NECTIN2	Nectin-2 (Herpes virus entry mediator B) (Herpesvirus entry mediator B) (HveB) (Nectin cell adhesion molecule 2) (Poliovirus receptor-related protein 2) (CD antigen CD112)	Modulator of T-cell signaling. Can be either a costimulator of T-cell function, or a coinhibitor, depending on the receptor it binds to. Upon binding to CD226, stimulates T-cell proliferation and cytokine production, including that of IL2, IL5, IL10, IL13, and IFNG. Upon interaction with PVRIG, inhibits T-cell proliferation. These interactions are competitive (PubMed:26755705). Probable cell adhe…	4.67	0.0086803	1	46.67	0	4|3|3	0|0|0|0|0|0	538
RAC1_G12V	5331	Q01970	Q01970	PLCB3	1-phosphatidylinositol 4,5-bisphosphate phosphodiesterase beta-3 (EC 3.1.4.11) (Phosphoinositide phospholipase C-beta-3) (Phospholipase C-beta-3) (PLC-beta-3)	The production of the second messenger molecules diacylglycerol (DAG) and inositol 1,4,5-trisphosphate (IP3) is mediated by activated phosphatidylinositol-specific phospholipase C enzymes.	10.67	0.00864668	1	32	0	9|8|9	1|0|0|0|0|0	1234
RAC1_G12V	23759	Q13356	Q13356	PPIL2	RING-type E3 ubiquitin-protein ligase PPIL2 (EC 2.3.2.27) (CYC4) (Cyclophilin-60) (Cyclophilin-like protein Cyp-60) (Cyp60) (hCyP-60) (Probable inactive peptidyl-prolyl cis-trans isomerase-like 2) (PPIase) (Rotamase PPIL2)	Has a ubiquitin-protein ligase activity acting as an E3 ubiquitin protein ligase or as an ubiquitin-ubiquitin ligase promoting elongation of ubiquitin chains on substrates. By mediating 'Lys-48'-linked polyubiquitination of proteins could target them for proteasomal degradation (PubMed:11435423). May also function as a chaperone, playing a role in transport to the cell membrane of BSG/Basigin for…	4.33	0.00832692	1	43.33	0	3|3|2	0|0|0|0|0|0	520
RAC1_G12V	54904	Q9BZ95	Q9BZ95	NSD3	Histone-lysine N-methyltransferase NSD3 (EC 2.1.1.43) (Nuclear SET domain-containing protein 3) (Protein whistle) (WHSC1-like 1 isoform 9 with methyltransferase activity to lysine) (Wolf-Hirschhorn syndrome candidate 1-like protein 1) (WHSC1-like protein 1)	Histone methyltransferase. Preferentially methylates 'Lys-4' and 'Lys-27' of histone H3. H3 'Lys-4' methylation represents a specific tag for epigenetic transcriptional activation, while 'Lys-27' is a mark for transcriptional repression. {ECO:0000269|PubMed:16682010}.	11.67	0.00812109	1	35	0	11|10|7	1|0|0|0|0|0	1437
RAC1_G12V	6857	P21579	P21579	SYT1	Synaptotagmin-1 (Synaptotagmin I) (SytI) (p65)	May have a regulatory role in the membrane interactions during trafficking of synaptic vesicles at the active zone of the synapse. It binds acidic phospholipids with a specificity that requires the presence of both an acidic head group and a diacyl backbone. A Ca(2+)-dependent interaction between synaptotagmin and putative receptors for activated protein kinase C has also been reported. It can bi…	3.33	0.00789099	1	33.33	0	3|3|3	0|0|0|0|0|0	422
RAC1_G12V	54606	Q9NY93	Q9NY93	DDX56	Probable ATP-dependent RNA helicase DDX56 (EC 3.6.4.13) (ATP-dependent 61 kDa nucleolar RNA helicase) (DEAD box protein 21) (DEAD box protein 56)	May play a role in later stages of the processing of the pre-ribosomal particles leading to mature 60S ribosomal subunits. Has intrinsic ATPase activity.	4	0.00788955	1	40	0	3|3|2	0|0|0|0|0|0	507
RAC1_G12V	1717	Q9UBM7	Q9UBM7	DHCR7	7-dehydrocholesterol reductase (7-DHC reductase) (EC 1.3.1.21) (Putative sterol reductase SR-2) (Sterol Delta(7)-reductase)	Production of cholesterol by reduction of C7-C8 double bond of 7-dehydrocholesterol (7-DHC).	3.67	0.00772632	1	36.67	0	4|3|3	0|0|0|0|0|0	475
RAC1_G12V	51362	O60508	O60508	CDC40	Pre-mRNA-processing factor 17 (Cell division cycle 40 homolog) (EH-binding protein 3) (Ehb3) (PRP17 homolog) (hPRP17)	Associates with the spliceosome late in the splicing pathway and may function in the second step of pre-mRNA splicing. {ECO:0000269|PubMed:9830021}.	4.33	0.00747841	1	43.33	0	5|3|5	0|0|0|0|0|0	579
RAC1_G12V	9223	Q96QZ7	Q96QZ7	MAGI1	Membrane-associated guanylate kinase, WW and PDZ domain-containing protein 1 (Atrophin-1-interacting protein 3) (AIP-3) (BAI1-associated protein 1) (BAP-1) (Membrane-associated guanylate kinase inverted 1) (MAGI-1) (Trinucleotide repeat-containing gene 19 protein) (WW domain-containing protein 3) (WWP3)	May play a role as scaffolding protein at cell-cell junctions. May regulate acid-induced ASIC3 currents by modulating its expression at the cell surface (By similarity). {ECO:0000250}.	8.67	0.00690287	1	26	0	11|6|4	0|1|0|0|0|0	1256	High Throughput
RAC1_G12V	143872	A6NI28	A6NI28	ARHGAP42	Rho GTPase-activating protein 42 (Rho GTPase-activating protein 10-like) (Rho-type GTPase-activating protein 42)	May influence blood pressure by functioning as a GTPase-activating protein for RHOA in vascular smooth muscle. {ECO:0000269|PubMed:24335996}.	5.67	0.00648741	1	56.67	0	5|3|6	0|0|0|0|0|0	874
RAC1_G12V	8019	Q15059	Q15059	BRD3	Bromodomain-containing protein 3 (RING3-like protein)	Chromatin reader that recognizes and binds hyperacetylated chromatin and plays a role in the regulation of transcription, probably by chromatin remodeling and interaction with transcription factors (PubMed:18406326, PubMed:27105114). Regulates transcription by promoting the binding of the transcription factor GATA1 to its targets (By similarity). {ECO:0000250|UniProtKB:Q8K2F0, ECO:0000269|PubMed:…	4.67	0.00643251	1	46.67	0	5|4|4	0|0|0|0|0|0	726
RAC1_G12V	6046	P25440	P25440	BRD2	Bromodomain-containing protein 2 (O27.1.1) (Really interesting new gene 3 protein)	May play a role in spermatogenesis or folliculogenesis (By similarity). Binds hyperacetylated chromatin and plays a role in the regulation of transcription, probably by chromatin remodeling. Regulates transcription of the CCND1 gene. Plays a role in nucleosome assembly. {ECO:0000250, ECO:0000269|PubMed:18406326}.	4.67	0.00583021	1	46.67	0	3|4|5	0|0|0|0|0|0	801
RAC1_G12V	55607	Q9ULJ8	Q9ULJ8	PPP1R9A	Neurabin-1 (Neurabin-I) (Neural tissue-specific F-actin-binding protein I) (Protein phosphatase 1 regulatory subunit 9A)	Binds to actin filaments (F-actin) and shows cross-linking activity. Binds along the sides of the F-actin. May be involved in neurite formation. Inhibits protein phosphatase 1-alpha activity (By similarity). {ECO:0000250}.	8	0.00582242	1	80	0	10|6|3	0|0|0|0|0|0	1374
RAC1_G12V	144108	Q68D10	Q68D10	SPTY2D1	Protein SPT2 homolog (Protein KU002155) (SPT2 domain-containing protein 1)	Histone chaperone that stabilizes pre-existing histone tetramers and regulates replication-independent histone exchange on chromatin (PubMed:26109053). Required for normal chromatin refolding in the coding region of transcribed genes, and for the suppression of spurious transcription (PubMed:26109053). Binds DNA and histones and promotes nucleosome assembly (in vitro) (PubMed:23378026, PubMed:261…	3.67	0.00535766	1	36.67	0	4|2|3	0|0|0|0|0|0	685
RAC1_G12V	444	Q12797	Q12797	ASPH	Aspartyl/asparaginyl beta-hydroxylase (EC 1.14.11.16) (Aspartate beta-hydroxylase) (ASP beta-hydroxylase) (Peptide-aspartate beta-dioxygenase)	Isoform 1: specifically hydroxylates an Asp or Asn residue in certain epidermal growth factor-like (EGF) domains of a number of proteins. {ECO:0000269|PubMed:11773073}.; Isoform 8: membrane-bound Ca(2+)-sensing protein, which is a structural component of the ER-plasma membrane junctions. Isoform 8 regulates the activity of Ca(+2) released-activated Ca(+2) (CRAC) channels in T-cells. {ECO:0000269|…	4	0.00527705	1	40	0	3|4|5	0|0|0|0|0|0	758
RAC1_G12V	23362	Q9NYI0	Q9NYI0	PSD3	PH and SEC7 domain-containing protein 3 (Epididymis tissue protein Li 20mP) (Exchange factor for ADP-ribosylation factor guanine nucleotide factor 6 D) (Exchange factor for ARF6 D) (Hepatocellular carcinoma-associated antigen 67) (Pleckstrin homology and SEC7 domain-containing protein 3)	Guanine nucleotide exchange factor for ARF6. {ECO:0000250}.	5	0.00477555	1	50	0	4|6|4	0|0|0|0|0|0	1047
RAC1_G12V	65095	Q8N9T8	Q8N9T8	KRI1	Protein KRI1 homolog		3.33	0.00469676	1	33.33	0	4|3|2	0|0|0|0|0|0	709
RAC1_G12V	1969	P29317	P29317	EPHA2	Ephrin type-A receptor 2 (EC 2.7.10.1) (Epithelial cell kinase) (Tyrosine-protein kinase receptor ECK)	Receptor tyrosine kinase which binds promiscuously membrane-bound ephrin-A family ligands residing on adjacent cells, leading to contact-dependent bidirectional signaling into neighboring cells. The signaling pathway downstream of the receptor is referred to as forward signaling while the signaling pathway downstream of the ephrin ligand is referred to as reverse signaling. Activated by the ligan…	4.33	0.00443648	1	43.33	0	2|2|4	0|0|0|0|0|0	976
RAC1_G12V	23592	Q9Y2U8	Q9Y2U8	LEMD3	Inner nuclear membrane protein Man1 (LEM domain-containing protein 3)	Can function as a specific repressor of TGF-beta, activin, and BMP signaling through its interaction with the R-SMAD proteins. Antagonizes TGF-beta-induced cell proliferation arrest. {ECO:0000269|PubMed:15601644, ECO:0000269|PubMed:15647271}.	3.67	0.00402854	1	36.67	0	3|3|5	0|0|0|0|0|0	911
RAC1_G12V	57478	Q70CQ4	Q70CQ4	USP31	Ubiquitin carboxyl-terminal hydrolase 31 (EC 3.4.19.12) (Deubiquitinating enzyme 31) (Ubiquitin thioesterase 31) (Ubiquitin-specific-processing protease 31)	May recognize and hydrolyze the peptide bond at the C-terminal Gly of ubiquitin. Involved in the processing of poly-ubiquitin precursors as well as that of ubiquitinated proteins (By similarity). {ECO:0000250}.	4.67	0.00345414	1	46.67	0	3|3|4	0|0|0|0|0|0	1352
RAC1_G12V	23670	Q9UHN6	Q9UHN6	CEMIP2	Cell surface hyaluronidase (EC 3.2.1.35) (Cell migration-inducing hyaluronidase 2) (Transmembrane protein 2)	Cell surface hyaluronidase that mediates the initial cleavage of extracellular high-molecular-weight hyaluronan into intermediate-size hyaluronan of approximately 5 kDa fragments (PubMed:28246172). Acts as a regulator of angiogenesis and heart morphogenesis by mediating degradation of extracellular hyaluronan, thereby regulating VEGF signaling (By similarity). Is very specific to hyaluronan; not …	4.33	0.0032803	1	43.33	0	5|3|3	0|0|0|0|0|0	1320
[truncated: 14,040 more rows]

## Sheet: CDC42G12V(active)
Bait	Entrez_ID	Uniprot_ID	Uniprot_ID	PreyGene	Protein names	Function	AvgSpec	SAF	AvgP	FoldChange	BFDR	UniqueSpec	ctrlCounts	Protein length	BioGrid_Throughput
[truncated: 349 more rows]

## Sheet: CDC42G15A(nf)
Bait	Entrez_ID	Uniprot_ID	Uniprot_ID	PreyGene	Protein names	Function	AvgSpec	SAF	AvgP	FoldChange	BFDR	UniqueSpec	ctrlCounts	Protein length	BioGrid_Throughput
[truncated: 95 more rows]

[truncated: 7 more sheets: CDC42WT, RAC G12V(active), RAC G15A(nf), RAC WT, Rho G14V (active), Rho G17A (nf), RHO WT]
