# Supplementary material for: Proximity-based proteomics (BioID) uncovers the Rho GTPase interactome in kidney podocytes
Source: Front Cell Dev Biol. 2025 Nov 11;13:1625950. doi: 10.3389/fcell.2025.1625950 (PMC12644026; doi:10.3389/fcell.2025.1625950)
Supplement: Supplementary file 4 [file Table6.xlsx]

## Sheet: Raw counts
ensembl_id

## Sheet: Batch corrected counts
ensembl_id

## Sheet: Normalized counts
ensembl_id
