# Supplementary material for: Proximity-based proteomics (BioID) uncovers the Rho GTPase interactome in kidney podocytes
Source: Front Cell Dev Biol. 2025 Nov 11;13:1625950. doi: 10.3389/fcell.2025.1625950 (PMC12644026; doi:10.3389/fcell.2025.1625950)
Supplement: Supplementary file 5 [file Table4.xlsx]

## Sheet: Uniques to podocytes
[CDC42_G12V_POD]:	[RAC1_G12V_POD]:	[RHOA_G14V_POD]:	[CDC42_G15A_POD]:	[RAC1_G15A_POD]:	[RHOA_G17A_POD]:
RPL4	SEPTIN7	DDX21	ACTB	LMNA	DDX21
DDX27	UACA	NAT10	MYH9	ARHGAP12	DDX27
HP1BP3	PLEK2	ABCF1	TPM1	SEPTIN7	RPL32
RSL1D1	ROCK1	PGAM5	MYL6	NCK2	CD3EAP
DDX21	PSIP1	RSL1D1	TPM4	SHB	POLR1E
RRP1B	POLR1E	DDX24	SEPTIN7	UACA	ITGA3
RPL32	NOSIP	POLR1E	ACTN4	EPB41	DDX54
RPS6	ARHGAP10	NOC3L	MYH10	SYTL4	TMEM199
FTSJ3	TEX10	RPL32	TPM3	F11R	PARD3
OCIAD1	AGAP1	CD3EAP	CAPZA1	SRC	ALCAM
GTPBP4	CCDC124	ITGA3	DBN1	ICAM1	POLR1C
NOC3L	CBX3	PUM3	PLEC	TULP3	SNX1
GNL2	CD3EAP	POLR1C	ACTN1	EPS8	PUM3
NSA2	STK10	ALCAM	TMOD3	AGAP1	RAB43
PGAM5	SNX3	CEBPZ	SEPTIN8	YWHAE	POLR1A
DDX24	CDK11B	RAB43	MYH11	GPSM2	ARHGEF18
LMNA	BUD13	PRPS1	F11R	USP46	POLR1B
RPL18A	RCC2	POLR1A	SHB	TMEM199	ITGA2
SEPTIN7	LRRC59	POLR1B	PARD3B	TRIOBP	SLC7A5
RPL37A	SLC9A3R2	SURF4	EPS8	MPP1	CDK5
POLR1E	TAOK1	HADHB	MYO1D	ARHGAP5	LZTS2
CD3EAP	TAOK2	NUP85	ARHGAP10	USP12	HADHB
NOP16	CCDC137	ARHGEF2	MYO5A	ARHGEF6	SLC25A12
MXRA7	DEK	KRR1	SIRPA	PGRMC2	AMIGO2
DDX54	USP46	LZTS2	TULP3	ARHGAP10	KRR1
EBNA1BP2	RBM34	SLC25A12	TAOK3	ITGA2	ITGB5
ICAM1	CEBPZ	MPP5	SEPTIN11	SIRPA	FARSA
ITGA3	YWHAE	NUP160	SEPTIN6	ALCAM	NUP160
F11R	USP12	PRR11	EIF6	CDCA3	PLD3
PUM3	NOP53	PSMC4	CGN	STX3	EPHB2
MARC2	POLR1C	NOM1	VAMP2	EVC2	LRRC7
DNAJC1	CWC25	WDR3	SH3BGRL2	LRRC57	ILVBL
ABHD12	MECP2	PLD3	SEPTIN2	CCNY	SPTBN2
POTEI	RTF2	ITGB5	ITGA3	LZTS2	EHD1
POP1	DIP2B	CASK	ALCAM	HLA-C	CASK
UACA	CDCA5	TRAF4		ITGB5	LOC101060316
PRR11	TULP3	MICAL2		SLC9A3R2	USP43
RRP12	USP36	EPHB2		STX7	NEO1
SYTL4	SMARCC1	PRORP		SNX17	ARFGEF3
CCDC137	PBRM1	LRP8		WDR48	EVC2
SRC	PRPF4B	THBD		EHD1	DOCK10
EBAG9	MPP1	NRK		EVC	TTN
RPS4Y2	RASA3	EHD1		WDR20	DERL1
SHB	KRR1	LAS1L		NEDD4L	LEXM
NEDD4L	WDR48	TAOK2		ARHGAP31	WDR3
ALCAM	SRC	IPO11		MAGI1	ARHGEF26
RRP1	GPALPP1	GEMIN4		TAOK2	THBD
SEC63	CDK7	TTN		MTMR10	EPG5
MPP1	CMAS	TEX10		EPHB2	ASH1L
CCNY	AGAP3	CDC42		ASAP2	NOC3L
ATP1B1	RAB11FIP2	RAP1B		RALGPS2	CEBPZ
ARHGAP10	ICAM1	CSE1L		FNBP1L	DHRS7B
PRPF4B	MPND	PNO1		LRRC1	ST7
ST7	SYTL4	SRSF6		PTK7	PRORP
DERL1	POLR1B	CGAS		WASF3	VPS51
GJC1	SDAD1	FARSA		GPRC5C	PKP2
ITGA2	DNAJC1	ECE1		TBC1D10A	LRP8
BMS1	MTMR10	MTHFD1L		RHPN2	CIT
POLR1C	PLCB3	USP43		CPNE3	PNO1
EPS8	PPIL2	MRC2		ABHD12	PRR11
USP36	NSD3	ADAMTS5		MTMR12	PSMC4
EFNB2	SYT1	TRPC4		FGFRL1	PLEKHO2
MPP5	DDX56	EHBP1L1		ARHGEF26	ACBD5
SIRPA	CDC40	NSA2		SH3RF1	ICAM1
PPAN-P2RY11	MAGI1	NOP16		RHBDF1	CDCP1
DLGAP4	BRD3	KDELR2		AGAP3	FMNL3
POLR1A	BRD2	SRSF10		COBLL1	NUP85
NOP2	SPTY2D1	NOC2L		CDCP1	STX8
DOCK9	ASPH	F11R		NEO1	STX18
APOL2	PSD3	AGPS		USP31	INO80B
TULP3	KRI1	AMIGO2		PSD4	DMRTC2
KRR1	USP31	ARHGAP42		NPHP4	MFSD10
RBM34	CBX5	ARHGEF1		NRK	ANTXR2
RFTN1	SEPTIN6	NCAPG2		DSC3	SNTB2
RAB11FIP2	FRG1	RPL26		CDKL5	ACLY
ITGB5	NIFK	ANTXR2		JAG1
PDCD11	POLR1D	CUL4A		ROBO1
EPHB2	B2M	PTPRM		ACLY
POLR1B	SMNDC1	PMPCB		DOCK10
TTC17	U2AF2	RHPN2		TTN
PTK7	F11R	RABEP1		SEPTIN6
MICAL2	ATP1B1			S100A10
TDRKH	PINX1			SEPTIN8
SMARCC1	PRPS1			PDIA3
MMP14	RRP1			PARD3B
ASPH	PPAN-P2RY11			TMX1
KRI1	TBC1D10A			45718
ACSL4	SMARCC2			SERPINB9
DHX33	XPC			ILDR2
EVC2	PSD4			FGD6
USP33	MTHFD1L			MTMR14
SH3RF1	EVC			ACSL4
NUP107	SEPTIN8			CNKSR3
LRP8	HMGB1			STIM2
GEMIN4	TMCO1			PTPRM
RPL35	HNRNPAB			OTUD7B
CCDC59	HSD17B12			THSD1
PDIA3	AIDA			C6orf132
RHOG	C17orf49			DLC1
NUP35	REXO4			TENM3
METAP2	EDF1			LDHB
EHD2	UTP3			C1orf43
LEXM	SNX18			ANXA5
DAXX	DERL1			STX8
CGAS	CHAF1A			ACBD3
EHD1	EVC2			PLSCR3
PIP5K1A	RPL37			STK26
SDAD1	TSR1			GDI2
C2CD2L	RAP1B			RFTN1
SPAG1	SRSF3			RRP1
MCTP2	C7orf50			CDKAL1
ARHGAP42	UBE2T			HYOU1
EVC	LUC7L2			MTHFD1L
STARD13	ALKBH5			PTPRG
NRK	ILK			C7orf50
PHIP	SLC33A1			RAB11B
EPB41L2	DHX33			UBE2J1
GPATCH4	DACH1			TNS1
SEPTIN6	ADAM17			SMAD3
SNX1	WDR3			SCARF2
CBX3				RP2
UTP23				IPO5
STX3				HEPHL1
CCNYL1
RPF1
MTFR1
NDUFA9
PKMYT1
AMIGO2
KIF22
WDR48
ADAM17
RPL26
CTDSP1
INCENP
INO80B
ARFIP1
SLC30A7
CLK1
ITGB3
INO80D
NUP160
BRIX1
C7orf50
MARCKSL1
SRSF10
PLSCR3
ZCCHC4
THBD
STXBP5
