# Supplementary material for: Proximity-based proteomics (BioID) uncovers the Rho GTPase interactome in kidney podocytes
Source: Front Cell Dev Biol. 2025 Nov 11;13:1625950. doi: 10.3389/fcell.2025.1625950 (PMC12644026; doi:10.3389/fcell.2025.1625950)
Supplement: Supplementary file 6 [file Table1.xlsx]

## Sheet: Sheet1
A) Targets of gRNAs used to generate RhoA GEF podocytes KO
	Target sequence
scrambled	GCACTACCAGAGCTAACTCA
ARHGEF2	AAGAGAAACGGACTGCAAGG
ECT2	TATTAACATCCACTACTGGG
VAV2	CAGGGAGAGCCTCGACACCG
ARHGEF26	GCTGTTTGTACTCAAAACCA
AKAP13	ACAACTCTTCACCTTCGCCG
ARHGEF1	TCATCTCCGAGGATGTCCAG
ARHGEF5	TCATCTCCGAGGATGTCCAG
ARHGEF11	AGAGACCCTCTAGCTCAAAG
ARHGEF12	GAGTCGGCAAGTGGAATCTG
ARHGEF18	TATGCTGGAAGACCACATCA
Dock10	GTACTGTTGAGTACAACGTG
B) Primers used for TIDE analysis
	FW primer	RV primer
gECT2_1	ACTTACTTTTGCCCAATGACCA	GCTAGACCGCCCTCACATAC
gARHGEF2_2	TACCAACACTCCCGAAATGC	CACCCTGATCCCCTTAACCA
gARHGEF26_1	TTCCGCTTAGTGAATGGCGT	GCTCCTCGAGAATCCTTCCG
gVAV2_2	CAACACGCTGCAAATGCATGA	CCTACAAAACGCTATGCCGTG
gDOCK10_1_2	AGAATCCCCTGGGAAAAAGCA	TTCTGCAAAGGGGGAACAGC
gARHGEF5_1	AGGGCAAAGAAGCATGGGAA	GGTTCTGAGACCCCGAATGG
gARHGEF18_1	ACATAGTGAGTGTGTCCACTTCT	TGGGAACCAACACTCCAAAATG
gARHGEF11_1	CCTTTCTCAGCCCCTCTTCC	TGGAAGGAGTGCTGTTGTGT
gAKAP13_2	CAGTTCTTGCTCCGCGTGT	CTGAGGTAGCATCGGCGG
gARHGEF1_1	CCTCGCTTAGACCAGGGTTC	AACCTGCAAACGGGATGGAA
gARHGEF12_1	ACATGATGTAGCAGATGATGGGA	TGGCACACTGTTTTACATATGGC
C) Target sequence for KIAA1522 guides
	Target Sequence
KIAA1522 #5	CAGTCAGACCACATCCTACG
KIAA1522 #6	TGTGGAGCTCTCAGCCACGT
