# Supplementary material for: Proximity-based proteomics (BioID) uncovers the Rho GTPase interactome in kidney podocytes
Source: Front Cell Dev Biol. 2025 Nov 11;13:1625950. doi: 10.3389/fcell.2025.1625950 (PMC12644026; doi:10.3389/fcell.2025.1625950)
Supplement: Supplementary file 8 [file Table5.xlsx]

## Sheet: Results - without NAs
ensembl_id	symbol	baseMean	log2FoldChange	lfcSE	stat	pvalue	padj	entrez	name	biotype
ENSG00000121410	A1BG	110.101	-0.0711728	0.220798	-0.322344	0.747192	0.99905	1	alpha-1-B glycoprotein	protein_coding
ENSG00000268895	A1BG-AS1	211.347	0.110711	0.155733	0.710902	0.477145	0.99905	503538	A1BG antisense RNA 1	antisense
ENSG00000148584	A1CF	45.81	0.184158	0.374131	0.492229	0.622557	0.99905	29974	APOBEC1 complementation factor	protein_coding
ENSG00000245105	A2M-AS1	83.7787	0.161782	0.28225	0.573185	0.566519	0.99905	144571	A2M antisense RNA 1	antisense
ENSG00000128274	A4GALT	2198.02	0.112979	0.141266	0.799766	0.423846	0.99905	53947	alpha 1,4-galactosyltransferase (P blood group)	protein_coding
ENSG00000118017	A4GNT	104.16	-0.00246303	0.304537	-0.00808777	0.993547	0.99905	51146	alpha-1,4-N-acetylglucosaminyltransferase	protein_coding
ENSG00000094914	AAAS	3676.14	0.097874	0.0568739	1.7209	0.0852697	0.99905	8086	aladin WD repeat nucleoporin	protein_coding
ENSG00000081760	AACS	1899.96	-0.0102765	0.0651814	-0.15766	0.874725	0.99905	65985	acetoacetyl-CoA synthetase	protein_coding
ENSG00000109576	AADAT	808.37	-0.0733623	0.0953999	-0.768998	0.441895	0.99905	51166	aminoadipate aminotransferase	protein_coding
ENSG00000103591	AAGAB	2005.92	0.066087	0.068228	0.968619	0.332735	0.99905	79719	alpha and gamma adaptin binding protein	protein_coding
ENSG00000115977	AAK1	2213.46	0.024991	0.0645157	0.387363	0.698488	0.99905	22848	AP2 associated kinase 1	protein_coding
ENSG00000087884	AAMDC	134.36	0.098381	0.227473	0.432495	0.665381	0.99905	28971	adipogenesis associated Mth938 domain containing	protein_coding
ENSG00000127837	AAMP	2129.72	0.0316881	0.08948	0.354137	0.723236	0.99905	14	angio associated migratory cell protein	protein_coding
ENSG00000131043	AAR2	2917.44	0.0120465	0.0794584	0.151608	0.879496	0.99905	25980	AAR2 splicing factor	protein_coding
ENSG00000090861	AARS1	9370.74	0.139975	0.0495109	2.82715	0.00469638	0.222305	16	alanyl-tRNA synthetase 1	protein_coding
ENSG00000124608	AARS2	2260.77	0.0152482	0.0619336	0.246202	0.805526	0.99905	57505	alanyl-tRNA synthetase 2, mitochondrial	protein_coding
ENSG00000266967	AARSD1	374.383	-0.220432	0.206321	-1.0684	0.285342	0.99905	80755	alanyl-tRNA synthetase domain containing 1	protein_coding
ENSG00000157426	AASDH	972.96	-0.0966203	0.117064	-0.825361	0.409166	0.99905	132949	aminoadipate-semialdehyde dehydrogenase	protein_coding
ENSG00000149313	AASDHPPT	5483.28	-0.0933485	0.052872	-1.76556	0.0774703	0.99905	60496	aminoadipate-semialdehyde dehydrogenase-phosphopantetheinyl transferase	protein_coding
ENSG00000008311	AASS	548.732	0.0615832	0.110571	0.556954	0.577559	0.99905	10157	aminoadipate-semialdehyde synthase	protein_coding
ENSG00000215458	AATBC	59.0645	-0.275152	0.361491	-0.761158	0.446563	0.99905	284837	apoptosis associated transcript in bladder cancer	antisense
ENSG00000183044	ABAT	69.7859	0.298598	0.267613	1.11578	0.264514	0.99905	18	4-aminobutyrate aminotransferase	protein_coding
ENSG00000165029	ABCA1	13696.6	-0.226103	0.293644	-0.769988	0.441307	0.99905	19	ATP binding cassette subfamily A member 1	protein_coding
ENSG00000251595	ABCA11P	132.445	-0.0397486	0.200122	-0.198621	0.842559	0.99905	79963	ATP binding cassette subfamily A member 11, pseudogene	pseudogene
ENSG00000144452	ABCA12	150.684	-0.0566484	0.196652	-0.288064	0.773298	0.99905	26154	ATP binding cassette subfamily A member 12	protein_coding
ENSG00000179869	ABCA13	67.2901	0.178801	0.318882	0.560712	0.574994	0.99905	154664	ATP binding cassette subfamily A member 13	protein_coding
ENSG00000238098	ABCA17P	68.0248	-0.144243	0.306488	-0.470631	0.637904	0.99905	650655	ATP binding cassette subfamily A member 17, pseudogene	pseudogene
ENSG00000107331	ABCA2	762.088	-0.131592	0.140705	-0.935234	0.349668	0.99905	20	ATP binding cassette subfamily A member 2	protein_coding
ENSG00000167972	ABCA3	1362.37	0.071319	0.119677	0.595929	0.551223	0.99905	21	ATP binding cassette subfamily A member 3	protein_coding
ENSG00000154265	ABCA5	956.326	-0.0879544	0.0978069	-0.899266	0.368511	0.99905	23461	ATP binding cassette subfamily A member 5	protein_coding
ENSG00000064687	ABCA7	874.738	0.0528822	0.106086	0.498485	0.618142	0.99905	10347	ATP binding cassette subfamily A member 7	protein_coding
ENSG00000085563	ABCB1	290.959	0.110011	0.138884	0.792101	0.428302	0.99905	5243	ATP binding cassette subfamily B member 1	protein_coding
ENSG00000135776	ABCB10	2007.12	-0.0190578	0.0695067	-0.274186	0.783941	0.99905	23456	ATP binding cassette subfamily B member 10	protein_coding
ENSG00000005471	ABCB4	74.0346	0.228035	0.25713	0.886846	0.375162	0.99905	5244	ATP binding cassette subfamily B member 4	protein_coding
ENSG00000131269	ABCB7	2357.76	0.0384103	0.0927037	0.414334	0.67863	0.99905	22	ATP binding cassette subfamily B member 7	protein_coding
ENSG00000197150	ABCB8	1423.39	0.0408329	0.0741194	0.550907	0.581698	0.99905	11194	ATP binding cassette subfamily B member 8	protein_coding
ENSG00000150967	ABCB9	350.461	-0.00494713	0.123618	-0.0400194	0.968078	0.99905	23457	ATP binding cassette subfamily B member 9	protein_coding
ENSG00000103222	ABCC1	11196.6	0.00722154	0.0637324	0.11331	0.909784	0.99905	4363	ATP binding cassette subfamily C member 1	protein_coding
ENSG00000124574	ABCC10	1062.71	-0.0674613	0.10246	-0.658415	0.510272	0.99905	89845	ATP binding cassette subfamily C member 10	protein_coding
ENSG00000023839	ABCC2	80.8564	0.103076	0.26879	0.383482	0.701362	0.99905	1244	ATP binding cassette subfamily C member 2	protein_coding
ENSG00000108846	ABCC3	1609.05	0.069516	0.104928	0.662511	0.507644	0.99905	8714	ATP binding cassette subfamily C member 3	protein_coding
ENSG00000125257	ABCC4	6187.88	0.0184229	0.0588188	0.313215	0.754117	0.99905	10257	ATP binding cassette subfamily C member 4	protein_coding
ENSG00000114770	ABCC5	2590.8	0.00288949	0.0721637	0.0400407	0.968061	0.99905	10057	ATP binding cassette subfamily C member 5	protein_coding
ENSG00000091262	ABCC6	602.443	0.106612	0.156176	0.682637	0.494836	0.99905	368	ATP binding cassette subfamily C member 6	protein_coding
ENSG00000069431	ABCC9	1535.04	0.0367785	0.0863086	0.426128	0.670014	0.99905	10060	ATP binding cassette subfamily C member 9	protein_coding
ENSG00000101986	ABCD1	322.855	0.110038	0.181088	0.607651	0.543419	0.99905	215	ATP binding cassette subfamily D member 1	protein_coding
ENSG00000117528	ABCD3	3729.35	0.122441	0.0566605	2.16096	0.0306983	0.699094	5825	ATP binding cassette subfamily D member 3	protein_coding
ENSG00000119688	ABCD4	1540.94	-0.059437	0.0952491	-0.624016	0.532617	0.99905	5826	ATP binding cassette subfamily D member 4	protein_coding
ENSG00000164163	ABCE1	27898.6	-0.0949654	0.0837559	-1.13383	0.256864	0.99905	6059	ATP binding cassette subfamily E member 1	protein_coding
ENSG00000204574	ABCF1	7743.44	-0.0186348	0.0568013	-0.328069	0.742859	0.99905	23	ATP binding cassette subfamily F member 1	protein_coding
ENSG00000033050	ABCF2	4799.77	-0.011789	0.0697021	-0.169134	0.865691	0.99905	10061	ATP binding cassette subfamily F member 2	protein_coding
ENSG00000161204	ABCF3	2260.12	0.10615	0.0634648	1.67258	0.0944094	0.99905	55324	ATP binding cassette subfamily F member 3	protein_coding
ENSG00000118777	ABCG2	267.723	-0.23524	0.150538	-1.56267	0.118131	0.99905	9429	ATP binding cassette subfamily G member 2 (Junior blood group)	protein_coding
ENSG00000144827	ABHD10	1829.74	0.143526	0.0697413	2.05798	0.0395924	0.790234	55347	abhydrolase domain containing 10, depalmitoylase	protein_coding
ENSG00000106077	ABHD11	780.272	0.00496897	0.0941989	0.0527497	0.957931	0.99905	83451	abhydrolase domain containing 11	protein_coding
ENSG00000100997	ABHD12	3583.09	0.0556167	0.100107	0.555574	0.578502	0.99905	26090	abhydrolase domain containing 12, lysophospholipase	protein_coding
ENSG00000131969	ABHD12B	102.42	0.0364657	0.220681	0.165241	0.868754	0.99905	145447	abhydrolase domain containing 12B	protein_coding
ENSG00000139826	ABHD13	1619.51	-0.0562548	0.0815866	-0.689511	0.490502	0.99905	84945	abhydrolase domain containing 13	protein_coding
ENSG00000248487	ABHD14A	334.484	-0.0561599	0.145619	-0.385662	0.699747	0.99905	25864	abhydrolase domain containing 14A	protein_coding
ENSG00000114779	ABHD14B	2601.49	0.0359884	0.09014	0.39925	0.689709	0.99905	84836	abhydrolase domain containing 14B	protein_coding
ENSG00000168792	ABHD15	894.173	0.0514848	0.115674	0.445087	0.656257	0.99905	116236	abhydrolase domain containing 15	protein_coding
ENSG00000204427	ABHD16A	298.416	-0.0476541	0.134532	-0.354222	0.723173	0.99905	7920	abhydrolase domain containing 16A, phospholipase	protein_coding
ENSG00000183260	ABHD16B	362.014	-0.0528493	0.127196	-0.415495	0.677779	0.99905	140701	abhydrolase domain containing 16B	protein_coding
ENSG00000129968	ABHD17A	1532.52	0.0170695	0.0765894	0.22287	0.823636	0.99905	81926	abhydrolase domain containing 17A, depalmitoylase	protein_coding
ENSG00000107362	ABHD17B	1168.91	0.0137623	0.0837014	0.164421	0.8694	0.99905	51104	abhydrolase domain containing 17B, depalmitoylase	protein_coding
ENSG00000136379	ABHD17C	753.324	-0.0825026	0.113056	-0.729751	0.465543	0.99905	58489	abhydrolase domain containing 17C, depalmitoylase	protein_coding
ENSG00000164074	ABHD18	1590.94	-0.0357858	0.0914931	-0.391131	0.6957	0.99905	80167	abhydrolase domain containing 18	protein_coding
ENSG00000140526	ABHD2	10989.4	-0.0989951	0.0461528	-2.14494	0.0319576	0.719069	11057	abhydrolase domain containing 2, acylglycerol lipase	protein_coding
ENSG00000158201	ABHD3	1072.86	0.113042	0.0795446	1.42111	0.155284	0.99905	171586	abhydrolase domain containing 3, phospholipase	protein_coding
ENSG00000100439	ABHD4	2856.07	0.132027	0.136213	0.969265	0.332413	0.99905	63874	abhydrolase domain containing 4, N-acyl phospholipase B	protein_coding
ENSG00000011198	ABHD5	929.36	-0.0966944	0.105738	-0.914475	0.360468	0.99905	51099	abhydrolase domain containing 5, lysophosphatidic acid acyltransferase	protein_coding
ENSG00000163686	ABHD6	139.176	-0.0201253	0.210185	-0.0957505	0.923719	0.99905	57406	abhydrolase domain containing 6, acylglycerol lipase	protein_coding
ENSG00000127220	ABHD8	900.684	0.123034	0.159224	0.772712	0.439693	0.99905	79575	abhydrolase domain containing 8	protein_coding
ENSG00000136754	ABI1	5409.97	0.0242432	0.0554307	0.437361	0.66185	0.99905	10006	abl interactor 1	protein_coding
ENSG00000138443	ABI2	7602.09	-0.036011	0.06287	-0.572786	0.56679	0.99905	10152	abl interactor 2	protein_coding
ENSG00000108798	ABI3	490.263	0.0832423	0.168407	0.494293	0.621099	0.99905	51225	ABI family member 3	protein_coding
ENSG00000154175	ABI3BP	192.552	-0.119043	0.171042	-0.695983	0.486439	0.99905	25890	ABI family member 3 binding protein	protein_coding
ENSG00000119328	ABITRAM	1002.46	-0.00868231	0.0852528	-0.101842	0.918882	0.99905	54942	actin binding transcription modulator	protein_coding
ENSG00000097007	ABL1	9139.45	0.0556641	0.0536687	1.03718	0.299652	0.99905	25	ABL proto-oncogene 1, non-receptor tyrosine kinase	protein_coding
ENSG00000143322	ABL2	15997.2	-0.115265	0.0474264	-2.43039	0.0150824	0.458659	27	ABL proto-oncogene 2, non-receptor tyrosine kinase	protein_coding
ENSG00000099204	ABLIM1	9190.52	0.128225	0.048867	2.62397	0.00869124	0.328977	3983	actin binding LIM protein 1	protein_coding
ENSG00000173210	ABLIM3	12252.9	-0.0421602	0.0468932	-0.899069	0.368616	0.99905	22885	actin binding LIM protein family member 3	protein_coding
ENSG00000159842	ABR	11913.9	-0.0134512	0.0550394	-0.244392	0.806927	0.99905	29	ABR activator of RhoGEF and GTPase	protein_coding
ENSG00000146386	ABRACL	1076.03	-0.0199467	0.0880792	-0.226464	0.820841	0.99905	58527	ABRA C-terminal like	protein_coding
ENSG00000163322	ABRAXAS1	805.804	-0.0216008	0.0952389	-0.226806	0.820575	0.99905	84142	abraxas 1, BRCA1 A complex subunit	protein_coding
ENSG00000165660	ABRAXAS2	3094.26	0.00867514	0.0696413	0.124569	0.900865	0.99905	23172	abraxas 2, BRISC complex subunit	protein_coding
ENSG00000146109	ABT1	1865.4	-0.0647187	0.0850155	-0.761258	0.446503	0.99905	29777	activator of basal transcription 1	protein_coding
ENSG00000114626	ABTB1	310.201	0.0805624	0.163376	0.49311	0.621935	0.99905	80325	ankyrin repeat and BTB domain containing 1	protein_coding
ENSG00000166016	ABTB2	2515.53	-0.00195936	0.0625412	-0.0313292	0.975007	0.99905	25841	ankyrin repeat and BTB domain containing 2	protein_coding
ENSG00000151136	ABTB3	164.25	0.0594927	0.184792	0.321944	0.747495	0.99905	121551	ankyrin repeat and BTB domain containing 3	protein_coding
ENSG00000060971	ACAA1	511.93	-0.0107212	0.110435	-0.0970818	0.922661	0.99905	30	acetyl-CoA acyltransferase 1	protein_coding
ENSG00000167315	ACAA2	4191.35	0.0324041	0.0844204	0.383842	0.701095	0.99905	10449	acetyl-CoA acyltransferase 2	protein_coding
ENSG00000076555	ACACB	130.233	0.12551	0.194989	0.643676	0.519785	0.99905	32	acetyl-CoA carboxylase beta	protein_coding
ENSG00000111271	ACAD10	1129.11	0.0452957	0.0787002	0.575548	0.564921	0.99905	80724	acyl-CoA dehydrogenase family member 10	protein_coding
ENSG00000151498	ACAD8	1042.12	0.051458	0.0963788	0.533914	0.593401	0.99905	27034	acyl-CoA dehydrogenase family member 8	protein_coding
ENSG00000177646	ACAD9	2201.85	-0.00344553	0.062693	-0.0549588	0.956171	0.99905	28976	acyl-CoA dehydrogenase family member 9	protein_coding
ENSG00000117054	ACADM	1883.76	-0.0325341	0.0781003	-0.416569	0.676994	0.99905	34	acyl-CoA dehydrogenase medium chain	protein_coding
ENSG00000122971	ACADS	231.889	0.0988179	0.158054	0.625217	0.531829	0.99905	35	acyl-CoA dehydrogenase short chain	protein_coding
ENSG00000196177	ACADSB	1916.6	0.066288	0.0660427	1.00371	0.315516	0.99905	36	acyl-CoA dehydrogenase short/branched chain	protein_coding
ENSG00000072778	ACADVL	10404	-0.120983	0.0952227	-1.27053	0.203896	0.99905	37	acyl-CoA dehydrogenase very long chain	protein_coding
ENSG00000072818	ACAP1	261.146	-0.190398	0.205298	-0.927425	0.353706	0.99905	9744	ArfGAP with coiled-coil, ankyrin repeat and PH domains 1	protein_coding
ENSG00000114331	ACAP2	7003.29	-0.0266803	0.0541742	-0.492491	0.622372	0.99905	23527	ArfGAP with coiled-coil, ankyrin repeat and PH domains 2	protein_coding
ENSG00000131584	ACAP3	1120.58	0.10497	0.133371	0.787051	0.431252	0.99905	116983	ArfGAP with coiled-coil, ankyrin repeat and PH domains 3	protein_coding
ENSG00000075239	ACAT1	1847.3	0.0689719	0.0670144	1.02921	0.303381	0.99905	38	acetyl-CoA acetyltransferase 1	protein_coding
ENSG00000120437	ACAT2	5071.73	0.00712466	0.0636328	0.111965	0.910851	0.99905	39	acetyl-CoA acetyltransferase 2	protein_coding
ENSG00000182827	ACBD3	4429.26	-0.0534534	0.069509	-0.769014	0.441885	0.99905	64746	acyl-CoA binding domain containing 3	protein_coding
ENSG00000181513	ACBD4	653.323	0.0622205	0.100072	0.62176	0.5341	0.99905	79777	acyl-CoA binding domain containing 4	protein_coding
ENSG00000107897	ACBD5	3143.05	0.0113728	0.0851799	0.133515	0.893786	0.99905	91452	acyl-CoA binding domain containing 5	protein_coding
ENSG00000230124	ACBD6	277.706	-0.237536	0.229408	-1.03543	0.300468	0.99905	84320	acyl-CoA binding domain containing 6	antisense
ENSG00000176244	ACBD7	142.129	0.13229	0.235505	0.561728	0.574302	0.99905	414149	acyl-CoA binding domain containing 7	protein_coding
ENSG00000110455	ACCS	120.553	0.122454	0.236598	0.517562	0.604764	0.99905	84680	1-aminocyclopropane-1-carboxylate synthase homolog (inactive)	protein_coding
ENSG00000102977	ACD	2782.76	0.0165811	0.0618229	0.268203	0.788543	0.99905	65057	ACD shelterin complex subunit and telomerase recruitment factor	protein_coding
ENSG00000177076	ACER2	195.658	0.0685282	0.178469	0.383978	0.700995	0.99905	340485	alkaline ceramidase 2	protein_coding
ENSG00000078124	ACER3	3883.61	-0.149692	0.05627	-2.66025	0.00780835	0.315118	55331	alkaline ceramidase 3	protein_coding
ENSG00000100813	ACIN1	12326.9	-0.050689	0.0521104	-0.972724	0.33069	0.99905	22985	apoptotic chromatin condensation inducer 1	protein_coding
ENSG00000131473	ACLY	31574	-0.0626617	0.0698268	-0.897387	0.369512	0.99905	47	ATP citrate lyase	protein_coding
ENSG00000122729	ACO1	3771.05	0.0209116	0.0781758	0.267494	0.789089	0.99905	48	aconitase 1	protein_coding
ENSG00000100412	ACO2	2017.75	0.0493551	0.0706155	0.698928	0.484597	0.99905	50	aconitase 2	protein_coding
ENSG00000184227	ACOT1	167.103	0.136049	0.231423	0.587881	0.556612	0.99905	641371	acyl-CoA thioesterase 1	protein_coding
ENSG00000162390	ACOT11	172.023	0.0992635	0.213497	0.464941	0.641974	0.99905	26027	acyl-CoA thioesterase 11	protein_coding
ENSG00000112304	ACOT13	935.285	0.0475654	0.086225	0.551643	0.581193	0.99905	55856	acyl-CoA thioesterase 13	protein_coding
ENSG00000119673	ACOT2	652.735	0.0165041	0.107607	0.153375	0.878103	0.99905	10965	acyl-CoA thioesterase 2	protein_coding
ENSG00000177465	ACOT4	98.1948	0.0770688	0.273363	0.281929	0.777998	0.99905	122970	acyl-CoA thioesterase 4	protein_coding
ENSG00000097021	ACOT7	3352.22	0.0375336	0.0892908	0.420352	0.674228	0.99905	11332	acyl-CoA thioesterase 7	protein_coding
ENSG00000101473	ACOT8	436.853	0.0373259	0.128995	0.289359	0.772307	0.99905	10005	acyl-CoA thioesterase 8	protein_coding
ENSG00000123130	ACOT9	2747.48	0.0167195	0.0719447	0.232393	0.816233	0.99905	23597	acyl-CoA thioesterase 9	protein_coding
ENSG00000161533	ACOX1	6183.22	-0.0402139	0.0599988	-0.670244	0.502702	0.99905	51	acyl-CoA oxidase 1	protein_coding
ENSG00000087008	ACOX3	1136.2	-0.0222827	0.0786199	-0.283423	0.776853	0.99905	8310	acyl-CoA oxidase 3, pristanoyl	protein_coding
ENSG00000143727	ACP1	2969.99	0.0213171	0.079887	0.26684	0.789592	0.99905	52	acid phosphatase 1	protein_coding
ENSG00000134575	ACP2	573.364	0.078019	0.10587	0.736931	0.461164	0.99905	53	acid phosphatase 2, lysosomal	protein_coding
ENSG00000102575	ACP5	197.618	0.235657	0.290011	0.812579	0.416459	0.99905	54	acid phosphatase 5, tartrate resistant	protein_coding
ENSG00000162836	ACP6	1436.24	0.0191895	0.084371	0.227442	0.82008	0.99905	51205	acid phosphatase 6, lysophosphatidic	protein_coding
ENSG00000134940	ACRV1	64.3311	-0.0309692	0.311179	-0.0995224	0.920724	0.99905	56	acrosomal vesicle protein 1	protein_coding
ENSG00000130377	ACSBG2	57.9523	0.238602	0.373514	0.638802	0.522952	0.99905	81616	acyl-CoA synthetase bubblegum family member 2	protein_coding
ENSG00000167107	ACSF2	1679.9	0.149253	0.0808028	1.84713	0.064729	0.99905	80221	acyl-CoA synthetase family member 2	protein_coding
ENSG00000176715	ACSF3	1870.02	-0.114255	0.101589	-1.12467	0.260727	0.99905	197322	acyl-CoA synthetase family member 3	protein_coding
ENSG00000151726	ACSL1	2607.45	-0.0226768	0.0694158	-0.326681	0.743909	0.99905	2180	acyl-CoA synthetase long chain family member 1	protein_coding
ENSG00000123983	ACSL3	4883	0.333761	0.0875994	3.81008	0.000138921	0.0164594	2181	acyl-CoA synthetase long chain family member 3	protein_coding
ENSG00000068366	ACSL4	6685.01	-0.144462	0.051574	-2.80106	0.00509356	0.235194	2182	acyl-CoA synthetase long chain family member 4	protein_coding
ENSG00000197142	ACSL5	261.921	-0.167756	0.14788	-1.1344	0.256625	0.99905	51703	acyl-CoA synthetase long chain family member 5	protein_coding
ENSG00000005187	ACSM3	180.306	0.135718	0.178437	0.760592	0.446901	0.99905	6296	acyl-CoA synthetase medium chain family member 3	protein_coding
ENSG00000183549	ACSM5	544.941	0.102389	0.158674	0.645281	0.518745	0.99905	54988	acyl-CoA synthetase medium chain family member 5	protein_coding
ENSG00000154930	ACSS1	162.321	-0.0576239	0.191543	-0.300841	0.763536	0.99905	84532	acyl-CoA synthetase short chain family member 1	protein_coding
ENSG00000131069	ACSS2	588.031	0.211561	0.111779	1.89267	0.0584017	0.957252	55902	acyl-CoA synthetase short chain family member 2	protein_coding
ENSG00000107796	ACTA2	115.577	-0.0127074	0.213767	-0.0594449	0.952598	0.99905	59	actin alpha 2, smooth muscle	protein_coding
ENSG00000180139	ACTA2-AS1	48.9028	-0.17186	0.33999	-0.505487	0.613217	0.99905	100132116	ACTA2 antisense RNA 1	antisense
ENSG00000075624	ACTB	500587	-0.0883397	0.0854034	-1.03438	0.300958	0.99905	60	actin beta	protein_coding
ENSG00000169067	ACTBL2	496.787	0.0449964	0.11994	0.375159	0.707542	0.99905	345651	actin beta like 2	protein_coding
ENSG00000184009	ACTG1	295460	-0.104258	0.0959871	-1.08617	0.277404	0.99905	71	actin gamma 1	protein_coding
ENSG00000136518	ACTL6A	4649.3	0.011272	0.0613854	0.183627	0.854306	0.99905	86	actin like 6A	protein_coding
ENSG00000188493	ACTMAP	1500.46	0.074358	0.108546	0.685038	0.49332	0.99905	284325	actin maturation protease	protein_coding
ENSG00000072110	ACTN1	40983	-0.0988687	0.0931938	-1.06089	0.288738	0.99905	87	actinin alpha 1	protein_coding
ENSG00000259062	ACTN1-DT	59.1815	0.0349445	0.291197	0.120003	0.904481	0.99905	161159	ACTN1 divergent transcript	antisense
ENSG00000130402	ACTN4	38486.7	0.00956333	0.0704961	0.135657	0.892092	0.99905	81	actinin alpha 4	protein_coding
ENSG00000131966	ACTR10	2632.34	-0.0109593	0.0804423	-0.136238	0.891633	0.99905	55860	actin related protein 10	protein_coding
ENSG00000138107	ACTR1A	6846.84	0.029039	0.0796553	0.364558	0.715442	0.99905	10121	actin related protein 1A	protein_coding
ENSG00000115073	ACTR1B	1478.68	0.0214604	0.0886365	0.242117	0.80869	0.99905	10120	actin related protein 1B	protein_coding
ENSG00000138071	ACTR2	25828.8	-0.043979	0.0578401	-0.760354	0.447043	0.99905	10097	actin related protein 2	protein_coding
ENSG00000115091	ACTR3	25726.4	-0.0641553	0.0711605	-0.901557	0.367292	0.99905	10096	actin related protein 3	protein_coding
ENSG00000133627	ACTR3B	334.661	-0.148897	0.166448	-0.894555	0.371025	0.99905	57180	actin related protein 3B	protein_coding
ENSG00000106526	ACTR3C	686.46	0.0722962	0.123451	0.585626	0.558127	0.99905	653857	actin related protein 3C	protein_coding
ENSG00000101442	ACTR5	845.789	-0.0648113	0.0873911	-0.741624	0.458315	0.99905	79913	actin related protein 5	protein_coding
ENSG00000075089	ACTR6	730.143	-0.0253848	0.0932986	-0.272081	0.78556	0.99905	64431	actin related protein 6	protein_coding
ENSG00000113812	ACTR8	1586.73	-0.0110106	0.0894597	-0.123079	0.902045	0.99905	93973	actin related protein 8	protein_coding
ENSG00000184378	ACTRT3	103.578	-0.111839	0.218299	-0.512317	0.608429	0.99905	84517	actin related protein T3	protein_coding
ENSG00000115170	ACVR1	2026.98	-0.000597113	0.0664631	-0.00898413	0.992832	0.99905	90	activin A receptor type 1	protein_coding
ENSG00000135503	ACVR1B	1540.07	0.0503735	0.088173	0.571303	0.567794	0.99905	91	activin A receptor type 1B	protein_coding
ENSG00000121989	ACVR2A	1103.57	-0.00664255	0.0807568	-0.0822538	0.934445	0.99905	92	activin A receptor type 2A	protein_coding
ENSG00000114739	ACVR2B	780.119	0.0701527	0.0961831	0.729366	0.465778	0.99905	93	activin A receptor type 2B	protein_coding
ENSG00000229589	ACVR2B-AS1	50.2868	0.224635	0.309353	0.726143	0.467751	0.99905	100128640	ACVR2B antisense RNA 1	antisense
ENSG00000243989	ACY1	126.113	0.0843547	0.21477	0.392767	0.694491	0.99905	95	aminoacylase 1	protein_coding
ENSG00000132744	ACY3	55.6535	-0.0420108	0.340016	-0.123555	0.901667	0.99905	91703	aminoacylase 3	protein_coding
ENSG00000119640	ACYP1	261.073	-0.208925	0.21115	-0.989465	0.322436	0.99905	97	acylphosphatase 1	protein_coding
ENSG00000170634	ACYP2	105.109	-0.0661259	0.227797	-0.290284	0.771599	0.99905	98	acylphosphatase 2	protein_coding
ENSG00000196839	ADA	521.584	-0.143758	0.112373	-1.27929	0.200793	0.99905	100	adenosine deaminase	protein_coding
ENSG00000168803	ADAL	790.312	0.0789024	0.0905132	0.871723	0.38336	0.99905	161823	adenosine deaminase like	protein_coding
ENSG00000137845	ADAM10	13285.9	-0.00687044	0.0558841	-0.122941	0.902154	0.99905	102	ADAM metallopeptidase domain 10	protein_coding
ENSG00000073670	ADAM11	101.894	0.050262	0.236138	0.21285	0.831444	0.99905	4185	ADAM metallopeptidase domain 11	protein_coding
ENSG00000148848	ADAM12	1670.05	-0.338234	0.0693027	-4.88054	1.05797e-06	0.000265426	8038	ADAM metallopeptidase domain 12	protein_coding
ENSG00000143537	ADAM15	4998.12	0.0138544	0.0723527	0.191484	0.848146	0.99905	8751	ADAM metallopeptidase domain 15	protein_coding
ENSG00000151694	ADAM17	3010.8	0.0347965	0.0723629	0.480861	0.630615	0.99905	6868	ADAM metallopeptidase domain 17	protein_coding
ENSG00000135074	ADAM19	7745.85	-0.0636957	0.102816	-0.61951	0.535581	0.99905	8728	ADAM metallopeptidase domain 19	protein_coding
ENSG00000139985	ADAM21	68.5039	-0.0939158	0.291075	-0.322652	0.746959	0.99905	8747	ADAM metallopeptidase domain 21	protein_coding
ENSG00000008277	ADAM22	172.051	-0.095833	0.174093	-0.55047	0.581997	0.99905	53616	ADAM metallopeptidase domain 22	protein_coding
ENSG00000197140	ADAM32	68.0866	-0.0428498	0.273639	-0.156592	0.875566	0.99905	203102	ADAM metallopeptidase domain 32	protein_coding
ENSG00000151651	ADAM8	300.139	-0.00036939	0.147509	-0.00250419	0.998002	0.999529	101	ADAM metallopeptidase domain 8	protein_coding
ENSG00000168615	ADAM9	11884.6	-0.00137585	0.0550237	-0.0250048	0.980051	0.99905	8754	ADAM metallopeptidase domain 9	protein_coding
ENSG00000154734	ADAMTS1	18333.5	-0.523288	0.0475467	-11.0058	3.58382e-28	8.99121e-25	9510	ADAM metallopeptidase with thrombospondin type 1 motif 1	protein_coding
ENSG00000151388	ADAMTS12	7515.74	-0.00415556	0.0600775	-0.06917	0.944854	0.99905	81792	ADAM metallopeptidase with thrombospondin type 1 motif 12	protein_coding
ENSG00000160323	ADAMTS13	101.124	0.268865	0.222464	1.20858	0.226824	0.99905	11093	ADAM metallopeptidase with thrombospondin type 1 motif 13	protein_coding
ENSG00000166106	ADAMTS15	480.946	0.173738	0.204795	0.848351	0.396243	0.99905	170689	ADAM metallopeptidase with thrombospondin type 1 motif 15	protein_coding
ENSG00000145536	ADAMTS16	414.395	-0.00747088	0.125375	-0.0595881	0.952484	0.99905	170690	ADAM metallopeptidase with thrombospondin type 1 motif 16	protein_coding
ENSG00000156140	ADAMTS3	12414.2	0.336277	0.0482459	6.97006	3.16803e-12	1.83417e-09	9508	ADAM metallopeptidase with thrombospondin type 1 motif 3	protein_coding
ENSG00000154736	ADAMTS5	16626.2	-0.0657599	0.0543554	-1.20981	0.226351	0.99905	11096	ADAM metallopeptidase with thrombospondin type 1 motif 5	protein_coding
ENSG00000049192	ADAMTS6	2498.21	0.0034182	0.0888729	0.0384616	0.96932	0.99905	11174	ADAM metallopeptidase with thrombospondin type 1 motif 6	protein_coding
ENSG00000136378	ADAMTS7	244.291	0.0621821	0.1693	0.367289	0.713403	0.99905	11173	ADAM metallopeptidase with thrombospondin type 1 motif 7	protein_coding
ENSG00000163638	ADAMTS9	1354.32	-0.026176	0.0733968	-0.356637	0.721364	0.99905	56999	ADAM metallopeptidase with thrombospondin type 1 motif 9	protein_coding
ENSG00000241684	ADAMTS9-AS2	51.011	-0.0852377	0.325773	-0.261647	0.793593	0.99905	100507098	ADAMTS9 antisense RNA 2	antisense
ENSG00000178031	ADAMTSL1	2157.29	-0.0321397	0.0684979	-0.469207	0.638922	0.99905	92949	ADAMTS like 1	protein_coding
ENSG00000156218	ADAMTSL3	3065.84	-0.0583912	0.0607986	-0.960402	0.336853	0.99905	57188	ADAMTS like 3	protein_coding
ENSG00000143382	ADAMTSL4	1152.48	0.138328	0.152655	0.906149	0.364857	0.99905	54507	ADAMTS like 4	protein_coding
ENSG00000185761	ADAMTSL5	739.416	0.0376028	0.102967	0.365193	0.714967	0.99905	339366	ADAMTS like 5	protein_coding
ENSG00000105963	ADAP1	44.0488	0.138691	0.345308	0.401644	0.687946	0.99905	11033	ArfGAP with dual PH domains 1	protein_coding
ENSG00000184060	ADAP2	1875.03	-0.0861315	0.09819	-0.877192	0.380382	0.99905	55803	ArfGAP with dual PH domains 2	protein_coding
ENSG00000160710	ADAR	32064.4	0.0268645	0.0496983	0.540552	0.588817	0.99905	103	adenosine deaminase RNA specific	protein_coding
ENSG00000197381	ADARB1	845.102	-0.1472	0.0868095	-1.69567	0.0899493	0.99905	104	adenosine deaminase RNA specific B1	protein_coding
ENSG00000065457	ADAT1	3387.63	0.0645028	0.0577196	1.11752	0.263772	0.99905	23536	adenosine deaminase tRNA specific 1	protein_coding
ENSG00000189007	ADAT2	1393.75	-0.157345	0.133313	-1.18027	0.237894	0.99905	134637	adenosine deaminase tRNA specific 2	protein_coding
ENSG00000213638	ADAT3	208.419	0.0520379	0.159405	0.32645	0.744084	0.99905	113179	adenosine deaminase tRNA specific 3	protein_coding
ENSG00000063761	ADCK1	411.011	-0.0256549	0.116293	-0.220605	0.8254	0.99905	57143	aarF domain containing kinase 1	protein_coding
ENSG00000133597	ADCK2	449.128	0.0775384	0.135542	0.57206	0.567281	0.99905	90956	aarF domain containing kinase 2	protein_coding
ENSG00000173137	ADCK5	635.06	0.00515869	0.108575	0.0475125	0.962105	0.99905	203054	aarF domain containing kinase 5	protein_coding
ENSG00000138031	ADCY3	1851.7	-0.0458067	0.0805182	-0.568898	0.569425	0.99905	109	adenylate cyclase 3	protein_coding
ENSG00000174233	ADCY6	2042.3	0.239707	0.0652243	3.67513	0.000237733	0.0263132	112	adenylate cyclase 6	protein_coding
ENSG00000121281	ADCY7	1040.23	-0.0218037	0.0817848	-0.266598	0.789778	0.99905	113	adenylate cyclase 7	protein_coding
ENSG00000162104	ADCY9	4535.73	-0.0189831	0.070341	-0.269872	0.787259	0.99905	115	adenylate cyclase 9	protein_coding
ENSG00000087274	ADD1	12729.5	0.0504698	0.091961	0.548818	0.583131	0.99905	118	adducin 1	protein_coding
ENSG00000148700	ADD3	4849.87	0.0451913	0.0914023	0.494422	0.621008	0.99905	120	adducin 3	protein_coding
ENSG00000020181	ADGRA2	52.192	-0.022067	0.308354	-0.0715639	0.942949	0.99905	25960	adhesion G protein-coupled receptor A2	protein_coding
ENSG00000152990	ADGRA3	3010.17	-0.013937	0.063703	-0.218781	0.826821	0.99905	166647	adhesion G protein-coupled receptor A3	protein_coding
ENSG00000121753	ADGRB2	795.676	0.265533	0.091944	2.88798	0.00387721	0.197843	576	adhesion G protein-coupled receptor B2	protein_coding
ENSG00000135298	ADGRB3	1466.57	-0.0735982	0.103204	-0.713135	0.475762	0.99905	577	adhesion G protein-coupled receptor B3	protein_coding
ENSG00000174837	ADGRE1	45.1898	-0.101166	0.373805	-0.270638	0.786669	0.99905	2015	adhesion G protein-coupled receptor E1	protein_coding
ENSG00000127507	ADGRE2	78.5847	-0.398732	0.269485	-1.47961	0.138978	0.99905	30817	adhesion G protein-coupled receptor E2	protein_coding
ENSG00000123146	ADGRE5	3583.36	-0.0307464	0.0748473	-0.410788	0.681228	0.99905	976	adhesion G protein-coupled receptor E5	protein_coding
ENSG00000153292	ADGRF1	295.431	0.0290127	0.141435	0.205131	0.83747	0.99905	266977	adhesion G protein-coupled receptor F1	protein_coding
ENSG00000173567	ADGRF3	43.1461	0.103034	0.344901	0.298735	0.765142	0.99905	165082	adhesion G protein-coupled receptor F3	protein_coding
ENSG00000069122	ADGRF5	76.86	-0.0601977	0.263258	-0.228664	0.81913	0.99905	221395	adhesion G protein-coupled receptor F5	protein_coding
ENSG00000205336	ADGRG1	1476.73	0.0926107	0.13343	0.694078	0.487633	0.99905	9289	adhesion G protein-coupled receptor G1	protein_coding
ENSG00000173698	ADGRG2	138.82	-0.108031	0.19217	-0.562163	0.574005	0.99905	10149	adhesion G protein-coupled receptor G2	protein_coding
ENSG00000112414	ADGRG6	9649.42	-0.0613866	0.0616768	-0.995295	0.319593	0.99905	57211	adhesion G protein-coupled receptor G6	protein_coding
ENSG00000072071	ADGRL1	750.537	0.316318	0.090752	3.48552	0.000491188	0.0484492	22859	adhesion G protein-coupled receptor L1	protein_coding
ENSG00000267169	ADGRL1-AS1	92.0548	0.0473039	0.305289	0.154948	0.876862	0.99905	100507373	ADGRL1 antisense RNA 1	antisense
ENSG00000117114	ADGRL2	197.204	0.1599	0.231154	0.691748	0.489096	0.99905	23266	adhesion G protein-coupled receptor L2	protein_coding
ENSG00000162618	ADGRL4	472.881	-0.160538	0.125179	-1.28246	0.19968	0.99905	64123	adhesion G protein-coupled receptor L4	protein_coding
ENSG00000164199	ADGRV1	863.607	0.0801757	0.122371	0.655186	0.512348	0.99905	84059	adhesion G protein-coupled receptor V1	protein_coding
ENSG00000197894	ADH5	5383.41	0.0368781	0.0856004	0.430817	0.666602	0.99905	128	alcohol dehydrogenase 5 (class III), chi polypeptide	protein_coding
ENSG00000147576	ADHFE1	74.8976	0.202053	0.263419	0.76704	0.443058	0.99905	137872	alcohol dehydrogenase iron containing 1	protein_coding
ENSG00000182551	ADI1	1423.3	0.0194795	0.0800138	0.243452	0.807655	0.99905	55256	acireductone dioxygenase 1	protein_coding
ENSG00000159346	ADIPOR1	7529.16	0.0373999	0.0587259	0.636855	0.52422	0.99905	51094	adiponectin receptor 1	protein_coding
ENSG00000006831	ADIPOR2	5684.16	0.0720298	0.0869685	0.828229	0.407541	0.99905	79602	adiponectin receptor 2	protein_coding
ENSG00000101220	ADISSP	1895.77	-0.119898	0.119746	-1.00127	0.316696	0.99905	54976	adipose secreted signaling protein	protein_coding
ENSG00000156110	ADK	3657.86	-0.0332918	0.0620421	-0.5366	0.591544	0.99905	132	adenosine kinase	protein_coding
ENSG00000148926	ADM	1105.08	-0.244932	0.171733	-1.42624	0.1538	0.99905	133	adrenomedullin	protein_coding
ENSG00000128165	ADM2	254.079	0.122607	0.189198	0.648038	0.516961	0.99905	79924	adrenomedullin 2	protein_coding
ENSG00000224420	ADM5	108.307	-0.145604	0.262684	-0.554293	0.579378	0.99905	199800	adrenomedullin 5 (putative)	protein_coding
ENSG00000101126	ADNP	14401.6	-0.0251033	0.061591	-0.40758	0.683582	0.99905	23394	activity dependent neuroprotector homeobox	protein_coding
ENSG00000259456	ADNP-AS1	102.733	-0.11962	0.232024	-0.51555	0.606169	0.99905	101927631	ADNP antisense RNA 1	antisense
ENSG00000101544	ADNP2	8391.03	-0.0385785	0.0568507	-0.678594	0.497395	0.99905	22850	ADNP homeobox 2	protein_coding
ENSG00000181915	ADO	2929.85	-0.0653827	0.0607831	-1.07567	0.282073	0.99905	84890	2-aminoethanethiol dioxygenase	protein_coding
ENSG00000163485	ADORA1	313.228	0.182136	0.169894	1.07205	0.283696	0.99905	134	adenosine A1 receptor	protein_coding
ENSG00000170425	ADORA2B	1196.73	0.0114455	0.109652	0.104381	0.916867	0.99905	136	adenosine A2b receptor	protein_coding
ENSG00000159322	ADPGK	2259.89	-0.0574826	0.0622977	-0.922708	0.356159	0.99905	83440	ADP dependent glucokinase	protein_coding
ENSG00000260898	ADPGK-AS1	68.2709	-0.13456	0.280001	-0.48057	0.630822	0.99905	100287559	ADPGK antisense RNA 1	antisense
ENSG00000144843	ADPRH	527.723	-0.0374435	0.112597	-0.332544	0.739479	0.99905	141	ADP-ribosylarginine hydrolase	protein_coding
ENSG00000170222	ADPRM	554.108	0.0670706	0.110232	0.608448	0.54289	0.99905	56985	ADP-ribose/CDP-alcohol diphosphatase, manganese dependent	protein_coding
ENSG00000116863	ADPRS	1351.83	0.0532589	0.108968	0.488756	0.625015	0.99905	54936	ADP-ribosylserine hydrolase	protein_coding
ENSG00000170214	ADRA1B	51.7536	-0.0994689	0.306175	-0.324876	0.745275	0.99905	147	adrenoceptor alpha 1B	protein_coding
ENSG00000169252	ADRB2	1686.6	-0.179897	0.0700178	-2.5693	0.0101904	0.358403	154	adrenoceptor beta 2	protein_coding
ENSG00000130706	ADRM1	4030.58	-0.0126859	0.0828427	-0.153132	0.878294	0.99905	11047	ADRM1 26S proteasome ubiquitin receptor	protein_coding
ENSG00000239900	ADSL	5400.27	-0.0180559	0.0647786	-0.278732	0.780451	0.99905	158	adenylosuccinate lyase	protein_coding
ENSG00000185100	ADSS1	95.971	0.16484	0.279606	0.589543	0.555497	0.99905	122622	adenylosuccinate synthase 1	protein_coding
ENSG00000035687	ADSS2	5125.49	0.00365119	0.0667107	0.0547317	0.956352	0.99905	159	adenylosuccinate synthase 2	protein_coding
ENSG00000111863	ADTRP	160.954	-0.277054	0.176777	-1.56725	0.117055	0.99905	84830	androgen dependent TFPI regulating protein	protein_coding
ENSG00000106624	AEBP1	47.1448	-0.311353	0.411752	-0.756166	0.44955	0.99905	165	AE binding protein 1	protein_coding
ENSG00000139154	AEBP2	2250.35	-0.002593	0.0695878	-0.0372622	0.970276	0.99905	121536	AE binding protein 2	protein_coding
ENSG00000181026	AEN	1600.31	-0.110053	0.102406	-1.07467	0.282521	0.99905	64782	apoptosis enhancing nuclease	protein_coding
ENSG00000196526	AFAP1	3228.12	0.0312269	0.0855033	0.365213	0.714952	0.99905	60312	actin filament associated protein 1	protein_coding
ENSG00000272620	AFAP1-AS1	56.8354	-0.189504	0.31741	-0.597031	0.550487	0.99905	84740	AFAP1 antisense RNA 1	antisense
ENSG00000157510	AFAP1L1	4628.15	-0.0827549	0.0879851	-0.940556	0.346933	0.99905	134265	actin filament associated protein 1 like 1	protein_coding
ENSG00000169129	AFAP1L2	2192.56	0.000301233	0.080446	0.00374454	0.997012	0.999479	84632	actin filament associated protein 1 like 2	protein_coding
ENSG00000130396	AFDN	12362.8	0.0197096	0.0595488	0.330982	0.740658	0.99905	4301	afadin, adherens junction formation factor	protein_coding
ENSG00000172493	AFF1	7294.09	0.0056337	0.0625851	0.0900166	0.928274	0.99905	4299	ALF transcription elongation factor 1	protein_coding
ENSG00000144218	AFF3	73.0665	0.107681	0.310012	0.347343	0.728334	0.99905	3899	ALF transcription elongation factor 3	protein_coding
ENSG00000072364	AFF4	32885.2	-0.0761148	0.0505599	-1.50544	0.132212	0.99905	27125	ALF transcription elongation factor 4	protein_coding
ENSG00000135537	AFG1L	550.328	-0.0294516	0.10634	-0.276956	0.781814	0.99905	246269	AFG1 like ATPase	protein_coding
ENSG00000145375	AFG2A	3064.81	0.00229687	0.0648735	0.0354054	0.971756	0.99905	166378	AFG2 AAA ATPase homolog A	protein_coding
ENSG00000171763	AFG2B	600.595	-0.104584	0.132019	-0.792193	0.428248	0.99905	79029	AFG2 AAA ATPase homolog B	protein_coding
ENSG00000223959	AFG3L1P	1403.94	-0.113662	0.104923	-1.0833	0.278677	0.99905	172	AFG3 like matrix AAA peptidase subunit 1, pseudogene	pseudogene
ENSG00000141385	AFG3L2	3320.32	0.014107	0.0617695	0.228382	0.819349	0.99905	10939	AFG3 like matrix AAA peptidase subunit 2	protein_coding
ENSG00000183077	AFMID	1043.12	0.0355233	0.0872757	0.407024	0.683991	0.99905	125061	arylformamidase	protein_coding
ENSG00000119844	AFTPH	3369.13	0.0808276	0.0632023	1.27887	0.200942	0.99905	54812	aftiphilin	protein_coding
ENSG00000260101	AFTPH-DT	321.544	0.0779238	0.131488	0.592632	0.553427	0.99905	101927402	AFTPH divergent transcript	lincRNA
ENSG00000038002	AGA	1527.29	0.0370029	0.0969429	0.381698	0.702685	0.99905	175	aspartylglucosaminidase	protein_coding
ENSG00000157985	AGAP1	2171.27	-0.0453616	0.072482	-0.625833	0.531424	0.99905	116987	ArfGAP with GTPase domain, ankyrin repeat and PH domain 1	protein_coding
ENSG00000135439	AGAP2	102.418	0.0896484	0.243106	0.368763	0.712304	0.99905	116986	ArfGAP with GTPase domain, ankyrin repeat and PH domain 2	protein_coding
ENSG00000255737	AGAP2-AS1	785.708	0.00854364	0.0997107	0.0856843	0.931717	0.99905	100130776	AGAP2 antisense RNA 1	protein_coding
ENSG00000133612	AGAP3	1636.58	5.95139e-05	0.0735628	0.000809021	0.999354	0.999819	116988	ArfGAP with GTPase domain, ankyrin repeat and PH domain 3	protein_coding
ENSG00000188234	AGAP4	84.4141	-0.0144557	0.256775	-0.0562969	0.955105	0.99905	119016	ArfGAP with GTPase domain, ankyrin repeat and PH domain 4	protein_coding
ENSG00000204149	AGAP6	365.334	-0.187718	0.18673	-1.00529	0.314757	0.99905	414189	ArfGAP with GTPase domain, ankyrin repeat and PH domain 6	protein_coding
ENSG00000146856	AGBL3	146.031	0.0860646	0.205808	0.41818	0.675815	0.99905	340351	AGBL carboxypeptidase 3	protein_coding
ENSG00000084693	AGBL5	2750.38	0.0552852	0.10177	0.543235	0.586968	0.99905	60509	AGBL carboxypeptidase 5	protein_coding
ENSG00000204305	AGER	180.253	0.126794	0.230461	0.550177	0.582198	0.99905	177	advanced glycosylation end-product specific receptor	protein_coding
ENSG00000173744	AGFG1	5921.57	-0.0903256	0.0524098	-1.72345	0.0848076	0.99905	3267	ArfGAP with FG repeats 1	protein_coding
ENSG00000106351	AGFG2	675.639	0.00838284	0.09958	0.0841819	0.932912	0.99905	3268	ArfGAP with FG repeats 2	protein_coding
ENSG00000164252	AGGF1	4788.96	0.00600726	0.0669741	0.0896953	0.928529	0.99905	55109	angiogenic factor with G-patch and FHA domains 1	protein_coding
ENSG00000006530	AGK	1581.89	-0.0196642	0.069983	-0.280985	0.778722	0.99905	55750	acylglycerol kinase	protein_coding
ENSG00000162688	AGL	4463.62	0.138118	0.0548193	2.5195	0.011752	0.394873	178	amylo-alpha-1, 6-glucosidase, 4-alpha-glucanotransferase	protein_coding
ENSG00000116771	AGMAT	377.096	-0.061933	0.124075	-0.499157	0.617669	0.99905	79814	agmatinase	protein_coding
ENSG00000092847	AGO1	7358.33	0.0354007	0.0662187	0.534603	0.592924	0.99905	26523	argonaute RISC component 1	protein_coding
ENSG00000123908	AGO2	6951.3	-0.190282	0.0546516	-3.48172	0.000498196	0.0484492	27161	argonaute RISC catalytic component 2	protein_coding
ENSG00000126070	AGO3	3355.79	-0.0622412	0.0563162	-1.10521	0.269069	0.99905	192669	argonaute RISC catalytic component 3	protein_coding
ENSG00000134698	AGO4	1389.02	0.0220277	0.0754765	0.291849	0.770402	0.99905	192670	argonaute RISC component 4	protein_coding
ENSG00000204310	AGPAT1	4344.02	0.0375857	0.0877362	0.428395	0.668364	0.99905	10554	1-acylglycerol-3-phosphate O-acyltransferase 1	protein_coding
ENSG00000169692	AGPAT2	1618.36	0.0239132	0.10546	0.226751	0.820617	0.99905	10555	1-acylglycerol-3-phosphate O-acyltransferase 2	protein_coding
ENSG00000160216	AGPAT3	7378.6	0.0153503	0.070487	0.217775	0.827604	0.99905	56894	1-acylglycerol-3-phosphate O-acyltransferase 3	protein_coding
ENSG00000026652	AGPAT4	1917.34	-0.124897	0.108187	-1.15446	0.248311	0.99905	56895	1-acylglycerol-3-phosphate O-acyltransferase 4	protein_coding
ENSG00000155189	AGPAT5	3212.44	-0.132607	0.0584869	-2.2673	0.0233722	0.603467	55326	1-acylglycerol-3-phosphate O-acyltransferase 5	protein_coding
ENSG00000018510	AGPS	7897.42	-0.0279279	0.0584081	-0.478151	0.632543	0.99905	8540	alkylglycerone phosphate synthase	protein_coding
ENSG00000188157	AGRN	23408.3	0.0159272	0.0679961	0.234237	0.814801	0.99905	375790	agrin	protein_coding
ENSG00000135744	AGT	58.8897	0.0876714	0.351909	0.249131	0.80326	0.99905	183	angiotensinogen	protein_coding
ENSG00000135049	AGTPBP1	5342.43	0.0316049	0.0542569	0.582505	0.560227	0.99905	23287	ATP/GTP binding carboxypeptidase 1	protein_coding
ENSG00000177674	AGTRAP	1297.94	-0.0705589	0.0940702	-0.750066	0.453215	0.99905	57085	angiotensin II receptor associated protein	protein_coding
ENSG00000153207	AHCTF1	15173	-0.0596401	0.0460222	-1.2959	0.19501	0.99905	25909	AT-hook containing transcription factor 1	protein_coding
ENSG00000101444	AHCY	10632.2	0.0583019	0.0978063	0.596095	0.551112	0.99905	191	adenosylhomocysteinase	protein_coding
ENSG00000168710	AHCYL1	14145.3	0.00770559	0.0635511	0.12125	0.903493	0.99905	10768	adenosylhomocysteinase like 1	protein_coding
ENSG00000158467	AHCYL2	1324.33	0.0332321	0.0968496	0.343131	0.7315	0.99905	23382	adenosylhomocysteinase like 2	protein_coding
ENSG00000126705	AHDC1	2569.05	0.0335633	0.0888698	0.377669	0.705677	0.99905	27245	AT-hook DNA binding motif containing 1	protein_coding
ENSG00000135541	AHI1	2416.28	0.0977473	0.118754	0.823106	0.410447	0.99905	54806	Abelson helper integration site 1	protein_coding
ENSG00000231028	AHI1-DT	64.6742	0.0734831	0.27551	0.266717	0.789687	0.99905	100131814	AHI1 divergent transcript	lincRNA
ENSG00000124942	AHNAK	204715	-0.0596311	0.0663594	-0.898608	0.368861	0.99905	79026	AHNAK nucleoprotein	protein_coding
ENSG00000185567	AHNAK2	3058.85	0.0994274	0.131727	0.7548	0.450369	0.99905	113146	AHNAK nucleoprotein 2	protein_coding
ENSG00000106546	AHR	5401.68	-0.182925	0.0532966	-3.43221	0.000598694	0.05429	196	aryl hydrocarbon receptor	protein_coding
ENSG00000063438	AHRR	1390.27	0.0458565	0.092768	0.494313	0.621085	0.99905	57491	aryl hydrocarbon receptor repressor	protein_coding
ENSG00000100591	AHSA1	2925.12	-0.0666899	0.0810182	-0.823147	0.410424	0.99905	10598	activator of HSP90 ATPase activity 1	protein_coding
ENSG00000173209	AHSA2P	815.002	0.0756918	0.320985	0.235811	0.813579	0.99905	130872	activator of HSP90 ATPase homolog 2, pseudogene	protein_coding
ENSG00000186063	AIDA	4958.92	-0.0441987	0.064594	-0.684255	0.493814	0.99905	64853	axin interactor, dorsalization associated	protein_coding
ENSG00000126878	AIF1L	8644.95	0.2242	0.0499852	4.48532	7.2805e-06	0.00148099	83543	allograft inflammatory factor 1 like	protein_coding
ENSG00000156709	AIFM1	2004.15	0.0455421	0.0844678	0.539165	0.589773	0.99905	9131	apoptosis inducing factor mitochondria associated 1	protein_coding
ENSG00000042286	AIFM2	990.99	0.0257555	0.0976953	0.263631	0.792064	0.99905	84883	apoptosis inducing factor mitochondria associated 2	protein_coding
ENSG00000146416	AIG1	2918.14	0.10166	0.0645057	1.57598	0.115031	0.99905	51390	androgen induced 1	protein_coding
ENSG00000164022	AIMP1	2821.53	-0.0266087	0.0675396	-0.393973	0.693601	0.99905	9255	aminoacyl tRNA synthetase complex interacting multifunctional protein 1	protein_coding
ENSG00000106305	AIMP2	2386.03	-0.0019755	0.0754341	-0.0261885	0.979107	0.99905	7965	aminoacyl tRNA synthetase complex interacting multifunctional protein 2	protein_coding
ENSG00000110711	AIP	1338.92	0.0534094	0.109205	0.489076	0.624788	0.99905	9049	aryl hydrocarbon receptor interacting protein	protein_coding
ENSG00000116922	AIRIM	1208.75	-0.0978365	0.0978149	-1.00022	0.317204	0.99905	54955	AFG2 interacting ribosome maturation factor	protein_coding
ENSG00000232434	AJM1	71.1369	0.0609813	0.269368	0.226387	0.820901	0.99905	389813	apical junction component 1 homolog	protein_coding
ENSG00000129474	AJUBA	9584.89	0.0672934	0.0622061	1.08178	0.279349	0.99905	84962	ajuba LIM protein	protein_coding
ENSG00000106992	AK1	179.512	0.064521	0.171031	0.377247	0.70599	0.99905	203	adenylate kinase 1	protein_coding
ENSG00000004455	AK2	14567.9	0.00764717	0.0633932	0.120631	0.903984	0.99905	204	adenylate kinase 2	protein_coding
ENSG00000147853	AK3	6239.71	-0.0312959	0.069283	-0.451712	0.651476	0.99905	50808	adenylate kinase 3	protein_coding
ENSG00000162433	AK4	11327.4	-0.0607992	0.0518752	-1.17203	0.241186	0.99905	205	adenylate kinase 4	protein_coding
ENSG00000154027	AK5	411.089	0.12872	0.174249	0.738712	0.460082	0.99905	26289	adenylate kinase 5	protein_coding
ENSG00000085231	AK6	6177.44	-0.0151624	0.0618212	-0.245262	0.806253	0.99905	102157402	adenylate kinase 6	protein_coding
ENSG00000165695	AK8	48.806	0.10962	0.318666	0.343997	0.730848	0.99905	158067	adenylate kinase 8	protein_coding
ENSG00000155085	AK9	433.027	-0.0405611	0.128117	-0.316594	0.751552	0.99905	221264	adenylate kinase 9	protein_coding
ENSG00000121057	AKAP1	5449.11	-0.0166371	0.0730874	-0.227633	0.819931	0.99905	8165	A-kinase anchoring protein 1	protein_coding
ENSG00000108599	AKAP10	2607.5	-0.00408171	0.0740561	-0.0551164	0.956046	0.99905	11216	A-kinase anchoring protein 10	protein_coding
ENSG00000023516	AKAP11	13513.9	-0.062591	0.0459661	-1.36168	0.1733	0.99905	11215	A-kinase anchoring protein 11	protein_coding
ENSG00000131016	AKAP12	19736.9	-0.313697	0.0469547	-6.68084	2.37581e-11	1.1921e-08	9590	A-kinase anchoring protein 12	protein_coding
ENSG00000170776	AKAP13	4182.6	-0.0192769	0.0582546	-0.330908	0.740714	0.99905	11214	A-kinase anchoring protein 13	protein_coding
ENSG00000197976	AKAP17A	1351.75	-0.0626226	0.0783932	-0.798827	0.424391	0.99905	8227	A-kinase anchoring protein 17A	protein_coding
ENSG00000179841	AKAP5	1575.59	-0.0142694	0.0920309	-0.15505	0.876782	0.99905	9495	A-kinase anchoring protein 5	protein_coding
ENSG00000151320	AKAP6	312.208	0.041237	0.130446	0.316123	0.751909	0.99905	9472	A-kinase anchoring protein 6	protein_coding
ENSG00000118507	AKAP7	564.113	0.0511031	0.126792	0.403046	0.686914	0.99905	9465	A-kinase anchoring protein 7	protein_coding
ENSG00000105127	AKAP8	2690.18	-0.0139566	0.0620268	-0.22501	0.821972	0.99905	10270	A-kinase anchoring protein 8	protein_coding
ENSG00000011243	AKAP8L	2388.93	0.0103648	0.0666397	0.155534	0.8764	0.99905	26993	A-kinase anchoring protein 8 like	protein_coding
ENSG00000127914	AKAP9	2407.04	0.00852089	0.0727029	0.117202	0.9067	0.99905	10142	A-kinase anchoring protein 9	protein_coding
ENSG00000166452	AKIP1	555.179	0.176162	0.108456	1.62426	0.10432	0.99905	56672	A-kinase interacting protein 1	protein_coding
ENSG00000174574	AKIRIN1	3754.28	-0.0103163	0.0643703	-0.160265	0.872672	0.99905	79647	akirin 1	protein_coding
ENSG00000135334	AKIRIN2	3750.85	0.0251441	0.0804244	0.312643	0.754552	0.99905	55122	akirin 2	protein_coding
ENSG00000106948	AKNA	1636.67	-0.023442	0.0823359	-0.284712	0.775865	0.99905	80709	AT-hook transcription factor	protein_coding
ENSG00000117448	AKR1A1	1586.33	0.0608021	0.11159	0.544871	0.585842	0.99905	10327	aldo-keto reductase family 1 member A1	protein_coding
ENSG00000085662	AKR1B1	17847.1	0.0463305	0.0890312	0.520385	0.602795	0.99905	231	aldo-keto reductase family 1 member B	protein_coding
ENSG00000187134	AKR1C1	51.3811	0.300683	0.319282	0.941749	0.346321	0.99905	1645	aldo-keto reductase family 1 member C1	protein_coding
ENSG00000196139	AKR1C3	78.2153	0.0212699	0.285495	0.0745017	0.940611	0.99905	8644	aldo-keto reductase family 1 member C3	protein_coding
ENSG00000053371	AKR7A2	1328.86	0.0473422	0.105659	0.448065	0.654107	0.99905	8574	aldo-keto reductase family 7 member A2	protein_coding
ENSG00000162482	AKR7A3	44.9503	0.224835	0.374101	0.600999	0.547841	0.99905	22977	aldo-keto reductase family 7 member A3	protein_coding
ENSG00000142208	AKT1	8195.22	-0.0127564	0.0670538	-0.190241	0.84912	0.99905	207	AKT serine/threonine kinase 1	protein_coding
ENSG00000204673	AKT1S1	5730.7	0.0726172	0.0524617	1.38419	0.166299	0.99905	84335	AKT1 substrate 1	protein_coding
ENSG00000105221	AKT2	6781.71	0.0669907	0.0577241	1.16053	0.245832	0.99905	208	AKT serine/threonine kinase 2	protein_coding
ENSG00000117020	AKT3	5153.18	-0.0284053	0.0594384	-0.477895	0.632725	0.99905	10000	AKT serine/threonine kinase 3	protein_coding
ENSG00000166971	AKTIP	917.872	0.0961676	0.0856947	1.12221	0.261772	0.99905	64400	AKT interacting protein	protein_coding
ENSG00000148218	ALAD	801.651	0.26579	0.0884731	3.00419	0.00266286	0.152992	210	aminolevulinate dehydratase	protein_coding
ENSG00000023330	ALAS1	4528.89	-0.0327702	0.0656797	-0.498939	0.617823	0.99905	211	5'-aminolevulinate synthase 1	protein_coding
ENSG00000170017	ALCAM	34286.9	0.0125431	0.0654765	0.191567	0.848081	0.99905	214	activated leukocyte cell adhesion molecule	protein_coding
ENSG00000161618	ALDH16A1	1237.3	0.0256773	0.0941201	0.272814	0.784996	0.99905	126133	aldehyde dehydrogenase 16 family member A1	protein_coding
ENSG00000059573	ALDH18A1	8079.83	-0.0290201	0.0683661	-0.424481	0.671215	0.99905	5832	aldehyde dehydrogenase 18 family member A1	protein_coding
ENSG00000184254	ALDH1A3	1039.51	0.172952	0.0804816	2.14896	0.0316377	0.714006	220	aldehyde dehydrogenase 1 family member A3	protein_coding
ENSG00000259583	ALDH1A3-AS1	134.263	-0.0381145	0.225829	-0.168776	0.865973	0.99905	101927751	ALDH1A3 antisense RNA 1	antisense
ENSG00000137124	ALDH1B1	5637.38	0.132575	0.139462	0.950617	0.341799	0.99905	219	aldehyde dehydrogenase 1 family member B1	protein_coding
ENSG00000144908	ALDH1L1	43.321	0.175133	0.382562	0.457791	0.647103	0.99905	10840	aldehyde dehydrogenase 1 family member L1	protein_coding
ENSG00000136010	ALDH1L2	1110.07	-0.0720664	0.0777089	-0.92739	0.353724	0.99905	160428	aldehyde dehydrogenase 1 family member L2	protein_coding
ENSG00000111275	ALDH2	869.159	0.101977	0.147901	0.689494	0.490513	0.99905	217	aldehyde dehydrogenase 2 family member	protein_coding
ENSG00000072210	ALDH3A2	1865.78	-0.0185898	0.0806385	-0.230533	0.817678	0.99905	224	aldehyde dehydrogenase 3 family member A2	protein_coding
ENSG00000006534	ALDH3B1	1246.14	0.106414	0.142882	0.744771	0.45641	0.99905	221	aldehyde dehydrogenase 3 family member B1	protein_coding
ENSG00000159423	ALDH4A1	594.086	0.0403949	0.124698	0.323942	0.745982	0.99905	8659	aldehyde dehydrogenase 4 family member A1	protein_coding
ENSG00000112294	ALDH5A1	1081.49	0.108532	0.112427	0.965358	0.334366	0.99905	7915	aldehyde dehydrogenase 5 family member A1	protein_coding
ENSG00000119711	ALDH6A1	1576.18	0.060296	0.142555	0.422966	0.67232	0.99905	4329	aldehyde dehydrogenase 6 family member A1	protein_coding
ENSG00000164904	ALDH7A1	4591.26	0.0569974	0.0999543	0.570235	0.568518	0.99905	501	aldehyde dehydrogenase 7 family member A1	protein_coding
ENSG00000143149	ALDH9A1	2942.37	0.121879	0.071255	1.71046	0.0871802	0.99905	223	aldehyde dehydrogenase 9 family member A1	protein_coding
ENSG00000149925	ALDOA	49655	0.057913	0.0953606	0.607306	0.543648	0.99905	226	aldolase, fructose-bisphosphate A	protein_coding
ENSG00000109107	ALDOC	87.5262	-0.305817	0.336605	-0.908535	0.363595	0.99905	230	aldolase, fructose-bisphosphate C	protein_coding
ENSG00000033011	ALG1	1498.73	-0.0149653	0.0759962	-0.196922	0.843889	0.99905	56052	ALG1 chitobiosyldiphosphodolichol beta-mannosyltransferase	protein_coding
ENSG00000139133	ALG10	1042.37	-0.0715976	0.0877577	-0.815856	0.414583	0.99905	84920	ALG10 alpha-1,2-glucosyltransferase	protein_coding
ENSG00000175548	ALG10B	720.702	0.15018	0.0958553	1.56673	0.117177	0.99905	144245	ALG10 alpha-1,2-glucosyltransferase B	protein_coding
ENSG00000253710	ALG11	1416.98	-0.0266879	0.0723219	-0.369016	0.712116	0.99905	440138	ALG11 alpha-1,2-mannosyltransferase	protein_coding
ENSG00000182858	ALG12	638.353	0.0396937	0.0973384	0.407791	0.683427	0.99905	79087	ALG12 alpha-1,6-mannosyltransferase	protein_coding
ENSG00000101901	ALG13	1338.49	-0.0897507	0.0916726	-0.979035	0.327563	0.99905	79868	ALG13 UDP-N-acetylglucosaminyltransferase subunit	protein_coding
ENSG00000172339	ALG14	1042.21	-0.0376374	0.0852985	-0.441244	0.659037	0.99905	199857	ALG14 UDP-N-acetylglucosaminyltransferase subunit	protein_coding
ENSG00000119523	ALG2	2583.37	-0.0221143	0.0596803	-0.370545	0.710976	0.99905	85365	ALG2 alpha-1,3/1,6-mannosyltransferase	protein_coding
ENSG00000214160	ALG3	3280.59	-0.0596201	0.0758485	-0.786041	0.431843	0.99905	10195	ALG3 alpha-1,3- mannosyltransferase	protein_coding
ENSG00000120697	ALG5	1171.12	0.118684	0.0783918	1.51399	0.130028	0.99905	29880	ALG5 dolichyl-phosphate beta-glucosyltransferase	protein_coding
ENSG00000088035	ALG6	1238.02	0.0142713	0.0838655	0.170169	0.864877	0.99905	29929	ALG6 alpha-1,3-glucosyltransferase	protein_coding
ENSG00000159063	ALG8	3790.6	-0.0090661	0.0630766	-0.143732	0.885712	0.99905	79053	ALG8 alpha-1,3-glucosyltransferase	protein_coding
ENSG00000086848	ALG9	1203.54	-0.134547	0.0782308	-1.71988	0.0854551	0.99905	79796	ALG9 alpha-1,2-mannosyltransferase	protein_coding
ENSG00000100601	ALKBH1	1602.49	-0.100881	0.0770432	-1.3094	0.190398	0.99905	8846	alkB homolog 1, histone H2A dioxygenase	protein_coding
ENSG00000189046	ALKBH2	408.002	-0.0458592	0.140736	-0.325852	0.744537	0.99905	121642	alkB homolog 2, alpha-ketoglutarate dependent dioxygenase	protein_coding
ENSG00000166199	ALKBH3	1306.25	0.0270408	0.099918	0.27063	0.786676	0.99905	221120	alkB homolog 3, alpha-ketoglutarate dependent dioxygenase	protein_coding
ENSG00000160993	ALKBH4	191.651	0.288452	0.164023	1.75861	0.0786439	0.99905	54784	alkB homolog 4, lysine demethylase	protein_coding
ENSG00000091542	ALKBH5	7622.62	0.00716631	0.0695337	0.103062	0.917913	0.99905	54890	alkB homolog 5, RNA demethylase	protein_coding
ENSG00000239382	ALKBH6	167.384	0.179971	0.249446	0.721484	0.470612	0.99905	84964	alkB homolog 6	protein_coding
ENSG00000125652	ALKBH7	632.42	0.125532	0.16768	0.748638	0.454075	0.99905	84266	alkB homolog 7	protein_coding
ENSG00000137760	ALKBH8	1130.75	-0.0307432	0.0786804	-0.390735	0.695993	0.99905	91801	alkB homolog 8, tRNA methyltransferase	protein_coding
ENSG00000116127	ALMS1	5507.28	-0.0794375	0.0507774	-1.56443	0.117718	0.99905	7840	ALMS1 centrosome and basal body associated protein	protein_coding
ENSG00000230002	ALMS1-IT1	95.2859	-0.258048	0.226767	-1.13795	0.255143	0.99905	100874291	ALMS1 intronic transcript 1	sense_intronic
ENSG00000108839	ALOX12	251.074	0.107788	0.152107	0.708631	0.478553	0.99905	239	arachidonate 12-lipoxygenase, 12S type	protein_coding
ENSG00000215067	ALOX12-AS1	342.885	-0.020818	0.130672	-0.159315	0.87342	0.99905	100506713	ALOX12 antisense RNA 1	protein_coding
ENSG00000132965	ALOX5AP	82.561	0.0208595	0.302188	0.0690281	0.944967	0.99905	241	arachidonate 5-lipoxygenase activating protein	protein_coding
ENSG00000179148	ALOXE3	59.2071	-0.0974281	0.298686	-0.326189	0.744282	0.99905	59344	arachidonate lipoxygenase 3	protein_coding
ENSG00000073331	ALPK1	510.049	0.147857	0.105863	1.39668	0.162509	0.99905	80216	alpha kinase 1	protein_coding
ENSG00000198796	ALPK2	7803.4	-0.0739549	0.0652187	-1.13395	0.256815	0.99905	115701	alpha kinase 2	protein_coding
ENSG00000003393	ALS2	3983.8	0.0917388	0.0558945	1.64128	0.100738	0.99905	57679	alsin Rho guanine nucleotide exchange factor ALS2	protein_coding
ENSG00000178038	ALS2CL	672.236	-0.157891	0.145957	-1.08177	0.279356	0.99905	259173	ALS2 C-terminal like	protein_coding
ENSG00000180318	ALX1	288.158	0.0315826	0.142325	0.221905	0.824388	0.99905	8092	ALX homeobox 1	protein_coding
ENSG00000183684	ALYREF	2589.61	-0.0532239	0.0837172	-0.635758	0.524934	0.99905	10189	Aly/REF export factor	protein_coding
ENSG00000110497	AMBRA1	1434.4	0.105535	0.0796145	1.32558	0.184978	0.99905	55626	autophagy and beclin 1 regulator 1	protein_coding
ENSG00000123505	AMD1	15889.7	-0.191006	0.0446525	-4.27761	1.88913e-05	0.00338537	262	adenosylmethionine decarboxylase 1	protein_coding
ENSG00000139344	AMDHD1	44.7252	0.112565	0.328853	0.342295	0.732129	0.99905	144193	amidohydrolase domain containing 1	protein_coding
ENSG00000162066	AMDHD2	816.554	0.0771921	0.0877496	0.879686	0.37903	0.99905	51005	amidohydrolase domain containing 2	protein_coding
ENSG00000184675	AMER1	1697.46	-0.123721	0.105482	-1.17291	0.240834	0.99905	139285	APC membrane recruitment protein 1	protein_coding
ENSG00000159461	AMFR	6891.62	0.111727	0.0700587	1.59476	0.110766	0.99905	267	autocrine motility factor receptor	protein_coding
ENSG00000104899	AMH	155.117	-0.264102	0.280601	-0.941201	0.346602	0.99905	268	anti-Mullerian hormone	protein_coding
ENSG00000181754	AMIGO1	160.066	0.434302	0.177307	2.44943	0.0143082	0.446191	57463	adhesion molecule with Ig like domain 1	protein_coding
ENSG00000139211	AMIGO2	27269.6	-0.072769	0.127861	-0.569127	0.56927	0.99905	347902	adhesion molecule with Ig like domain 2	protein_coding
ENSG00000101935	AMMECR1	3206.68	0.032484	0.0602936	0.538764	0.59005	0.99905	9949	AMMECR nuclear protein 1	protein_coding
ENSG00000144233	AMMECR1L	3785.72	0.0237827	0.0689089	0.345132	0.729995	0.99905	83607	AMMECR1 like	protein_coding
ENSG00000166126	AMN	56.891	0.0377729	0.314074	0.120267	0.904271	0.99905	81693	amnion associated transmembrane protein	protein_coding
ENSG00000151743	AMN1	150.699	-0.0879896	0.184615	-0.476611	0.633639	0.99905	196394	antagonist of mitotic exit network 1 homolog	protein_coding
ENSG00000126016	AMOT	731.199	0.0811873	0.137276	0.591417	0.554241	0.99905	154796	angiomotin	protein_coding
ENSG00000166025	AMOTL1	7137.23	0.0266849	0.0779671	0.342259	0.732156	0.99905	154810	angiomotin like 1	protein_coding
ENSG00000114019	AMOTL2	14331.4	0.00467574	0.0485368	0.096334	0.923255	0.99905	51421	angiomotin like 2	protein_coding
ENSG00000116337	AMPD2	4537.08	-0.0249499	0.0659672	-0.378217	0.70527	0.99905	271	adenosine monophosphate deaminase 2	protein_coding
ENSG00000133805	AMPD3	500.851	-0.105731	0.106627	-0.991606	0.32139	0.99905	272	adenosine monophosphate deaminase 3	protein_coding
ENSG00000145020	AMT	65.1523	0.0955427	0.317252	0.301157	0.763295	0.99905	275	aminomethyltransferase	protein_coding
ENSG00000240038	AMY2B	84.6549	0.193261	0.301139	0.641766	0.521025	0.99905	280	amylase alpha 2B	protein_coding
ENSG00000174945	AMZ1	2605.53	-0.0623133	0.0730863	-0.852599	0.393882	0.99905	155185	archaelysin family metallopeptidase 1	protein_coding
ENSG00000196704	AMZ2	5792.87	0.0651982	0.0521316	1.25065	0.211063	0.99905	51321	archaelysin family metallopeptidase 2	protein_coding
ENSG00000153107	ANAPC1	14031.3	-0.0381105	0.0496059	-0.768267	0.442329	0.99905	64682	anaphase promoting complex subunit 1	protein_coding
ENSG00000164162	ANAPC10	977.997	0.00256572	0.0879623	0.0291685	0.97673	0.99905	10393	anaphase promoting complex subunit 10	protein_coding
ENSG00000141552	ANAPC11	1320.46	0.06555	0.0913828	0.717312	0.473182	0.99905	51529	anaphase promoting complex subunit 11	protein_coding
ENSG00000129055	ANAPC13	3692.09	-0.0405134	0.0617504	-0.656084	0.51177	0.99905	25847	anaphase promoting complex subunit 13	protein_coding
ENSG00000110200	ANAPC15	758.821	0.0917267	0.0956415	0.959068	0.337525	0.99905	25906	anaphase promoting complex subunit 15	protein_coding
ENSG00000166295	ANAPC16	2617.01	0.0517874	0.100225	0.516712	0.605357	0.99905	119504	anaphase promoting complex subunit 16	protein_coding
ENSG00000234231	ANAPC1P4	72.4043	-0.310613	0.265592	-1.16951	0.242197	0.99905	730268	ANAPC1 pseudogene 4	pseudogene
ENSG00000176248	ANAPC2	1152.87	-0.159588	0.137952	-1.15683	0.247341	0.99905	29882	anaphase promoting complex subunit 2	protein_coding
ENSG00000053900	ANAPC4	2486.21	-0.0988137	0.0883747	-1.11812	0.263515	0.99905	29945	anaphase promoting complex subunit 4	protein_coding
ENSG00000089053	ANAPC5	8301.47	0.00245519	0.0478165	0.0513462	0.95905	0.99905	51433	anaphase promoting complex subunit 5	protein_coding
ENSG00000196510	ANAPC7	4138.5	-0.0477162	0.0567159	-0.84132	0.400169	0.99905	51434	anaphase promoting complex subunit 7	protein_coding
ENSG00000013523	ANGEL1	2195.4	0.0259794	0.0645814	0.402273	0.687483	0.99905	23357	angel homolog 1	protein_coding
ENSG00000174606	ANGEL2	2113.14	0.00220066	0.0694461	0.0316888	0.97472	0.99905	90806	angel homolog 2	protein_coding
ENSG00000091879	ANGPT2	75.5775	-0.0533875	0.289551	-0.18438	0.853715	0.99905	285	angiopoietin 2	protein_coding
ENSG00000116194	ANGPTL1	154.936	-0.228056	0.257261	-0.886478	0.37536	0.99905	9068	angiopoietin like 1	protein_coding
ENSG00000136859	ANGPTL2	239.246	-0.082716	0.164328	-0.503359	0.614712	0.99905	23452	angiopoietin like 2	protein_coding
ENSG00000167772	ANGPTL4	155.663	-0.116663	0.193094	-0.604179	0.545725	0.99905	51129	angiopoietin like 4	protein_coding
ENSG00000171819	ANGPTL7	66.9462	-0.195424	0.303569	-0.643755	0.519734	0.99905	10218	angiopoietin like 7	protein_coding
ENSG00000145362	ANK2	880.038	-0.0116221	0.0937677	-0.123946	0.901358	0.99905	287	ankyrin 2	protein_coding
ENSG00000151150	ANK3	1267.27	-0.0152001	0.120102	-0.12656	0.899288	0.99905	288	ankyrin 3	protein_coding
ENSG00000151687	ANKAR	217.993	0.105786	0.157516	0.671591	0.501844	0.99905	150709	ankyrin and armadillo repeat containing	protein_coding
ENSG00000166839	ANKDD1A	149.904	-0.0278848	0.193909	-0.143803	0.885656	0.99905	348094	ankyrin repeat and death domain containing 1A	protein_coding
ENSG00000189045	ANKDD1B	77.5041	-0.140509	0.27401	-0.512788	0.608099	0.99905	728780	ankyrin repeat and death domain containing 1B	protein_coding
ENSG00000132623	ANKEF1	871.862	0.0284608	0.0949015	0.299898	0.764255	0.99905	63926	ankyrin repeat and EF-hand domain containing 1	protein_coding
ENSG00000185722	ANKFY1	12220.4	-0.0194799	0.0483183	-0.403158	0.686832	0.99905	51479	ankyrin repeat and FYVE domain containing 1	protein_coding
ENSG00000154122	ANKH	1875.03	-0.0477052	0.0694432	-0.686968	0.492103	0.99905	56172	ANKH inorganic pyrophosphate transport regulator	protein_coding
ENSG00000131503	ANKHD1	349.194	-0.01696	0.129961	-0.1305	0.896171	0.99905	54882	ankyrin repeat and KH domain containing 1	protein_coding
ENSG00000254996	ANKHD1-EIF4EBP3	183.592	-0.129376	0.188494	-0.686363	0.492484	0.99905	404734	ANKHD1-EIF4EBP3 readthrough	protein_coding
ENSG00000001629	ANKIB1	4643.77	0.00199208	0.062478	0.0318844	0.974564	0.99905	54467	ankyrin repeat and IBR domain containing 1	protein_coding
ENSG00000176915	ANKLE2	8447.05	-0.132447	0.102984	-1.2861	0.198408	0.99905	23141	ankyrin repeat and LEM domain containing 2	protein_coding
ENSG00000144504	ANKMY1	999.322	-0.0339448	0.0992743	-0.341929	0.732404	0.99905	51281	ankyrin repeat and MYND domain containing 1	protein_coding
ENSG00000106524	ANKMY2	1040.38	0.0325338	0.089874	0.361993	0.717357	0.99905	57037	ankyrin repeat and MYND domain containing 2	protein_coding
ENSG00000164331	ANKRA2	665.464	0.270992	0.0949954	2.85268	0.00433521	0.211191	57763	ankyrin repeat family A member 2	protein_coding
ENSG00000148677	ANKRD1	1857.56	-0.529188	0.0672625	-7.8675	3.6179e-15	3.02557e-12	27063	ankyrin repeat domain 1	protein_coding
ENSG00000088448	ANKRD10	8199.91	-0.18047	0.203404	-0.887246	0.374946	0.99905	55608	ankyrin repeat domain 10	protein_coding
ENSG00000167522	ANKRD11	7127.69	-0.0294742	0.0565561	-0.521149	0.602263	0.99905	29123	ankyrin repeat domain containing 11	protein_coding
ENSG00000101745	ANKRD12	4272.02	0.021546	0.0658935	0.326982	0.743681	0.99905	23253	ankyrin repeat domain 12	protein_coding
ENSG00000076513	ANKRD13A	5550.49	-0.0115861	0.0828939	-0.13977	0.888842	0.99905	88455	ankyrin repeat domain 13A	protein_coding
ENSG00000198720	ANKRD13B	1326.27	-0.0882063	0.0903346	-0.97644	0.328847	0.99905	124930	ankyrin repeat domain 13B	protein_coding
ENSG00000118454	ANKRD13C	4047.83	0.0190829	0.075874	0.251508	0.801421	0.99905	81573	ankyrin repeat domain 13C	protein_coding
ENSG00000197568	ANKRD13C-DT	186.627	0.0429866	0.169607	0.253448	0.799922	0.99905	11147	ANKRD13C divergent transcript	protein_coding
ENSG00000172932	ANKRD13D	731.918	-0.150299	0.140437	-1.07022	0.284518	0.99905	338692	ankyrin repeat domain 13D	protein_coding
ENSG00000134461	ANKRD16	401.209	0.00517559	0.121573	0.0425719	0.966043	0.99905	54522	ankyrin repeat domain 16	protein_coding
ENSG00000132466	ANKRD17	18440.8	-0.0419448	0.0473684	-0.885503	0.375885	0.99905	26057	ankyrin repeat domain 17	protein_coding
ENSG00000180071	ANKRD18A	377.789	-0.101822	0.13649	-0.746004	0.455665	0.99905	253650	ankyrin repeat domain 18A	protein_coding
ENSG00000230453	ANKRD18B	767.784	-0.0637589	0.0923357	-0.690512	0.489873	0.99905	441459	ankyrin repeat domain 18B	protein_coding
ENSG00000217165	ANKRD18EP	1186.46	-0.0374743	0.0978218	-0.383088	0.701655	0.99905	100131031	ankyrin repeat domain 18E, pseudogene	pseudogene
ENSG00000107890	ANKRD26	2391.87	0.00700993	0.0658739	0.106414	0.915254	0.99905	22852	ankyrin repeat domain containing 26	protein_coding
ENSG00000105186	ANKRD27	4863.27	0.0292472	0.0702706	0.416208	0.677257	0.99905	84079	ankyrin repeat domain 27	protein_coding
ENSG00000206560	ANKRD28	4165.15	0.0125919	0.0541665	0.232467	0.816175	0.99905	23243	ankyrin repeat domain 28	protein_coding
ENSG00000154065	ANKRD29	176.9	-0.133979	0.177338	-0.755498	0.44995	0.99905	147463	ankyrin repeat domain 29	protein_coding
ENSG00000145700	ANKRD31	60.549	-0.0473365	0.288238	-0.164227	0.869552	0.99905	256006	ankyrin repeat domain 31	protein_coding
ENSG00000164236	ANKRD33B	582.856	-0.0558789	0.105856	-0.527877	0.597585	0.99905	651746	ankyrin repeat domain 33B	protein_coding
ENSG00000229689	ANKRD33BP1	917.836	0.0319224	0.0946466	0.33728	0.735906	0.99905	100419920	ANKRD33B pseudogene 1	pseudogene
ENSG00000189127	ANKRD34B	463.075	0.151676	0.110194	1.37644	0.168684	0.99905	340120	ankyrin repeat domain 34B	protein_coding
ENSG00000135976	ANKRD36	1701.18	-0.222398	0.25845	-0.860507	0.38951	0.99905	375248	ankyrin repeat domain 36	protein_coding
ENSG00000196912	ANKRD36B	522.71	-0.190387	0.174006	-1.09414	0.273894	0.99905	57730	ankyrin repeat domain 36B	pseudogene
ENSG00000174501	ANKRD36C	1397.67	-0.187943	0.152278	-1.2342	0.217127	0.99905	400986	ankyrin repeat domain 36C	protein_coding
ENSG00000186352	ANKRD37	69.9807	-0.433379	0.265704	-1.63106	0.102878	0.99905	353322	ankyrin repeat domain 37	protein_coding
ENSG00000213337	ANKRD39	476.308	-0.0525568	0.108882	-0.482693	0.629314	0.99905	51239	ankyrin repeat domain 39	protein_coding
ENSG00000154945	ANKRD40	13793.4	-0.0424119	0.0580169	-0.731027	0.464762	0.99905	91369	ankyrin repeat domain 40	protein_coding
ENSG00000137494	ANKRD42	920.538	0.0191037	0.0849561	0.224865	0.822084	0.99905	338699	ankyrin repeat domain 42	protein_coding
ENSG00000247137	ANKRD42-DT	200.57	-0.226348	0.234418	-0.965573	0.334258	0.99905	100506282	ANKRD42 divergent transcript	processed_transcript
ENSG00000065413	ANKRD44	485.768	-0.0255855	0.11306	-0.226301	0.820968	0.99905	91526	ankyrin repeat domain 44	protein_coding
ENSG00000186106	ANKRD46	1624.53	0.0556915	0.0694071	0.802389	0.422328	0.99905	157567	ankyrin repeat domain 46	protein_coding
ENSG00000168876	ANKRD49	569.184	0.0252289	0.106428	0.23705	0.812618	0.99905	54851	ankyrin repeat domain 49	protein_coding
ENSG00000151458	ANKRD50	4143.91	-0.0218531	0.0593187	-0.368401	0.712574	0.99905	57182	ankyrin repeat domain containing 50	protein_coding
ENSG00000139645	ANKRD52	19767.2	0.000669101	0.0513912	0.0130198	0.989612	0.99905	283373	ankyrin repeat domain 52	protein_coding
ENSG00000100124	ANKRD54	1048.08	0.0737549	0.0858615	0.858999	0.390341	0.99905	129138	ankyrin repeat domain 54	protein_coding
ENSG00000135299	ANKRD6	488.945	0.00661942	0.107365	0.0616532	0.950839	0.99905	22881	ankyrin repeat domain 6	protein_coding
ENSG00000157999	ANKRD61	76.3888	0.20589	0.312395	0.65907	0.509851	0.99905	100310846	ankyrin repeat domain 61	protein_coding
ENSG00000106013	ANKRD7	123.221	-0.00834907	0.206598	-0.0404122	0.967764	0.99905	56311	ankyrin repeat domain 7	protein_coding
ENSG00000156381	ANKRD9	356.252	0.241563	0.123114	1.96211	0.0497491	0.875876	122416	ankyrin repeat domain 9	protein_coding
ENSG00000064999	ANKS1A	2530.78	0.00482767	0.0751403	0.0642487	0.948772	0.99905	23294	ankyrin repeat and sterile alpha motif domain containing 1A	protein_coding
ENSG00000168096	ANKS3	988.769	0.0223823	0.0827908	0.270348	0.786892	0.99905	124401	ankyrin repeat and sterile alpha motif domain containing 3	protein_coding
ENSG00000165138	ANKS6	4895.05	0.00815807	0.0542285	0.150439	0.880418	0.99905	203286	ankyrin repeat and sterile alpha motif domain containing 6	protein_coding
ENSG00000163516	ANKZF1	818.769	0.029455	0.111605	0.263922	0.79184	0.99905	55139	ankyrin repeat and zinc finger peptidyl tRNA hydrolase 1	protein_coding
ENSG00000011426	ANLN	23882.8	0.0132873	0.0554828	0.239485	0.81073	0.99905	54443	anillin, actin binding protein	protein_coding
ENSG00000160746	ANO10	1421.06	0.0204238	0.0887244	0.230193	0.817942	0.99905	55129	anoctamin 10	protein_coding
ENSG00000047617	ANO2	276.946	0.114248	0.179795	0.635438	0.525143	0.99905	57101	anoctamin 2	protein_coding
ENSG00000177119	ANO6	9289.13	-0.0370884	0.0579913	-0.639551	0.522464	0.99905	196527	anoctamin 6	protein_coding
ENSG00000146205	ANO7	355.767	-0.0148439	0.130832	-0.113457	0.909668	0.99905	50636	anoctamin 7	protein_coding
ENSG00000074855	ANO8	296.967	0.0970539	0.16662	0.582488	0.560238	0.99905	57719	anoctamin 8	protein_coding
ENSG00000185101	ANO9	662.64	-0.164078	0.149839	-1.09502	0.273506	0.99905	338440	anoctamin 9	protein_coding
ENSG00000011201	ANOS1	104.949	-0.53766	0.217827	-2.46829	0.0135762	0.432415	3730	anosmin 1	protein_coding
ENSG00000140350	ANP32A	5596.4	0.0235325	0.0772195	0.304749	0.760558	0.99905	8125	acidic nuclear phosphoprotein 32 family member A	protein_coding
ENSG00000136938	ANP32B	11990.4	-0.0492791	0.0625088	-0.788354	0.43049	0.99905	10541	acidic nuclear phosphoprotein 32 family member B	protein_coding
ENSG00000143401	ANP32E	11618.1	0.0508021	0.0497038	1.0221	0.306735	0.99905	81611	acidic nuclear phosphoprotein 32 family member E	protein_coding
ENSG00000103254	ANTKMT	165.769	-0.0376603	0.181576	-0.207408	0.835692	0.99905	65990	adenine nucleotide translocase lysine methyltransferase	protein_coding
ENSG00000169604	ANTXR1	4953.88	0.028243	0.0862075	0.327617	0.743201	0.99905	84168	ANTXR cell adhesion molecule 1	protein_coding
ENSG00000163297	ANTXR2	716.688	-0.128048	0.141003	-0.90812	0.363815	0.99905	118429	ANTXR cell adhesion molecule 2	protein_coding
ENSG00000135046	ANXA1	6994.4	-0.0501988	0.0651339	-0.770702	0.440884	0.99905	301	annexin A1	protein_coding
ENSG00000122359	ANXA11	6189.05	0.0661036	0.104075	0.635152	0.525329	0.99905	311	annexin A11	protein_coding
ENSG00000104537	ANXA13	48.0348	-0.0755325	0.316532	-0.238625	0.811396	0.99905	312	annexin A13	protein_coding
ENSG00000182718	ANXA2	64792.3	-0.0329274	0.0727153	-0.452826	0.650674	0.99905	302	annexin A2	protein_coding
ENSG00000177721	ANXA2R	306.977	0.0782092	0.154759	0.505361	0.613305	0.99905	389289	annexin A2 receptor	protein_coding
ENSG00000215068	ANXA2R-AS1	565.621	0.0824732	0.135401	0.609104	0.542455	0.99905	153684	ANXA2R antisense RNA 1	antisense
ENSG00000177738	ANXA2R-OT1	476.484	0.208823	0.108696	1.92116	0.0547118	0.930125	648987	ANXA2R overlapping transcript 1	sense_overlapping
ENSG00000138772	ANXA3	1845.66	-0.0802546	0.0947574	-0.846948	0.397024	0.99905	306	annexin A3	protein_coding
ENSG00000196975	ANXA4	1494.3	-0.0472325	0.0787944	-0.59944	0.54888	0.99905	307	annexin A4	protein_coding
ENSG00000164111	ANXA5	23353	0.0269935	0.0755144	0.357462	0.720746	0.99905	308	annexin A5	protein_coding
ENSG00000197043	ANXA6	8600.51	0.0252155	0.0994443	0.253564	0.799832	0.99905	309	annexin A6	protein_coding
ENSG00000138279	ANXA7	5372.16	0.00269929	0.0640963	0.0421131	0.966409	0.99905	310	annexin A7	protein_coding
ENSG00000143412	ANXA9	71.0506	0.0237684	0.278933	0.0852118	0.932093	0.99905	8416	annexin A9	protein_coding
ENSG00000131480	AOC2	190.744	-0.0511995	0.1687	-0.303495	0.761513	0.99905	314	amine oxidase copper containing 2	protein_coding
ENSG00000148120	AOPEP	2474.49	-0.019664	0.0708094	-0.277703	0.78124	0.99905	84909	aminopeptidase O (putative)	protein_coding
ENSG00000138356	AOX1	540.81	-0.0982716	0.132736	-0.740356	0.459084	0.99905	316	aldehyde oxidase 1	protein_coding
ENSG00000138660	AP1AR	1297.39	0.0339905	0.0737902	0.460637	0.645059	0.99905	55435	adaptor related protein complex 1 associated regulatory protein	protein_coding
ENSG00000100280	AP1B1	6211.32	0.0250388	0.077307	0.323888	0.746023	0.99905	162	adaptor related protein complex 1 subunit beta 1	protein_coding
ENSG00000166747	AP1G1	17291.5	0.0323699	0.0471867	0.685997	0.492715	0.99905	164	adaptor related protein complex 1 subunit gamma 1	protein_coding
ENSG00000213983	AP1G2	2499.69	-0.126336	0.106318	-1.18828	0.234722	0.99905	8906	adaptor related protein complex 1 subunit gamma 2	protein_coding
ENSG00000258727	AP1G2-AS1	191.715	-0.383079	0.335644	-1.14133	0.253734	0.99905	102724814	AP1G2 antisense RNA 1	antisense
ENSG00000072958	AP1M1	4097.37	-0.0715522	0.0816398	-0.876438	0.380792	0.99905	8907	adaptor related protein complex 1 subunit mu 1	protein_coding
ENSG00000129354	AP1M2	925.897	0.0949218	0.11269	0.842325	0.399606	0.99905	10053	adaptor related protein complex 1 subunit mu 2	protein_coding
ENSG00000106367	AP1S1	2453.23	0.0307871	0.0867021	0.355091	0.722521	0.99905	1174	adaptor related protein complex 1 subunit sigma 1	protein_coding
ENSG00000182287	AP1S2	2175.8	-0.227805	0.064178	-3.54958	0.000385851	0.0392534	8905	adaptor related protein complex 1 subunit sigma 2	protein_coding
ENSG00000152056	AP1S3	1156.41	-0.239414	0.0776765	-3.08219	0.00205483	0.12729	130340	adaptor related protein complex 1 subunit sigma 3	protein_coding
ENSG00000196961	AP2A1	6096.94	0.0366557	0.0734381	0.499138	0.617682	0.99905	160	adaptor related protein complex 2 subunit alpha 1	protein_coding
ENSG00000183020	AP2A2	2800.95	0.0364831	0.0897477	0.406507	0.68437	0.99905	161	adaptor related protein complex 2 subunit alpha 2	protein_coding
ENSG00000006125	AP2B1	42002.6	-0.00427228	0.0618994	-0.0690197	0.944974	0.99905	163	adaptor related protein complex 2 subunit beta 1	protein_coding
ENSG00000161203	AP2M1	17444.6	0.0902626	0.0488258	1.84867	0.0645059	0.99905	1173	adaptor related protein complex 2 subunit mu 1	protein_coding
ENSG00000042753	AP2S1	5324.2	0.0443811	0.0954766	0.464837	0.642048	0.99905	1175	adaptor related protein complex 2 subunit sigma 1	protein_coding
ENSG00000132842	AP3B1	9515.35	0.0171307	0.0705423	0.242844	0.808126	0.99905	8546	adaptor related protein complex 3 subunit beta 1	protein_coding
ENSG00000065000	AP3D1	11140.9	-0.00459303	0.0636982	-0.072106	0.942518	0.99905	8943	adaptor related protein complex 3 subunit delta 1	protein_coding
ENSG00000185009	AP3M1	5674.82	0.0227974	0.0537597	0.424062	0.671521	0.99905	26985	adaptor related protein complex 3 subunit mu 1	protein_coding
ENSG00000070718	AP3M2	1054.86	-0.0803365	0.0914064	-0.878894	0.379459	0.99905	10947	adaptor related protein complex 3 subunit mu 2	protein_coding
ENSG00000177879	AP3S1	5132.55	-0.059146	0.0722689	-0.818415	0.41312	0.99905	1176	adaptor related protein complex 3 subunit sigma 1	protein_coding
ENSG00000157823	AP3S2	863.162	0.0638956	0.0909211	0.702759	0.482206	0.99905	10239	adaptor related protein complex 3 subunit sigma 2	protein_coding
ENSG00000134262	AP4B1	728.991	0.0767319	0.124986	0.613926	0.539265	0.99905	10717	adaptor related protein complex 4 subunit beta 1	protein_coding
ENSG00000081014	AP4E1	1752.42	-0.0822884	0.0717981	-1.14611	0.25175	0.99905	23431	adaptor related protein complex 4 subunit epsilon 1	protein_coding
ENSG00000221838	AP4M1	438.349	-0.101501	0.112389	-0.903123	0.36646	0.99905	9179	adaptor related protein complex 4 subunit mu 1	protein_coding
ENSG00000100478	AP4S1	394.869	-0.0284617	0.121355	-0.234532	0.814572	0.99905	11154	adaptor related protein complex 4 subunit sigma 1	protein_coding
ENSG00000254470	AP5B1	730.982	0.169172	0.0915448	1.84797	0.0646073	0.99905	91056	adaptor related protein complex 5 subunit beta 1	protein_coding
ENSG00000053770	AP5M1	3846.25	-0.0236707	0.0616768	-0.383786	0.701137	0.99905	55745	adaptor related protein complex 5 subunit mu 1	protein_coding
ENSG00000125843	AP5S1	1582.15	0.095288	0.105899	0.899803	0.368225	0.99905	55317	adaptor related protein complex 5 subunit sigma 1	protein_coding
ENSG00000242802	AP5Z1	1277.79	0.0140222	0.0998111	0.140487	0.888275	0.99905	9907	adaptor related protein complex 5 subunit zeta 1	protein_coding
ENSG00000120868	APAF1	1572.36	-0.0479979	0.0690439	-0.695179	0.486943	0.99905	317	apoptotic peptidase activating factor 1	protein_coding
ENSG00000107282	APBA1	1013.37	-0.0278045	0.0854626	-0.325342	0.744922	0.99905	320	amyloid beta precursor protein binding family A member 1	protein_coding
ENSG00000011132	APBA3	785.429	0.057097	0.0936039	0.609985	0.541871	0.99905	9546	amyloid beta precursor protein binding family A member 3	protein_coding
ENSG00000166313	APBB1	978.035	0.105195	0.147838	0.711554	0.476741	0.99905	322	amyloid beta precursor protein binding family B member 1	protein_coding
ENSG00000077420	APBB1IP	3898.38	-0.0819337	0.0643778	-1.2727	0.203124	0.99905	54518	amyloid beta precursor protein binding family B member 1 interacting protein	protein_coding
ENSG00000163697	APBB2	5982.68	-0.0524169	0.055475	-0.944875	0.344723	0.99905	323	amyloid beta precursor protein binding family B member 2	protein_coding
ENSG00000113108	APBB3	629.677	0.138785	0.168229	0.82498	0.409383	0.99905	10307	amyloid beta precursor protein binding family B member 3	protein_coding
ENSG00000134982	APC	10038.6	-0.0699766	0.0506047	-1.38281	0.166723	0.99905	324	APC regulator of WNT signaling pathway	protein_coding
ENSG00000115266	APC2	120.441	-0.0338795	0.211706	-0.160031	0.872857	0.99905	10297	APC regulator of WNT signaling pathway 2	protein_coding
ENSG00000198768	APCDD1L	116.12	-0.227684	0.282218	-0.806766	0.419801	0.99905	164284	APC down-regulated 1 like	protein_coding
ENSG00000164062	APEH	5519.98	0.0242701	0.0774346	0.313427	0.753956	0.99905	327	acylaminoacyl-peptide hydrolase	protein_coding
ENSG00000100823	APEX1	7695.05	0.0210587	0.0739818	0.284647	0.775914	0.99905	328	apurinic/apyrimidinic endodeoxyribonuclease 1	protein_coding
ENSG00000169188	APEX2	2584.26	0.0195282	0.0678164	0.287958	0.773379	0.99905	27301	apurinic/apyrimidinic endodeoxyribonuclease 2	protein_coding
ENSG00000117362	APH1A	6085.01	0.0568052	0.0978852	0.580325	0.561696	0.99905	51107	aph-1 homolog A, gamma-secretase subunit	protein_coding
ENSG00000138613	APH1B	436.351	0.066095	0.117747	0.561329	0.574573	0.99905	83464	aph-1 homolog B, gamma-secretase subunit	protein_coding
ENSG00000166181	API5	6898.14	0.00295255	0.0553033	0.0533883	0.957423	0.99905	8539	apoptosis inhibitor 5	protein_coding
ENSG00000149089	APIP	1010.07	-0.0615688	0.0821404	-0.749556	0.453522	0.99905	51074	APAF1 interacting protein	protein_coding
ENSG00000169621	APLF	360.41	0.00137999	0.125442	0.011001	0.991223	0.99905	200558	aprataxin and PNKP like factor	protein_coding
ENSG00000105290	APLP1	142.277	0.174201	0.263129	0.662035	0.507949	0.99905	333	amyloid beta precursor like protein 1	protein_coding
ENSG00000084234	APLP2	29044.8	0.0490981	0.0902479	0.544036	0.586416	0.99905	334	amyloid beta precursor like protein 2	protein_coding
ENSG00000101474	APMAP	5534.28	-0.024672	0.0714667	-0.345223	0.729926	0.99905	57136	adipocyte plasma membrane associated protein	protein_coding
ENSG00000179750	APOBEC3B	2376.16	0.0195895	0.0814151	0.240613	0.809855	0.99905	9582	apolipoprotein B mRNA editing enzyme catalytic subunit 3B	protein_coding
ENSG00000244509	APOBEC3C	3226.68	0.0569502	0.0597459	0.953207	0.340485	0.99905	27350	apolipoprotein B mRNA editing enzyme catalytic subunit 3C	protein_coding
ENSG00000243811	APOBEC3D	85.4078	-0.00874645	0.274888	-0.0318182	0.974617	0.99905	140564	apolipoprotein B mRNA editing enzyme catalytic subunit 3D	protein_coding
ENSG00000128394	APOBEC3F	323.466	0.0345514	0.147632	0.234037	0.814956	0.99905	200316	apolipoprotein B mRNA editing enzyme catalytic subunit 3F	protein_coding
ENSG00000239713	APOBEC3G	218.476	-0.0952235	0.164273	-0.579665	0.56214	0.99905	60489	apolipoprotein B mRNA editing enzyme catalytic subunit 3G	protein_coding
ENSG00000130208	APOC1	70.343	-0.134617	0.352352	-0.382052	0.702423	0.99905	341	apolipoprotein C1	protein_coding
ENSG00000100342	APOL1	5135.11	0.0623263	0.102699	0.606886	0.543927	0.99905	8542	apolipoprotein L1	protein_coding
ENSG00000128335	APOL2	2418.67	0.00599476	0.0695265	0.0862227	0.931289	0.99905	23780	apolipoprotein L2	protein_coding
ENSG00000128284	APOL3	417.718	-0.0088746	0.131829	-0.0673192	0.946328	0.99905	80833	apolipoprotein L3	protein_coding
ENSG00000221963	APOL6	3692.25	0.0153697	0.0819576	0.187532	0.851243	0.99905	80830	apolipoprotein L6	protein_coding
ENSG00000178878	APOLD1	466.414	0.369287	0.115301	3.20282	0.00136089	0.0952812	81575	apolipoprotein L domain containing 1	protein_coding
ENSG00000204444	APOM	191.202	-0.154397	0.167846	-0.919871	0.35764	0.99905	55937	apolipoprotein M	protein_coding
ENSG00000184831	APOO	545.72	0.210849	0.103	2.04708	0.0406505	0.798842	79135	apolipoprotein O	protein_coding
ENSG00000155008	APOOL	1040.37	0.0943353	0.0846967	1.1138	0.265364	0.99905	139322	apolipoprotein O like	protein_coding
ENSG00000142192	APP	28741.1	0.0573193	0.0953127	0.601382	0.547586	0.99905	351	amyloid beta precursor protein	protein_coding
ENSG00000062725	APPBP2	5906.28	-0.0199001	0.0781372	-0.254682	0.798969	0.99905	10513	amyloid beta precursor protein binding protein 2	protein_coding
ENSG00000157500	APPL1	5644.42	-0.0148408	0.060387	-0.245762	0.805866	0.99905	26060	adaptor protein, phosphotyrosine interacting with PH domain and leucine zipper 1	protein_coding
ENSG00000136044	APPL2	2650.35	-0.0560098	0.0774835	-0.722861	0.469765	0.99905	55198	adaptor protein, phosphotyrosine interacting with PH domain and leucine zipper 2	protein_coding
ENSG00000198931	APRT	2907.97	0.0215322	0.0838363	0.256836	0.797305	0.99905	353	adenine phosphoribosyltransferase	protein_coding
ENSG00000214293	APTR	133.32	-0.0122278	0.20156	-0.0606658	0.951625	0.99905	100505854	Alu-mediated CDKN1A/p21 transcriptional regulator	lincRNA
ENSG00000137074	APTX	1853.52	0.00282594	0.0739162	0.0382317	0.969503	0.99905	54840	aprataxin	protein_coding
ENSG00000240583	AQP1	56.8345	1.02934	0.297891	3.45542	0.000549427	0.0510069	358	aquaporin 1 (Colton blood group)	protein_coding
ENSG00000178301	AQP11	148.437	0.0200163	0.190304	0.105181	0.916232	0.99905	282679	aquaporin 11	protein_coding
ENSG00000165272	AQP3	52.0981	0.289352	0.409868	0.705964	0.480211	0.99905	360	aquaporin 3 (Gill blood group)	protein_coding
ENSG00000021776	AQR	6129.01	0.0179441	0.0508578	0.352829	0.724217	0.99905	9716	aquarius intron-binding spliceosomal factor	protein_coding
ENSG00000078061	ARAF	4715.57	0.0124911	0.0628736	0.19867	0.842521	0.99905	369	A-Raf proto-oncogene, serine/threonine kinase	protein_coding
ENSG00000186635	ARAP1	2809.12	0.0302936	0.0691932	0.437812	0.661523	0.99905	116985	ArfGAP with RhoGAP domain, ankyrin repeat and PH domain 1	protein_coding
ENSG00000245148	ARAP1-AS2	86.9207	-0.362389	0.376762	-0.96185	0.336125	0.99905	100506020	ARAP1 antisense RNA 2	antisense
ENSG00000047365	ARAP2	3386.62	0.0222868	0.0680896	0.327316	0.743429	0.99905	116984	ArfGAP with RhoGAP domain, ankyrin repeat and PH domain 2	protein_coding
ENSG00000120318	ARAP3	2589.89	-0.0913396	0.0629617	-1.45072	0.146859	0.99905	64411	ArfGAP with RhoGAP domain, ankyrin repeat and PH domain 3	protein_coding
ENSG00000113391	ARB2A	1518.82	-0.015863	0.0710114	-0.223386	0.823235	0.99905	83989	ARB2 cotranscriptional regulator A	protein_coding
ENSG00000095139	ARCN1	23233.9	-0.0366552	0.0560091	-0.654451	0.512821	0.99905	372	archain 1	protein_coding
ENSG00000119682	AREL1	8218.14	0.00473946	0.0512769	0.0924287	0.926357	0.99905	9870	apoptosis resistant E3 ubiquitin protein ligase 1	protein_coding
ENSG00000143761	ARF1	16369.8	0.044364	0.0877605	0.505512	0.613199	0.99905	375	ADP ribosylation factor 1	protein_coding
ENSG00000134287	ARF3	16065.6	0.00364786	0.0519014	0.0702844	0.943967	0.99905	377	ADP ribosylation factor 3	protein_coding
ENSG00000168374	ARF4	13197.6	-0.142978	0.0480552	-2.97529	0.00292715	0.163801	378	ADP ribosylation factor 4	protein_coding
ENSG00000004059	ARF5	2521.93	0.0428075	0.0946179	0.452425	0.650963	0.99905	381	ADP ribosylation factor 5	protein_coding
ENSG00000165527	ARF6	10202.7	-0.131329	0.0663658	-1.97886	0.0478315	0.864221	382	ADP ribosylation factor 6	protein_coding
ENSG00000101199	ARFGAP1	5894.46	-0.0891508	0.0759013	-1.17456	0.24017	0.99905	55738	ADP ribosylation factor GTPase activating protein 1	protein_coding
ENSG00000149182	ARFGAP2	2450.74	0.106114	0.070461	1.506	0.132067	0.99905	84364	ADP ribosylation factor GTPase activating protein 2	protein_coding
ENSG00000242247	ARFGAP3	3042.37	-0.026931	0.0853966	-0.315364	0.752485	0.99905	26286	ADP ribosylation factor GTPase activating protein 3	protein_coding
ENSG00000066777	ARFGEF1	10438	-0.0141375	0.0551843	-0.256186	0.797807	0.99905	10565	ADP ribosylation factor guanine nucleotide exchange factor 1	protein_coding
ENSG00000124198	ARFGEF2	10261.9	-0.0223837	0.050081	-0.446951	0.654911	0.99905	10564	ADP ribosylation factor guanine nucleotide exchange factor 2	protein_coding
ENSG00000112379	ARFGEF3	560.733	-0.0578104	0.108898	-0.530869	0.595509	0.99905	57221	ARFGEF family member 3	protein_coding
ENSG00000164144	ARFIP1	2347.81	-0.0131748	0.0756522	-0.17415	0.861748	0.99905	27236	ADP ribosylation factor interacting protein 1	protein_coding
ENSG00000132254	ARFIP2	2233.44	-0.0153057	0.0665514	-0.229983	0.818105	0.99905	23647	ADP ribosylation factor interacting protein 2	protein_coding
ENSG00000101246	ARFRP1	1133.08	-0.193757	0.160775	-1.20515	0.228147	0.99905	10139	ADP ribosylation factor related protein 1	protein_coding
ENSG00000081181	ARG2	398.707	0.0766733	0.153491	0.499531	0.617405	0.99905	384	arginase 2	protein_coding
ENSG00000134884	ARGLU1	1808.69	0.102482	0.12566	0.815553	0.414756	0.99905	55082	arginine and glutamate rich 1	protein_coding
ENSG00000175220	ARHGAP1	11154.1	0.0436456	0.0877065	0.497632	0.618743	0.99905	392	Rho GTPase activating protein 1	protein_coding
ENSG00000071205	ARHGAP10	1916.78	0.00314934	0.0772513	0.0407674	0.967481	0.99905	79658	Rho GTPase activating protein 10	protein_coding
ENSG00000198826	ARHGAP11A	5103.67	0.0590019	0.0527777	1.11793	0.263596	0.99905	9824	Rho GTPase activating protein 11A	protein_coding
ENSG00000165322	ARHGAP12	2695.23	-0.0418808	0.0703607	-0.595231	0.551689	0.99905	94134	Rho GTPase activating protein 12	protein_coding
ENSG00000140750	ARHGAP17	4281.66	-0.00843009	0.0624953	-0.134892	0.892698	0.99905	55114	Rho GTPase activating protein 17	protein_coding
ENSG00000146376	ARHGAP18	5420.35	-0.0744949	0.0831226	-0.896205	0.370143	0.99905	93663	Rho GTPase activating protein 18	protein_coding
ENSG00000213390	ARHGAP19	1865.55	0.0236353	0.0658776	0.358776	0.719763	0.99905	84986	Rho GTPase activating protein 19	protein_coding
ENSG00000107863	ARHGAP21	6521.14	-0.0381811	0.0502844	-0.759302	0.447672	0.99905	57584	Rho GTPase activating protein 21	protein_coding
ENSG00000128805	ARHGAP22	46.1884	-0.277174	0.328742	-0.843138	0.399151	0.99905	58504	Rho GTPase activating protein 22	protein_coding
ENSG00000260781	ARHGAP23P1	86.4927	0.587637	0.817403	0.718908	0.472198	0.99905	102577425	Rho GTPase activating protein 23 pseudogene 1	pseudogene
ENSG00000138639	ARHGAP24	120.812	0.451313	0.208055	2.1692	0.0300675	0.692849	83478	Rho GTPase activating protein 24	protein_coding
ENSG00000145819	ARHGAP26	2084.91	-0.0991501	0.0904009	-1.09678	0.272736	0.99905	23092	Rho GTPase activating protein 26	protein_coding
ENSG00000159314	ARHGAP27	2141.98	-0.0221891	0.0633567	-0.350225	0.72617	0.99905	201176	Rho GTPase activating protein 27	protein_coding
ENSG00000215769	ARHGAP27P1-BPTFP1-KPNA2P3	266.798	0.0464721	0.149545	0.310756	0.755986	0.99905	109286553	ARHGAP27P1-BPTFP1-KPNA2P3 readthrough, transcribed pseudogene	processed_transcript
ENSG00000088756	ARHGAP28	926.805	0.280164	0.0838239	3.3423	0.000830877	0.0676065	79822	Rho GTPase activating protein 28	protein_coding
ENSG00000137962	ARHGAP29	40790.4	-0.177039	0.0455091	-3.89019	0.000100164	0.013111	9411	Rho GTPase activating protein 29	protein_coding
ENSG00000226835	ARHGAP29-AS1	45.3224	-0.68919	0.333913	-2.06398	0.0390193	0.783846	107985092	ARHGAP29 antisense RNA 1	lincRNA
ENSG00000186517	ARHGAP30	190.796	0.147477	0.169192	0.871656	0.383396	0.99905	257106	Rho GTPase activating protein 30	protein_coding
ENSG00000031081	ARHGAP31	2471.98	-0.0526999	0.0746594	-0.705872	0.480268	0.99905	57514	Rho GTPase activating protein 31	protein_coding
ENSG00000241155	ARHGAP31-AS1	64.0838	-0.0880625	0.301096	-0.292473	0.769925	0.99905	100874246	ARHGAP31 antisense RNA 1	antisense
ENSG00000134909	ARHGAP32	2132.95	0.0069956	0.0714097	0.0979642	0.921961	0.99905	9743	Rho GTPase activating protein 32	protein_coding
ENSG00000004777	ARHGAP33	801.634	0.100865	0.136216	0.740479	0.45901	0.99905	115703	Rho GTPase activating protein 33	protein_coding
ENSG00000160007	ARHGAP35	15794.8	0.021487	0.0724134	0.296727	0.766675	0.99905	2909	Rho GTPase activating protein 35	protein_coding
ENSG00000147799	ARHGAP39	821.236	-0.0133187	0.0881378	-0.151113	0.879887	0.99905	80728	Rho GTPase activating protein 39	protein_coding
ENSG00000124143	ARHGAP40	619.605	-0.0779798	0.131596	-0.59257	0.553469	0.99905	343578	Rho GTPase activating protein 40	protein_coding
ENSG00000165895	ARHGAP42	1438.28	-0.075294	0.0940141	-0.80088	0.423201	0.99905	143872	Rho GTPase activating protein 42	protein_coding
ENSG00000006740	ARHGAP44	202.874	-0.0746373	0.181322	-0.411628	0.680612	0.99905	9912	Rho GTPase activating protein 44	protein_coding
ENSG00000180448	ARHGAP45	873.388	0.0318609	0.105314	0.302533	0.762246	0.99905	23526	Rho GTPase activating protein 45	protein_coding
ENSG00000100852	ARHGAP5	12215.3	-0.0577908	0.0668082	-0.865025	0.387025	0.99905	394	Rho GTPase activating protein 5	protein_coding
ENSG00000047648	ARHGAP6	651.73	0.0518688	0.103413	0.501567	0.615972	0.99905	395	Rho GTPase activating protein 6	protein_coding
ENSG00000241484	ARHGAP8	185.746	0.144515	0.215447	0.670766	0.502369	0.99905	23779	Rho GTPase activating protein 8	protein_coding
ENSG00000123329	ARHGAP9	46.8094	0.165387	0.362686	0.456006	0.648386	0.99905	64333	Rho GTPase activating protein 9	protein_coding
ENSG00000141522	ARHGDIA	9638.19	-0.0810194	0.084089	-0.963496	0.335299	0.99905	396	Rho GDP dissociation inhibitor alpha	protein_coding
ENSG00000111348	ARHGDIB	829.053	-0.17558	0.166305	-1.05577	0.291072	0.99905	397	Rho GDP dissociation inhibitor beta	protein_coding
ENSG00000076928	ARHGEF1	4556.7	-0.0182665	0.0564366	-0.323664	0.746192	0.99905	9138	Rho guanine nucleotide exchange factor 1	protein_coding
ENSG00000104728	ARHGEF10	4498.82	-0.0228786	0.0545687	-0.419263	0.675024	0.99905	9639	Rho guanine nucleotide exchange factor 10	protein_coding
ENSG00000074964	ARHGEF10L	572.437	-0.119595	0.111243	-1.07508	0.282341	0.99905	55160	Rho guanine nucleotide exchange factor 10 like	protein_coding
ENSG00000132694	ARHGEF11	5916.32	0.10294	0.0523861	1.96503	0.049411	0.873906	9826	Rho guanine nucleotide exchange factor 11	protein_coding
ENSG00000196914	ARHGEF12	23348.7	-0.0473487	0.0436959	-1.0836	0.278543	0.99905	23365	Rho guanine nucleotide exchange factor 12	protein_coding
ENSG00000130762	ARHGEF16	437.527	-0.0524697	0.112869	-0.464871	0.642024	0.99905	27237	Rho guanine nucleotide exchange factor 16	protein_coding
ENSG00000110237	ARHGEF17	3557.43	0.0227335	0.0884801	0.256933	0.797231	0.99905	9828	Rho guanine nucleotide exchange factor 17	protein_coding
ENSG00000257038	ARHGEF17-AS1	71.2269	0.116017	0.274179	0.423145	0.67219	0.99905	100287837	ARHGEF17 antisense RNA 1	antisense
ENSG00000104880	ARHGEF18	772.036	-0.00326349	0.11772	-0.0277225	0.977883	0.99905	23370	Rho/Rac guanine nucleotide exchange factor 18	protein_coding
ENSG00000142632	ARHGEF19	289.252	0.0787915	0.138096	0.570557	0.5683	0.99905	128272	Rho guanine nucleotide exchange factor 19	protein_coding
ENSG00000116584	ARHGEF2	3361.17	0.0244781	0.0868396	0.281877	0.778038	0.99905	9181	Rho/Rac guanine nucleotide exchange factor 2	protein_coding
ENSG00000240771	ARHGEF25	383.109	0.0530965	0.15912	0.333689	0.738614	0.99905	115557	Rho guanine nucleotide exchange factor 25	protein_coding
ENSG00000114790	ARHGEF26	3162.56	-0.0756112	0.084348	-0.896419	0.370029	0.99905	26084	Rho guanine nucleotide exchange factor 26	protein_coding
ENSG00000214944	ARHGEF28	5444.3	0.0102669	0.0586796	0.174965	0.861107	0.99905	64283	Rho guanine nucleotide exchange factor 28	protein_coding
ENSG00000163947	ARHGEF3	444.765	0.0417674	0.131515	0.317587	0.750798	0.99905	50650	Rho guanine nucleotide exchange factor 3	protein_coding
ENSG00000213214	ARHGEF35	137.476	-0.0107493	0.200309	-0.0536633	0.957203	0.99905	445328	Rho guanine nucleotide exchange factor 35	protein_coding
ENSG00000183111	ARHGEF37	510.105	0.0736153	0.14247	0.516708	0.60536	0.99905	389337	Rho guanine nucleotide exchange factor 37	protein_coding
ENSG00000137135	ARHGEF39	965.156	0.0626942	0.109459	0.572766	0.566803	0.99905	84904	Rho guanine nucleotide exchange factor 39	protein_coding
ENSG00000136002	ARHGEF4	55.2126	-0.253205	0.338026	-0.74907	0.453815	0.99905	50649	Rho guanine nucleotide exchange factor 4	protein_coding
ENSG00000165801	ARHGEF40	1679.26	0.0695987	0.0686304	1.01411	0.310531	0.99905	55701	Rho guanine nucleotide exchange factor 40	protein_coding
ENSG00000050327	ARHGEF5	424.412	0.247041	0.114198	2.16327	0.0305205	0.697154	7984	Rho guanine nucleotide exchange factor 5	protein_coding
ENSG00000129675	ARHGEF6	77.0716	-0.054196	0.268935	-0.201521	0.840291	0.99905	9459	Rac/Cdc42 guanine nucleotide exchange factor 6	protein_coding
ENSG00000102606	ARHGEF7	4275.9	0.00724572	0.0569458	0.127239	0.898751	0.99905	8874	Rho guanine nucleotide exchange factor 7	protein_coding
ENSG00000131089	ARHGEF9	1877.92	0.110929	0.0704108	1.57546	0.11515	0.99905	23229	Cdc42 guanine nucleotide exchange factor 9	protein_coding
ENSG00000117713	ARID1A	15402.7	-0.0677481	0.0586496	-1.15513	0.248036	0.99905	8289	AT-rich interaction domain 1A	protein_coding
ENSG00000049618	ARID1B	9742.19	0.0231447	0.0519522	0.445501	0.655958	0.99905	57492	AT-rich interaction domain 1B	protein_coding
ENSG00000189079	ARID2	6232.77	0.0214495	0.0632707	0.339011	0.734601	0.99905	196528	AT-rich interaction domain 2	protein_coding
ENSG00000116017	ARID3A	618.018	0.0777538	0.139646	0.556792	0.57767	0.99905	1820	AT-rich interaction domain 3A	protein_coding
ENSG00000179361	ARID3B	1581.68	-0.0850599	0.0859389	-0.989771	0.322286	0.99905	10620	AT-rich interaction domain 3B	protein_coding
ENSG00000032219	ARID4A	1393.94	0.0990206	0.0729719	1.35697	0.174791	0.99905	5926	AT-rich interaction domain 4A	protein_coding
ENSG00000054267	ARID4B	2321.66	0.0893805	0.0628612	1.42187	0.155064	0.99905	51742	AT-rich interaction domain 4B	protein_coding
ENSG00000196843	ARID5A	541.931	-0.0860845	0.11383	-0.756255	0.449496	0.99905	10865	AT-rich interaction domain 5A	protein_coding
ENSG00000150347	ARID5B	1015.24	-0.0916291	0.11034	-0.830425	0.406299	0.99905	84159	AT-rich interaction domain 5B	protein_coding
ENSG00000166233	ARIH1	5034.46	0.00839609	0.060893	0.137883	0.890333	0.99905	25820	ariadne RBR E3 ubiquitin protein ligase 1	protein_coding
ENSG00000177479	ARIH2	4367.8	0.01623	0.0550106	0.295035	0.767967	0.99905	10425	ariadne RBR E3 ubiquitin protein ligase 2	protein_coding
ENSG00000141622	ARK2C	114.963	0.150011	0.274495	0.546497	0.584725	0.99905	494470	arkadia (RNF111) C-terminal like ring finger ubiquitin ligase 2C	protein_coding
ENSG00000152242	ARK2N	10732.6	-0.102312	0.0489279	-2.09107	0.0365215	0.756019	147339	arkadia (RNF111) N-terminal like PKA signaling regulator 2N	protein_coding
ENSG00000120805	ARL1	5423.03	-0.0467407	0.0657666	-0.710706	0.477266	0.99905	400	ADP ribosylation factor like GTPase 1	protein_coding
ENSG00000175414	ARL10	1168.29	-0.0539882	0.0836805	-0.645171	0.518817	0.99905	285598	ADP ribosylation factor like GTPase 10	protein_coding
ENSG00000169379	ARL13B	2019.44	0.028804	0.0677534	0.42513	0.670742	0.99905	200894	ADP ribosylation factor like GTPase 13B	protein_coding
ENSG00000152219	ARL14EP	1067.18	-0.0607167	0.0834291	-0.727764	0.466758	0.99905	120534	ADP ribosylation factor like GTPase 14 effector protein	protein_coding
ENSG00000185305	ARL15	1376.77	-0.012514	0.0777264	-0.161001	0.872093	0.99905	54622	ADP ribosylation factor like GTPase 15	protein_coding
ENSG00000214087	ARL16	1617.83	-0.0104708	0.0713248	-0.146805	0.883286	0.99905	339231	ADP ribosylation factor like GTPase 16	protein_coding
ENSG00000185829	ARL17A	305.743	0.00456373	0.145924	0.0312746	0.975051	0.99905	51326	ADP ribosylation factor like GTPase 17A	protein_coding
ENSG00000228696	ARL17A	105.453	-0.0114239	0.241056	-0.047391	0.962202	0.99905	51326	ADP ribosylation factor like GTPase 17A	protein_coding
ENSG00000213465	ARL2	836.539	0.0604329	0.121801	0.49616	0.619781	0.99905	402	ADP ribosylation factor like GTPase 2	protein_coding
ENSG00000102931	ARL2BP	6290.6	-0.0610871	0.0723574	-0.844241	0.398534	0.99905	23568	ADP ribosylation factor like GTPase 2 binding protein	protein_coding
ENSG00000138175	ARL3	1725.36	0.107147	0.0778934	1.37556	0.168958	0.99905	403	ADP ribosylation factor like GTPase 3	protein_coding
ENSG00000122644	ARL4A	1827.1	-0.0716207	0.0868242	-0.824894	0.409432	0.99905	10124	ADP ribosylation factor like GTPase 4A	protein_coding
ENSG00000188042	ARL4C	5879.13	0.0432178	0.0900883	0.479727	0.631421	0.99905	10123	ADP ribosylation factor like GTPase 4C	protein_coding
ENSG00000175906	ARL4D	821.873	0.0356113	0.109942	0.323911	0.746006	0.99905	379	ADP ribosylation factor like GTPase 4D	protein_coding
ENSG00000162980	ARL5A	8906.55	-0.0617233	0.0499487	-1.23573	0.216558	0.99905	26225	ADP ribosylation factor like GTPase 5A	protein_coding
ENSG00000165997	ARL5B	7502.73	-0.0441117	0.0516961	-0.853289	0.393499	0.99905	221079	ADP ribosylation factor like GTPase 5B	protein_coding
ENSG00000113966	ARL6	420.427	-0.071353	0.119769	-0.595756	0.551339	0.99905	84100	ADP ribosylation factor like GTPase 6	protein_coding
ENSG00000170540	ARL6IP1	19214.1	0.0738421	0.0697549	1.05859	0.289785	0.99905	23204	ADP ribosylation factor like GTPase 6 interacting protein 1	protein_coding
ENSG00000182196	ARL6IP4	67.5501	0.0786507	0.291955	0.269393	0.787627	0.99905	51329	ADP ribosylation factor like GTPase 6 interacting protein 4	protein_coding
ENSG00000144746	ARL6IP5	3565.99	0.0173608	0.0761134	0.228091	0.819575	0.99905	10550	ADP ribosylation factor like GTPase 6 interacting protein 5	protein_coding
ENSG00000177917	ARL6IP6	2831.7	0.0234915	0.0682551	0.344172	0.730717	0.99905	151188	ADP ribosylation factor like GTPase 6 interacting protein 6	protein_coding
ENSG00000143862	ARL8A	1815.94	0.0375689	0.0952269	0.39452	0.693197	0.99905	127829	ADP ribosylation factor like GTPase 8A	protein_coding
ENSG00000134108	ARL8B	3863.69	-0.0728687	0.0584173	-1.24738	0.212257	0.99905	55207	ADP ribosylation factor like GTPase 8B	protein_coding
ENSG00000104442	ARMC1	6274.48	-0.0376841	0.0586744	-0.642259	0.520705	0.99905	55156	armadillo repeat containing 1	protein_coding
ENSG00000170632	ARMC10	1959.95	-0.0296481	0.0680294	-0.435813	0.662972	0.99905	83787	armadillo repeat containing 10	protein_coding
ENSG00000118690	ARMC2	476.724	-0.104081	0.109286	-0.95238	0.340904	0.99905	84071	armadillo repeat containing 2	protein_coding
ENSG00000165309	ARMC3	47.2428	-0.0473527	0.319773	-0.148082	0.882278	0.99905	219681	armadillo repeat containing 3	protein_coding
ENSG00000140691	ARMC5	502.264	0.0252666	0.118526	0.213175	0.831191	0.99905	79798	armadillo repeat containing 5	protein_coding
ENSG00000105676	ARMC6	2305.1	-0.0806146	0.0920761	-0.875521	0.38129	0.99905	93436	armadillo repeat containing 6	protein_coding
ENSG00000125449	ARMC7	1175.68	0.100861	0.077105	1.3081	0.190839	0.99905	79637	armadillo repeat containing 7	protein_coding
ENSG00000114098	ARMC8	3437.68	-0.0611275	0.0563283	-1.0852	0.277833	0.99905	25852	armadillo repeat containing 8	protein_coding
ENSG00000135931	ARMC9	1141.46	0.12688	0.0778883	1.629	0.103313	0.99905	80210	armadillo repeat containing 9	protein_coding
ENSG00000126947	ARMCX1	555.874	0.0411906	0.121839	0.338074	0.735307	0.99905	51309	armadillo repeat containing X-linked 1	protein_coding
ENSG00000184867	ARMCX2	104.794	0.0994276	0.221785	0.448307	0.653932	0.99905	9823	armadillo repeat containing X-linked 2	protein_coding
ENSG00000102401	ARMCX3	668.902	0.0538915	0.100236	0.537648	0.59082	0.99905	51566	armadillo repeat containing X-linked 3	protein_coding
ENSG00000196440	ARMCX4	1091.52	-0.0233725	0.0784892	-0.297779	0.765871	0.99905	100131755	armadillo repeat containing X-linked 4	protein_coding
ENSG00000125962	ARMCX5	643.685	-0.0495359	0.10481	-0.472627	0.636479	0.99905	64860	armadillo repeat containing X-linked 5	protein_coding
ENSG00000198960	ARMCX6	438.28	0.0233622	0.112698	0.2073	0.835776	0.99905	54470	armadillo repeat containing X-linked 6	protein_coding
ENSG00000120029	ARMH3	2930.37	0.012487	0.0651015	0.191808	0.847893	0.99905	79591	armadillo like helical domain containing 3	protein_coding
ENSG00000139971	ARMH4	236.204	0.151893	0.149752	1.01429	0.310442	0.99905	145407	armadillo like helical domain containing 4	protein_coding
ENSG00000146476	ARMT1	4110.24	0.0666631	0.0612118	1.08906	0.276129	0.99905	79624	acidic residue methyltransferase 1	protein_coding
ENSG00000143437	ARNT	5440.72	0.130251	0.053008	2.4572	0.0140023	0.440246	405	aryl hydrocarbon receptor nuclear translocator	protein_coding
ENSG00000172379	ARNT2	72.4096	0.0115084	0.267906	0.0429568	0.965736	0.99905	9915	aryl hydrocarbon receptor nuclear translocator 2	protein_coding
ENSG00000241685	ARPC1A	4242.56	0.0152134	0.0733006	0.207548	0.835582	0.99905	10552	actin related protein 2/3 complex subunit 1A	protein_coding
ENSG00000130429	ARPC1B	2792.51	0.047091	0.0966149	0.487409	0.625969	0.99905	10095	actin related protein 2/3 complex subunit 1B	protein_coding
ENSG00000163466	ARPC2	12214.6	-0.026451	0.0518771	-0.509878	0.610137	0.99905	10109	actin related protein 2/3 complex subunit 2	protein_coding
ENSG00000111229	ARPC3	6673.26	0.0672354	0.0716794	0.938003	0.348243	0.99905	10094	actin related protein 2/3 complex subunit 3	protein_coding
ENSG00000241553	ARPC4	2524.84	-0.0551619	0.0753704	-0.731878	0.464243	0.99905	10093	actin related protein 2/3 complex subunit 4	protein_coding
ENSG00000250151	ARPC4-TTLL3	73.7785	-0.203718	0.301808	-0.674991	0.499681	0.99905	100526693	ARPC4-TTLL3 readthrough	protein_coding
ENSG00000162704	ARPC5	7717.46	-0.0421654	0.0600977	-0.701614	0.48292	0.99905	10092	actin related protein 2/3 complex subunit 5	protein_coding
ENSG00000136950	ARPC5L	1183.95	-0.0205338	0.0836067	-0.2456	0.805992	0.99905	81873	actin related protein 2/3 complex subunit 5 like	protein_coding
ENSG00000242498	ARPIN	1595.7	0.0741184	0.119415	0.62068	0.53481	0.99905	348110	actin related protein 2/3 complex inhibitor	protein_coding
ENSG00000128989	ARPP19	22832	-0.0506709	0.049916	-1.01512	0.310047	0.99905	10776	cAMP regulated phosphoprotein 19	protein_coding
ENSG00000120500	ARR3	57.6915	-0.191484	0.323006	-0.592818	0.553303	0.99905	407	arrestin 3	protein_coding
ENSG00000137486	ARRB1	1644.09	0.0366545	0.0961014	0.381415	0.702895	0.99905	408	arrestin beta 1	protein_coding
ENSG00000141480	ARRB2	3281.12	0.0203701	0.078155	0.260638	0.794372	0.99905	409	arrestin beta 2	protein_coding
ENSG00000197070	ARRDC1	810.116	0.0526217	0.108176	0.486445	0.626652	0.99905	92714	arrestin domain containing 1	protein_coding
ENSG00000203993	ARRDC1-AS1	583.105	0.089675	0.109087	0.822054	0.411046	0.99905	85026	ARRDC1 antisense RNA 1	protein_coding
ENSG00000105643	ARRDC2	249.936	-0.0202148	0.147335	-0.137203	0.890871	0.99905	27106	arrestin domain containing 2	protein_coding
ENSG00000113369	ARRDC3	4488.8	-0.108571	0.10338	-1.05022	0.293618	0.99905	57561	arrestin domain containing 3	protein_coding
ENSG00000140450	ARRDC4	189.985	0.0163314	0.168687	0.0968148	0.922873	0.99905	91947	arrestin domain containing 4	protein_coding
ENSG00000100299	ARSA	521.582	-0.0205467	0.126987	-0.161802	0.871462	0.99905	410	arylsulfatase A	protein_coding
ENSG00000113273	ARSB	2576.36	-0.0431773	0.0690542	-0.625266	0.531796	0.99905	411	arylsulfatase B	protein_coding
ENSG00000006756	ARSD	1099.16	0.101801	0.143019	0.711803	0.476587	0.99905	414	arylsulfatase D	protein_coding
ENSG00000141337	ARSG	300.797	0.0323029	0.13355	0.24188	0.808873	0.99905	22901	arylsulfatase G	protein_coding
ENSG00000183876	ARSI	3289.72	0.131831	0.235895	0.558854	0.576261	0.99905	340075	arylsulfatase family member I	protein_coding
ENSG00000180801	ARSJ	1124	-0.05921	0.0903513	-0.655331	0.512254	0.99905	79642	arylsulfatase family member J	protein_coding
ENSG00000164291	ARSK	936.357	0.00357184	0.086565	0.041262	0.967087	0.99905	153642	arylsulfatase family member K	protein_coding
ENSG00000157399	ARSL	238.864	0.327169	0.194349	1.68341	0.0922957	0.99905	415	arylsulfatase L	protein_coding
ENSG00000173409	ARV1	977.599	0.0312714	0.0928794	0.336688	0.736352	0.99905	64801	ARV1 homolog, fatty acid homeostasis modulator	protein_coding
ENSG00000099889	ARVCF	239.183	0.0611215	0.161118	0.379359	0.704421	0.99905	421	ARVCF delta catenin family member	protein_coding
ENSG00000104763	ASAH1	3623.61	-0.0246839	0.06463	-0.381926	0.702516	0.99905	427	N-acylsphingosine amidohydrolase 1	protein_coding
ENSG00000188611	ASAH2	289.119	-0.102479	0.148797	-0.688716	0.491002	0.99905	56624	N-acylsphingosine amidohydrolase 2	protein_coding
ENSG00000204147	ASAH2B	237.31	-0.116749	0.151663	-0.769791	0.441424	0.99905	653308	N-acylsphingosine amidohydrolase 2B	protein_coding
ENSG00000153317	ASAP1	39686.3	-0.122367	0.0422849	-2.89387	0.00380524	0.195496	50807	ArfGAP with SH3 domain, ankyrin repeat and PH domain 1	protein_coding
ENSG00000151693	ASAP2	2597.36	0.0220619	0.0718132	0.307213	0.758682	0.99905	8853	ArfGAP with SH3 domain, ankyrin repeat and PH domain 2	protein_coding
ENSG00000088280	ASAP3	940.626	0.0142575	0.118669	0.120145	0.904369	0.99905	55616	ArfGAP with SH3 domain, ankyrin repeat and PH domain 3	protein_coding
ENSG00000065802	ASB1	1459.8	-0.0379402	0.0727369	-0.521609	0.601943	0.99905	51665	ankyrin repeat and SOCS box containing 1	protein_coding
ENSG00000196372	ASB13	1312.87	0.0400117	0.101156	0.395544	0.692442	0.99905	79754	ankyrin repeat and SOCS box containing 13	protein_coding
ENSG00000239388	ASB14	46.8875	0.140566	0.378053	0.371815	0.710031	0.99905	142686	ankyrin repeat and SOCS box containing 14	protein_coding
ENSG00000161664	ASB16	65.8886	0.10066	0.296829	0.339116	0.734522	0.99905	92591	ankyrin repeat and SOCS box containing 16	protein_coding
ENSG00000267080	ASB16-AS1	762.001	0.0733589	0.120959	0.606478	0.544197	0.99905	339201	ASB16 antisense RNA 1	antisense
ENSG00000100628	ASB2	997.582	0.0525554	0.113778	0.461912	0.644144	0.99905	51676	ankyrin repeat and SOCS box containing 2	protein_coding
ENSG00000115239	ASB3	144.912	0.0634299	0.209343	0.302996	0.761893	0.99905	51130	ankyrin repeat and SOCS box containing 3	protein_coding
ENSG00000148331	ASB6	1308.39	-0.0239371	0.0794726	-0.3012	0.763262	0.99905	140459	ankyrin repeat and SOCS box containing 6	protein_coding
ENSG00000183475	ASB7	1020.89	-0.0117103	0.0920291	-0.127245	0.898746	0.99905	140460	ankyrin repeat and SOCS box containing 7	protein_coding
ENSG00000177981	ASB8	1559.32	0.0678951	0.0825593	0.82238	0.41086	0.99905	140461	ankyrin repeat and SOCS box containing 8	protein_coding
ENSG00000102048	ASB9	57.0286	0.137888	0.296065	0.465736	0.641405	0.99905	140462	ankyrin repeat and SOCS box containing 9	protein_coding
ENSG00000138303	ASCC1	2002.49	0.0453554	0.0985784	0.460095	0.645448	0.99905	51008	activating signal cointegrator 1 complex subunit 1	protein_coding
ENSG00000100325	ASCC2	3050.18	0.0368637	0.0587434	0.627539	0.530306	0.99905	84164	activating signal cointegrator 1 complex subunit 2	protein_coding
ENSG00000112249	ASCC3	12434.4	0.000243541	0.0623569	0.0039056	0.996884	0.999479	10973	activating signal cointegrator 1 complex subunit 3	protein_coding
ENSG00000111875	ASF1A	2083.92	0.00638101	0.0842165	0.0757692	0.939603	0.99905	25842	anti-silencing function 1A histone chaperone	protein_coding
ENSG00000105011	ASF1B	5232.59	0.052151	0.0959752	0.543379	0.586869	0.99905	55723	anti-silencing function 1B histone chaperone	protein_coding
ENSG00000116539	ASH1L	10911.2	-0.0505205	0.04664	-1.0832	0.278719	0.99905	55870	ASH1 like histone lysine methyltransferase	protein_coding
ENSG00000235919	ASH1L-AS1	96.2924	0.24819	0.232862	1.06582	0.286504	0.99905	645676	ASH1L antisense RNA 1	processed_transcript
ENSG00000129691	ASH2L	1958.05	0.0316425	0.0905536	0.349434	0.726763	0.99905	9070	ASH2 like, histone lysine methyltransferase complex subunit	protein_coding
ENSG00000110881	ASIC1	257.423	0.0846335	0.180242	0.469556	0.638672	0.99905	41	acid sensing ion channel subunit 1	protein_coding
ENSG00000126522	ASL	429.005	-0.0447737	0.134312	-0.333355	0.738866	0.99905	435	argininosuccinate lyase	protein_coding
ENSG00000169093	ASMTL	716.622	0.0475528	0.0974954	0.487744	0.625731	0.99905	8623	acetylserotonin O-methyltransferase like	protein_coding
ENSG00000070669	ASNS	3726.35	0.00808169	0.0678935	0.119035	0.905248	0.99905	440	asparagine synthetase (glutamine-hydrolyzing)	protein_coding
ENSG00000138381	ASNSD1	3391	-0.0289217	0.0665258	-0.434745	0.663748	0.99905	54529	asparagine synthetase domain containing 1	protein_coding
ENSG00000198363	ASPH	14598.7	-0.108515	0.0623302	-1.74097	0.0816896	0.99905	444	aspartate beta-hydroxylase	protein_coding
ENSG00000174939	ASPHD1	344.582	0.0230731	0.131077	0.176027	0.860273	0.99905	253982	aspartate beta-hydroxylase domain containing 1	protein_coding
ENSG00000128203	ASPHD2	608.626	-0.0736146	0.130697	-0.563247	0.573267	0.99905	57168	aspartate beta-hydroxylase domain containing 2	protein_coding
ENSG00000066279	ASPM	17663.7	0.0197135	0.0586078	0.336363	0.736597	0.99905	259266	assembly factor for spindle microtubules	protein_coding
ENSG00000169696	ASPSCR1	1488.25	0.119543	0.0713581	1.67526	0.0938841	0.99905	79058	ASPSCR1 tether for SLC2A4, UBX domain containing	protein_coding
ENSG00000162174	ASRGL1	1113.17	0.06305	0.102462	0.615353	0.538322	0.99905	80150	asparaginase and isoaspartyl peptidase 1	protein_coding
ENSG00000130707	ASS1	214.751	-0.170553	0.20803	-0.819851	0.412301	0.99905	445	argininosuccinate synthase 1	protein_coding
ENSG00000237437	ASS1P12	114.134	-0.149577	0.211502	-0.707213	0.479434	0.99905	392302	argininosuccinate synthetase 1 pseudogene 12	pseudogene
ENSG00000034533	ASTE1	732.047	0.001197	0.0908582	0.0131744	0.989489	0.99905	28990	asteroid homolog 1	protein_coding
ENSG00000148219	ASTN2	332.893	-0.0450316	0.131286	-0.343004	0.731596	0.99905	23245	astrotactin 2	protein_coding
ENSG00000171456	ASXL1	10331.3	0.0182088	0.0568798	0.320128	0.748871	0.99905	171023	ASXL transcriptional regulator 1	protein_coding
ENSG00000143970	ASXL2	8632.11	-0.0356866	0.0579558	-0.615756	0.538055	0.99905	55252	ASXL transcriptional regulator 2	protein_coding
ENSG00000138138	ATAD1	5512.11	-0.0229718	0.0519842	-0.4419	0.658561	0.99905	84896	ATPase family AAA domain containing 1	protein_coding
ENSG00000156802	ATAD2	22594.3	-0.00351197	0.0587275	-0.0598012	0.952314	0.99905	29028	ATPase family AAA domain containing 2	protein_coding
ENSG00000119778	ATAD2B	1023.25	-0.0301139	0.0903581	-0.333273	0.738928	0.99905	54454	ATPase family AAA domain containing 2B	protein_coding
ENSG00000197785	ATAD3A	2529.7	-0.0913884	0.0980855	-0.931722	0.35148	0.99905	55210	ATPase family AAA domain containing 3A	protein_coding
ENSG00000160072	ATAD3B	1404.61	-0.140462	0.121317	-1.15781	0.246942	0.99905	83858	ATPase family AAA domain containing 3B	protein_coding
ENSG00000215915	ATAD3C	125.743	-0.153471	0.203575	-0.75388	0.450921	0.99905	219293	ATPase family AAA domain containing 3C	protein_coding
ENSG00000176208	ATAD5	5724.23	-0.0146202	0.0592244	-0.246861	0.805016	0.99905	79915	ATPase family AAA domain containing 5	protein_coding
ENSG00000137343	ATAT1	1090.15	0.123476	0.145567	0.848239	0.396305	0.99905	79969	alpha tubulin acetyltransferase 1	protein_coding
ENSG00000107669	ATE1	5600.53	-0.038	0.0597347	-0.636145	0.524682	0.99905	11101	arginyltransferase 1	protein_coding
ENSG00000123268	ATF1	1075.32	-0.0664358	0.0890894	-0.745721	0.455836	0.99905	466	activating transcription factor 1	protein_coding
ENSG00000115966	ATF2	3714.75	-0.0763984	0.0838133	-0.91153	0.362016	0.99905	1386	activating transcription factor 2	protein_coding
ENSG00000162772	ATF3	476.359	0.0190622	0.114593	0.166347	0.867884	0.99905	467	activating transcription factor 3	protein_coding
ENSG00000128272	ATF4	14692.2	0.0282537	0.0539007	0.52418	0.600153	0.99905	468	activating transcription factor 4	protein_coding
ENSG00000169136	ATF5	3510.06	0.0292419	0.0833364	0.35089	0.725671	0.99905	22809	activating transcription factor 5	protein_coding
ENSG00000118217	ATF6	7219.23	0.0525768	0.0582526	0.902565	0.366757	0.99905	22926	activating transcription factor 6	protein_coding
ENSG00000213676	ATF6B	4234.58	0.130033	0.0552657	2.35287	0.0186291	0.525137	1388	activating transcription factor 6 beta	protein_coding
ENSG00000170653	ATF7	3780.01	-0.0261395	0.0567323	-0.460752	0.644977	0.99905	11016	activating transcription factor 7	protein_coding
ENSG00000171681	ATF7IP	6152.95	0.112961	0.0521005	2.16814	0.0301479	0.692849	55729	activating transcription factor 7 interacting protein	protein_coding
ENSG00000166669	ATF7IP2	1034.73	-0.0681158	0.0865834	-0.786708	0.431453	0.99905	80063	activating transcription factor 7 interacting protein 2	protein_coding
ENSG00000152348	ATG10	789.778	-0.00405689	0.0892229	-0.0454692	0.963733	0.99905	83734	autophagy related 10	protein_coding
ENSG00000123395	ATG101	138.229	0.141183	0.190922	0.739481	0.459615	0.99905	60673	autophagy related 101	protein_coding
ENSG00000145782	ATG12	3049.81	-0.0431638	0.0618718	-0.697632	0.485407	0.99905	9140	autophagy related 12	protein_coding
ENSG00000175224	ATG13	3935.23	0.104299	0.059548	1.75152	0.0798568	0.99905	9776	autophagy related 13	protein_coding
ENSG00000126775	ATG14	2131.68	-0.0690902	0.0845609	-0.817046	0.413902	0.99905	22863	autophagy related 14	protein_coding
ENSG00000085978	ATG16L1	1812.11	0.00480715	0.0726625	0.0661573	0.947253	0.99905	55054	autophagy related 16 like 1	protein_coding
ENSG00000168010	ATG16L2	1103.52	-0.272813	0.350705	-0.777899	0.436628	0.99905	89849	autophagy related 16 like 2	protein_coding
ENSG00000110046	ATG2A	2774.2	0.129608	0.0602902	2.14973	0.0315765	0.713696	23130	autophagy related 2A	protein_coding
ENSG00000066739	ATG2B	6929.77	-0.0442963	0.0488191	-0.907357	0.364218	0.99905	55102	autophagy related 2B	protein_coding
ENSG00000144848	ATG3	4035.49	-0.00972629	0.0594405	-0.163631	0.870022	0.99905	64422	autophagy related 3	protein_coding
ENSG00000101844	ATG4A	446.449	0.0206754	0.115147	0.179556	0.857501	0.99905	115201	autophagy related 4A cysteine peptidase	protein_coding
ENSG00000168397	ATG4B	1610.55	0.0481794	0.07463	0.645577	0.518554	0.99905	23192	autophagy related 4B cysteine peptidase	protein_coding
ENSG00000125703	ATG4C	898.868	0.0297561	0.103258	0.288172	0.773215	0.99905	84938	autophagy related 4C cysteine peptidase	protein_coding
ENSG00000130734	ATG4D	583.757	-0.00645932	0.106953	-0.0603942	0.951842	0.99905	84971	autophagy related 4D cysteine peptidase	protein_coding
ENSG00000057663	ATG5	3368.28	0.00645191	0.069666	0.0926121	0.926212	0.99905	9474	autophagy related 5	protein_coding
ENSG00000197548	ATG7	1105.56	0.0197881	0.0776354	0.254885	0.798812	0.99905	10533	autophagy related 7	protein_coding
ENSG00000198925	ATG9A	3906.13	0.0774838	0.0749621	1.03364	0.301305	0.99905	79065	autophagy related 9A	protein_coding
ENSG00000138363	ATIC	10766.5	-0.0670468	0.0762898	-0.878844	0.379486	0.99905	471	5-aminoimidazole-4-carboxamide ribonucleotide formyltransferase/IMP cyclohydrolase	protein_coding
ENSG00000198513	ATL1	294.348	0.0505024	0.150087	0.336487	0.736503	0.99905	51062	atlastin GTPase 1	protein_coding
ENSG00000119787	ATL2	2331.33	0.0458924	0.0628613	0.730058	0.465355	0.99905	64225	atlastin GTPase 2	protein_coding
ENSG00000184743	ATL3	10820.2	0.0179538	0.0708414	0.253436	0.799931	0.99905	25923	atlastin GTPase 3	protein_coding
ENSG00000149311	ATM	7174.64	-0.0607213	0.0569193	-1.0668	0.286064	0.99905	472	ATM serine/threonine kinase	protein_coding
ENSG00000166454	ATMIN	4802.39	0.0176609	0.0742122	0.237978	0.811898	0.99905	23300	ATM interactor	protein_coding
ENSG00000111676	ATN1	16691.9	0.0209713	0.0595727	0.352028	0.724817	0.99905	1822	atrophin 1	protein_coding
ENSG00000168874	ATOH8	246.303	0.0892613	0.175505	0.508596	0.611035	0.99905	84913	atonal bHLH transcription factor 8	protein_coding
ENSG00000047346	ATOSA	580.748	0.20235	0.104559	1.93526	0.0529586	0.907956	56204	atos homolog A	protein_coding
ENSG00000005238	ATOSB	772.177	0.00161211	0.0931404	0.0173084	0.986191	0.99905	80256	atos homolog B	protein_coding
ENSG00000177556	ATOX1	3077.84	0.0299171	0.0848186	0.352719	0.724299	0.99905	475	antioxidant 1 copper chaperone	protein_coding
ENSG00000206190	ATP10A	2557.69	-0.0233453	0.0828973	-0.281617	0.778237	0.99905	57194	ATPase phospholipid transporting 10A (putative)	protein_coding
ENSG00000145246	ATP10D	1041.62	0.0629788	0.083029	0.758516	0.448142	0.99905	57205	ATPase phospholipid transporting 10D (putative)	protein_coding
ENSG00000068650	ATP11A	3535	-0.0074132	0.0590566	-0.125527	0.900106	0.99905	23250	ATPase phospholipid transporting 11A	protein_coding
ENSG00000058063	ATP11B	4903.29	-0.0128086	0.0592178	-0.216297	0.828756	0.99905	23200	ATPase phospholipid transporting 11B (putative)	protein_coding
ENSG00000101974	ATP11C	2490.3	0.0255677	0.0615406	0.415461	0.677804	0.99905	286410	ATPase phospholipid transporting 11C	protein_coding
ENSG00000105726	ATP13A1	4031.18	-0.0212625	0.0602404	-0.352961	0.724118	0.99905	57130	ATPase 13A1	protein_coding
ENSG00000159363	ATP13A2	2113.54	-0.0936205	0.101521	-0.922182	0.356434	0.99905	23400	ATPase cation transporting 13A2	protein_coding
ENSG00000133657	ATP13A3	21202.5	-0.0775268	0.0466596	-1.66154	0.0966049	0.99905	79572	ATPase 13A3	protein_coding
ENSG00000163399	ATP1A1	24186.2	-0.00130572	0.0670028	-0.0194876	0.984452	0.99905	476	ATPase Na+/K+ transporting subunit alpha 1	protein_coding
ENSG00000203865	ATP1A1-AS1	73.727	0.00787571	0.327618	0.0240393	0.980821	0.99905	84852	ATP1A1 antisense RNA 1	processed_transcript
ENSG00000143153	ATP1B1	8411.76	0.0826315	0.0537711	1.53673	0.12436	0.99905	481	ATPase Na+/K+ transporting subunit beta 1	protein_coding
ENSG00000069849	ATP1B3	6239.96	-0.0629547	0.0737828	-0.853245	0.393524	0.99905	483	ATPase Na+/K+ transporting subunit beta 3	protein_coding
ENSG00000166896	ATP23	516.257	0.025998	0.122198	0.212752	0.83152	0.99905	91419	ATP23 metallopeptidase and ATP synthase assembly factor homolog	protein_coding
ENSG00000196296	ATP2A1	163.374	-0.133565	0.197498	-0.676286	0.498859	0.99905	487	ATPase sarcoplasmic/endoplasmic reticulum Ca2+ transporting 1	protein_coding
ENSG00000260442	ATP2A1-AS1	56.4585	0.102914	0.305954	0.336371	0.736591	0.99905	100289092	ATP2A1 antisense RNA 1	antisense
ENSG00000174437	ATP2A2	25411.8	0.00376898	0.0485343	0.077656	0.938102	0.99905	488	ATPase sarcoplasmic/endoplasmic reticulum Ca2+ transporting 2	protein_coding
ENSG00000070961	ATP2B1	8963.04	-0.104801	0.0492702	-2.12707	0.0334142	0.727906	490	ATPase plasma membrane Ca2+ transporting 1	protein_coding
ENSG00000271614	ATP2B1-AS1	104.493	0.039309	0.224643	0.174984	0.861092	0.99905	338758	ATP2B1 antisense RNA 1	lincRNA
ENSG00000058668	ATP2B4	2713.06	0.040774	0.0680805	0.598908	0.549234	0.99905	493	ATPase plasma membrane Ca2+ transporting 4	protein_coding
ENSG00000017260	ATP2C1	7039.04	-0.0253101	0.0509587	-0.496678	0.619416	0.99905	27032	ATPase secretory pathway Ca2+ transporting 1	protein_coding
ENSG00000064270	ATP2C2	79.5077	-0.14245	0.279585	-0.509507	0.610397	0.99905	9914	ATPase secretory pathway Ca2+ transporting 2	protein_coding
ENSG00000261286	ATP2C2-AS1	135.102	-0.160678	0.194241	-0.827211	0.408117	0.99905	105371374	ATP2C2 antisense RNA 1	antisense
ENSG00000152234	ATP5F1A	20032.7	0.0710787	0.0767497	0.926111	0.354388	0.99905	498	ATP synthase F1 subunit alpha	protein_coding
ENSG00000110955	ATP5F1B	25914.1	0.133725	0.0463692	2.88392	0.00392761	0.199065	506	ATP synthase F1 subunit beta	protein_coding
ENSG00000165629	ATP5F1C	7152.03	0.0221424	0.0570621	0.388041	0.697986	0.99905	509	ATP synthase F1 subunit gamma	protein_coding
ENSG00000099624	ATP5F1D	3098.94	0.0530795	0.100021	0.530683	0.595638	0.99905	513	ATP synthase F1 subunit delta	protein_coding
ENSG00000124172	ATP5F1E	4843.92	-0.0442903	0.0566564	-0.781735	0.43437	0.99905	514	ATP synthase F1 subunit epsilon	protein_coding
ENSG00000130770	ATP5IF1	3086.06	0.125861	0.0589433	2.13529	0.0327373	0.725766	93974	ATP synthase inhibitory factor subunit 1	protein_coding
ENSG00000159199	ATP5MC1	4247.69	0.0515796	0.0580938	0.887868	0.374612	0.99905	516	ATP synthase membrane subunit c locus 1	protein_coding
ENSG00000135390	ATP5MC2	7786.44	0.0412301	0.0872558	0.47252	0.636556	0.99905	517	ATP synthase membrane subunit c locus 2	protein_coding
ENSG00000154518	ATP5MC3	4268.21	0.110494	0.0552614	1.99948	0.0455563	0.842456	518	ATP synthase membrane subunit c locus 3	protein_coding
ENSG00000169020	ATP5ME	1095.95	0.00233907	0.0890881	0.0262557	0.979053	0.99905	521	ATP synthase membrane subunit e	protein_coding
ENSG00000241468	ATP5MF	2125.22	0.0922625	0.0655992	1.40646	0.159588	0.99905	9551	ATP synthase membrane subunit f	protein_coding
ENSG00000167283	ATP5MG	1182.89	-0.00884623	0.0827899	-0.106852	0.914907	0.99905	10632	ATP synthase membrane subunit g	protein_coding
ENSG00000156411	ATP5MJ	2237.34	0.0522995	0.0634805	0.823867	0.410015	0.99905	9556	ATP synthase membrane subunit j	protein_coding
ENSG00000173915	ATP5MK	1174.37	0.039909	0.0930403	0.428944	0.667964	0.99905	84833	ATP synthase membrane subunit k	protein_coding
ENSG00000116459	ATP5PB	6237.97	0.0143904	0.0695533	0.206898	0.83609	0.99905	515	ATP synthase peripheral stalk-membrane subunit b	protein_coding
ENSG00000167863	ATP5PD	4464.78	-0.0244375	0.0694343	-0.351952	0.724874	0.99905	10476	ATP synthase peripheral stalk subunit d	protein_coding
ENSG00000154723	ATP5PF	1648.79	0.0164868	0.0837852	0.196774	0.844004	0.99905	522	ATP synthase peripheral stalk subunit F6	protein_coding
ENSG00000241837	ATP5PO	7692.65	0.0148252	0.0709781	0.20887	0.83455	0.99905	539	ATP synthase peripheral stalk subunit OSCP	protein_coding
ENSG00000198899	ATP6	155114	-0.465326	0.644573	-0.721914	0.470348	0.99905	4508	ATP synthase F0 subunit 6	protein_coding
ENSG00000071553	ATP6AP1	3436.27	0.035795	0.0876928	0.408186	0.683137	0.99905	537	ATPase H+ transporting accessory protein 1	protein_coding
ENSG00000182220	ATP6AP2	4688.48	0.0306865	0.082405	0.372386	0.709605	0.99905	10159	ATPase H+ transporting accessory protein 2	protein_coding
ENSG00000033627	ATP6V0A1	4106.34	-0.047265	0.0649095	-0.728167	0.466511	0.99905	535	ATPase H+ transporting V0 subunit a1	protein_coding
ENSG00000185344	ATP6V0A2	3186.14	0.0376423	0.0581591	0.64723	0.517483	0.99905	23545	ATPase H+ transporting V0 subunit a2	protein_coding
ENSG00000105929	ATP6V0A4	196.287	0.00437627	0.172499	0.0253697	0.97976	0.99905	50617	ATPase H+ transporting V0 subunit a4	protein_coding
ENSG00000117410	ATP6V0B	1495.07	0.0783489	0.0720469	1.08747	0.276828	0.99905	533	ATPase H+ transporting V0 subunit b	protein_coding
ENSG00000185883	ATP6V0C	2036.08	0.0572641	0.106429	0.538048	0.590544	0.99905	527	ATPase H+ transporting V0 subunit c	protein_coding
ENSG00000159720	ATP6V0D1	1791.13	0.0366656	0.0944761	0.388094	0.697947	0.99905	9114	ATPase H+ transporting V0 subunit d1	protein_coding
ENSG00000270049	ATP6V0D1-DT	56.4666	0.636432	0.293999	2.16474	0.0304073	0.696684	101927837	ATP6V0D1 divergent transcript	processed_transcript
ENSG00000113732	ATP6V0E1	2786.82	-0.0549342	0.0812871	-0.675804	0.499165	0.99905	8992	ATPase H+ transporting V0 subunit e1	protein_coding
ENSG00000171130	ATP6V0E2	785.169	0.0799407	0.110377	0.724251	0.468912	0.99905	155066	ATPase H+ transporting V0 subunit e2	protein_coding
ENSG00000204934	ATP6V0E2-AS1	100.136	-0.0857454	0.223658	-0.383377	0.70144	0.99905	401431	ATP6V0E2 antisense RNA 1	antisense
ENSG00000114573	ATP6V1A	8144.04	0.0287796	0.0754712	0.381333	0.702956	0.99905	523	ATPase H+ transporting V1 subunit A	protein_coding
ENSG00000147416	ATP6V1B2	7073.95	0.102102	0.0511386	1.99657	0.0458714	0.845335	526	ATPase H+ transporting V1 subunit B2	protein_coding
ENSG00000155097	ATP6V1C1	18102.6	-0.00197708	0.0485935	-0.0406861	0.967546	0.99905	528	ATPase H+ transporting V1 subunit C1	protein_coding
ENSG00000143882	ATP6V1C2	47.3081	-0.0863972	0.330001	-0.261809	0.793469	0.99905	245973	ATPase H+ transporting V1 subunit C2	protein_coding
ENSG00000100554	ATP6V1D	2722.41	-0.0471819	0.0772743	-0.610577	0.54148	0.99905	51382	ATPase H+ transporting V1 subunit D	protein_coding
ENSG00000131100	ATP6V1E1	3631.46	0.0264062	0.0814333	0.324268	0.745735	0.99905	529	ATPase H+ transporting V1 subunit E1	protein_coding
ENSG00000250565	ATP6V1E2	159.983	0.0528062	0.180685	0.292255	0.770092	0.99905	90423	ATPase H+ transporting V1 subunit E2	protein_coding
ENSG00000128524	ATP6V1F	2147.3	0.0449629	0.097772	0.459875	0.645606	0.99905	9296	ATPase H+ transporting V1 subunit F	protein_coding
ENSG00000136888	ATP6V1G1	992.192	-0.0802952	0.105253	-0.762877	0.445537	0.99905	9550	ATPase H+ transporting V1 subunit G1	protein_coding
ENSG00000213760	ATP6V1G2	151.246	-0.160603	0.224948	-0.713953	0.475256	0.99905	534	ATPase H+ transporting V1 subunit G2	protein_coding
ENSG00000047249	ATP6V1H	2122.81	0.0143159	0.0722578	0.198123	0.842949	0.99905	51606	ATPase H+ transporting V1 subunit H	protein_coding
ENSG00000165240	ATP7A	1899.24	0.0459053	0.0774947	0.592367	0.553605	0.99905	538	ATPase copper transporting alpha	protein_coding
ENSG00000123191	ATP7B	847.558	-0.00411183	0.108336	-0.0379542	0.969724	0.99905	540	ATPase copper transporting beta	protein_coding
ENSG00000228253	ATP8	48494.1	-0.533329	0.66725	-0.799293	0.42412	0.99905	4509	ATP synthase F0 subunit 8	protein_coding
ENSG00000124406	ATP8A1	462.604	0.144012	0.180163	0.799343	0.424092	0.99905	10396	ATPase phospholipid transporting 8A1	protein_coding
ENSG00000132932	ATP8A2	961.575	-0.13815	0.138428	-0.997985	0.318286	0.99905	51761	ATPase phospholipid transporting 8A2	protein_coding
ENSG00000229800	ATP8A2P2	46.3376	-0.53469	0.323476	-1.65295	0.0983408	0.99905	100533851	ATPase phospholipid transporting 8A2 pseudogene 2	pseudogene
ENSG00000081923	ATP8B1	7185.84	-0.0801412	0.0780234	-1.02714	0.304353	0.99905	5205	ATPase phospholipid transporting 8B1	protein_coding
ENSG00000267040	ATP8B1-AS1	186.581	-0.0202087	0.169335	-0.119341	0.905005	0.99905	100505549	ATP8B1 antisense RNA 1	antisense
ENSG00000143515	ATP8B2	5258.71	-0.0488604	0.0667356	-0.732149	0.464078	0.99905	57198	ATPase phospholipid transporting 8B2	protein_coding
ENSG00000130270	ATP8B3	559.569	0.104081	0.101668	1.02374	0.305958	0.99905	148229	ATPase phospholipid transporting 8B3	protein_coding
ENSG00000054793	ATP9A	2814.27	0.0095118	0.0729746	0.130344	0.896294	0.99905	10079	ATPase phospholipid transporting 9A (putative)	protein_coding
ENSG00000166377	ATP9B	1520.27	-0.0133117	0.0710776	-0.187284	0.851438	0.99905	374868	ATPase phospholipid transporting 9B (putative)	protein_coding
ENSG00000123472	ATPAF1	2661.54	0.0306812	0.0786112	0.39029	0.696322	0.99905	64756	ATP synthase mitochondrial F1 complex assembly factor 1	protein_coding
ENSG00000171953	ATPAF2	1211.33	0.0688846	0.0877694	0.784836	0.43255	0.99905	91647	ATP synthase mitochondrial F1 complex assembly factor 2	protein_coding
ENSG00000150756	ATPSCKMT	1029.78	0.02291	0.0881535	0.259888	0.79495	0.99905	134145	ATP synthase c subunit lysine N-methyltransferase	protein_coding
ENSG00000175054	ATR	4128.42	-0.0620003	0.0536863	-1.15486	0.248146	0.99905	545	ATR serine/threonine kinase	protein_coding
ENSG00000138085	ATRAID	1905.9	0.0457986	0.0994812	0.460374	0.645248	0.99905	51374	all-trans retinoic acid induced differentiation factor	protein_coding
ENSG00000164053	ATRIP	979.078	0.0158943	0.0916354	0.173452	0.862296	0.99905	84126	ATR interacting protein	protein_coding
ENSG00000088812	ATRN	8148.65	0.0145859	0.0694607	0.209988	0.833677	0.99905	8455	attractin	protein_coding
ENSG00000107518	ATRNL1	1217.67	0.0576012	0.101912	0.565204	0.571935	0.99905	26033	attractin like 1	protein_coding
ENSG00000085224	ATRX	7023.19	0.0344615	0.0708713	0.486254	0.626787	0.99905	546	ATRX chromatin remodeler	protein_coding
ENSG00000124788	ATXN1	2890.88	-0.0207149	0.0671584	-0.308448	0.757742	0.99905	6310	ataxin 1	protein_coding
ENSG00000130638	ATXN10	6961.08	0.0167748	0.071402	0.234935	0.814259	0.99905	25814	ataxin 10	protein_coding
ENSG00000224470	ATXN1L	7150.29	-0.0132143	0.04982	-0.26524	0.790824	0.99905	342371	ataxin 1 like	protein_coding
ENSG00000204842	ATXN2	8020.47	-0.0332495	0.0557117	-0.596813	0.550632	0.99905	6311	ataxin 2	protein_coding
ENSG00000258099	ATXN2-AS	50.3133	-0.0536045	0.321266	-0.166854	0.867485	0.99905	102723619	ATXN2 antisense RNA	antisense
ENSG00000168488	ATXN2L	17330.9	0.012518	0.0555042	0.225533	0.821565	0.99905	11273	ataxin 2 like	protein_coding
ENSG00000066427	ATXN3	1484.01	0.0461573	0.103228	0.447139	0.654775	0.99905	4287	ataxin 3	protein_coding
ENSG00000163635	ATXN7	2827.1	-0.0880336	0.079999	-1.10043	0.271143	0.99905	6314	ataxin 7	protein_coding
ENSG00000146776	ATXN7L1	876.995	0.152984	0.0855184	1.7889	0.0736309	0.99905	222255	ataxin 7 like 1	protein_coding
ENSG00000162650	ATXN7L2	799.714	-0.0860869	0.0877272	-0.981302	0.326444	0.99905	127002	ataxin 7 like 2	protein_coding
ENSG00000087152	ATXN7L3	3891.67	0.0275874	0.0690346	0.399617	0.689438	0.99905	56970	ataxin 7 like 3	protein_coding
ENSG00000260793	ATXN7L3-AS1	57.9848	0.313037	0.432567	0.723673	0.469267	0.99905	101926967	ATXN7L3 antisense RNA 1	antisense
ENSG00000253719	ATXN7L3B	5830.15	0.0630959	0.0613496	1.02846	0.303731	0.99905	552889	ataxin 7 like 3B	protein_coding
ENSG00000148090	AUH	486.685	-0.050173	0.112733	-0.445062	0.656275	0.99905	549	AU RNA binding methylglutaconyl-CoA hydratase	protein_coding
ENSG00000127423	AUNIP	1220.84	-0.0729009	0.0985514	-0.739724	0.459467	0.99905	79000	aurora kinase A and ninein interacting protein	protein_coding
ENSG00000115307	AUP1	4398.07	0.00801998	0.0686695	0.116791	0.907026	0.99905	550	AUP1 lipid droplet regulating VLDL assembly factor	protein_coding
ENSG00000087586	AURKA	6293.35	0.133313	0.0520045	2.56349	0.0103626	0.361776	6790	aurora kinase A	protein_coding
ENSG00000175756	AURKAIP1	1257.8	-0.105696	0.11637	-0.908273	0.363734	0.99905	54998	aurora kinase A interacting protein 1	protein_coding
ENSG00000178999	AURKB	5529.89	0.0433232	0.0565211	0.766496	0.443381	0.99905	9212	aurora kinase B	protein_coding
ENSG00000169857	AVEN	372.052	-0.0405151	0.125839	-0.32196	0.747483	0.99905	57099	apoptosis and caspase activation inhibitor	protein_coding
ENSG00000135407	AVIL	161.811	-0.0823926	0.197069	-0.418089	0.675882	0.99905	10677	advillin	protein_coding
ENSG00000105778	AVL9	3147.13	-0.062624	0.0573138	-1.09265	0.274547	0.99905	23080	AVL9 cell migration associated	protein_coding
ENSG00000119986	AVPI1	588.876	0.063378	0.143614	0.441308	0.65899	0.99905	60370	arginine vasopressin induced 1	protein_coding
ENSG00000162779	AXDND1	59.2433	0.0819914	0.287401	0.285286	0.775425	0.99905	126859	axonemal dynein light chain domain containing 1	protein_coding
ENSG00000103126	AXIN1	1090.54	-0.0479857	0.100264	-0.478592	0.632229	0.99905	8312	axin 1	protein_coding
ENSG00000167601	AXL	46730.6	0.0248761	0.0731868	0.339899	0.733933	0.99905	558	AXL receptor tyrosine kinase	protein_coding
ENSG00000163512	AZI2	827.166	0.0216595	0.0930106	0.232871	0.815861	0.99905	64343	5-azacytidine induced 2	protein_coding
ENSG00000155096	AZIN1	24209	0.00238271	0.0467797	0.0509347	0.959378	0.99905	51582	antizyme inhibitor 1	protein_coding
ENSG00000142920	AZIN2	269.751	0.255956	0.142579	1.79519	0.0726241	0.99905	113451	antizyme inhibitor 2	protein_coding
ENSG00000166710	B2M	35959.4	0.0104643	0.0735396	0.142295	0.886847	0.99905	567	beta-2-microglobulin	protein_coding
ENSG00000169255	B3GALNT1	1674.08	-0.0554711	0.0860409	-0.644705	0.519118	0.99905	8706	beta-1,3-N-acetylgalactosaminyltransferase 1 (globoside blood group)	protein_coding
ENSG00000162885	B3GALNT2	1636.19	0.00871871	0.0759753	0.114757	0.908638	0.99905	148789	beta-1,3-N-acetylgalactosaminyltransferase 2	protein_coding
ENSG00000162630	B3GALT2	60.1618	-0.106381	0.292361	-0.363868	0.715957	0.99905	8707	beta-1,3-galactosyltransferase 2	protein_coding
ENSG00000235863	B3GALT4	63.9333	-0.0523958	0.307747	-0.170256	0.864809	0.99905	8705	beta-1,3-galactosyltransferase 4	protein_coding
ENSG00000183778	B3GALT5	1838.08	-0.0601844	0.0827429	-0.727366	0.467002	0.99905	10317	beta-1,3-galactosyltransferase 5	protein_coding
ENSG00000176022	B3GALT6	1539.85	-0.0694821	0.0875813	-0.793344	0.427577	0.99905	126792	beta-1,3-galactosyltransferase 6	protein_coding
ENSG00000214654	B3GALT9	467.678	0.00315904	0.116409	0.0271375	0.97835	0.99905	100288842	beta-1,3-galactosyltransferase 9	pseudogene
ENSG00000112309	B3GAT2	84.0122	-0.22235	0.297201	-0.748145	0.454372	0.99905	135152	beta-1,3-glucuronyltransferase 2	protein_coding
ENSG00000149541	B3GAT3	713.847	0.0377128	0.10454	0.36075	0.718286	0.99905	26229	beta-1,3-glucuronyltransferase 3	protein_coding
ENSG00000187676	B3GLCT	2117.52	0.0112357	0.0805646	0.139462	0.889085	0.99905	145173	beta 3-glucosyltransferase	protein_coding
ENSG00000170340	B3GNT2	1272.37	0.0282757	0.0949398	0.297828	0.765835	0.99905	10678	UDP-GlcNAc:betaGal beta-1,3-N-acetylglucosaminyltransferase 2	protein_coding
ENSG00000179913	B3GNT3	425.705	0.144166	0.189768	0.759694	0.447437	0.99905	10331	UDP-GlcNAc:betaGal beta-1,3-N-acetylglucosaminyltransferase 3	protein_coding
ENSG00000176383	B3GNT4	274.943	0.180955	0.156635	1.15527	0.247981	0.99905	79369	UDP-GlcNAc:betaGal beta-1,3-N-acetylglucosaminyltransferase 4	protein_coding
ENSG00000176597	B3GNT5	1109.96	-0.0475221	0.0779396	-0.60973	0.542041	0.99905	84002	UDP-GlcNAc:betaGal beta-1,3-N-acetylglucosaminyltransferase 5	protein_coding
ENSG00000156966	B3GNT7	432.549	0.190681	0.218485	0.872741	0.382804	0.99905	93010	UDP-GlcNAc:betaGal beta-1,3-N-acetylglucosaminyltransferase 7	protein_coding
ENSG00000237172	B3GNT9	712.772	-0.0365619	0.101462	-0.360349	0.718586	0.99905	84752	UDP-GlcNAc:betaGal beta-1,3-N-acetylglucosaminyltransferase 9	protein_coding
ENSG00000175711	B3GNTL1	279.654	-0.196071	0.201999	-0.970651	0.331722	0.99905	146712	UDP-GlcNAc:betaGal beta-1,3-N-acetylglucosaminyltransferase like 1	protein_coding
ENSG00000135454	B4GALNT1	638.88	0.171642	0.096491	1.77884	0.0752661	0.99905	2583	beta-1,4-N-acetyl-galactosaminyltransferase 1	protein_coding
ENSG00000167080	B4GALNT2	51.3495	-0.0522823	0.314095	-0.166454	0.8678	0.99905	124872	beta-1,4-N-acetyl-galactosaminyltransferase 2	protein_coding
ENSG00000086062	B4GALT1	36666.6	0.0506291	0.0908165	0.557487	0.577194	0.99905	2683	beta-1,4-galactosyltransferase 1	protein_coding
ENSG00000117411	B4GALT2	3923.99	-0.0522566	0.0742267	-0.704014	0.481424	0.99905	8704	beta-1,4-galactosyltransferase 2	protein_coding
ENSG00000158850	B4GALT3	2408.56	0.0509754	0.0625702	0.81469	0.41525	0.99905	8703	beta-1,4-galactosyltransferase 3	protein_coding
ENSG00000121578	B4GALT4	1459.46	-0.0754442	0.0709602	-1.06319	0.287696	0.99905	8702	beta-1,4-galactosyltransferase 4	protein_coding
ENSG00000158470	B4GALT5	16295.6	0.0165909	0.0689696	0.240554	0.809901	0.99905	9334	beta-1,4-galactosyltransferase 5	protein_coding
ENSG00000118276	B4GALT6	1171.59	0.0289078	0.0838538	0.344741	0.730289	0.99905	9331	beta-1,4-galactosyltransferase 6	protein_coding
ENSG00000027847	B4GALT7	1122.94	-0.0134422	0.0865927	-0.155235	0.876636	0.99905	11285	beta-1,4-galactosyltransferase 7	protein_coding
ENSG00000174684	B4GAT1	669.246	0.0465735	0.119814	0.388715	0.697487	0.99905	11041	beta-1,4-glucuronyltransferase 1	protein_coding
ENSG00000255468	B4GAT1-DT	81.0178	0.0954535	0.276737	0.344925	0.73015	0.99905	102724064	B4GAT1 divergent transcript	protein_coding
ENSG00000108641	B9D1	540.765	0.00188486	0.102714	0.0183506	0.985359	0.99905	27077	B9 domain containing 1	protein_coding
ENSG00000123810	B9D2	138.949	-0.0776963	0.196921	-0.394556	0.69317	0.99905	80776	B9 domain containing 2	protein_coding
ENSG00000136881	BAAT	117.443	0.442327	0.210998	2.09635	0.0360508	0.755776	570	bile acid-CoA:amino acid N-acyltransferase	protein_coding
ENSG00000105393	BABAM1	3111.81	0.0289955	0.0841127	0.344722	0.730304	0.99905	29086	BRISC and BRCA1 A complex member 1	protein_coding
ENSG00000158019	BABAM2	1462.54	0.151744	0.0718909	2.11075	0.0347939	0.743673	9577	BRISC and BRCA1 A complex member 2	protein_coding
ENSG00000186318	BACE1	2735.12	-0.0265578	0.0779745	-0.340595	0.733408	0.99905	23621	beta-secretase 1	protein_coding
ENSG00000182240	BACE2	7463.55	-0.0495231	0.0732932	-0.675685	0.499241	0.99905	25825	beta-secretase 2	protein_coding
ENSG00000156273	BACH1	5887.19	-0.0281043	0.078527	-0.357894	0.720423	0.99905	571	BTB domain and CNC homolog 1	protein_coding
ENSG00000112182	BACH2	121.039	0.287095	0.201925	1.42179	0.155086	0.99905	60468	BTB domain and CNC homolog 2	protein_coding
ENSG00000002330	BAD	398.707	0.0676334	0.148647	0.454994	0.649113	0.99905	572	BCL2 associated agonist of cell death	protein_coding
ENSG00000107262	BAG1	1002.19	-0.040762	0.0815575	-0.499794	0.61722	0.99905	573	BAG cochaperone 1	protein_coding
ENSG00000112208	BAG2	3966.14	-0.0985105	0.0560754	-1.75675	0.0789605	0.99905	9532	BAG cochaperone 2	protein_coding
ENSG00000151929	BAG3	2248.54	-0.0754041	0.0894237	-0.843222	0.399104	0.99905	9531	BAG cochaperone 3	protein_coding
ENSG00000156735	BAG4	3064.73	0.006948	0.0711484	0.097655	0.922206	0.99905	9530	BAG cochaperone 4	protein_coding
ENSG00000166170	BAG5	4794.9	-0.0566971	0.0715128	-0.792825	0.42788	0.99905	9529	BAG cochaperone 5	protein_coding
ENSG00000204463	BAG6	13820.6	0.0468005	0.0896076	0.522282	0.601474	0.99905	7917	BAG cochaperone 6	protein_coding
ENSG00000140320	BAHD1	1297.48	0.0387794	0.100776	0.384808	0.70038	0.99905	22893	bromo adjacent homology domain containing 1	protein_coding
ENSG00000175866	BAIAP2	1742.23	-0.00692177	0.074663	-0.0927068	0.926136	0.99905	10458	BAR/IMD domain containing adaptor protein 2	protein_coding
ENSG00000226137	BAIAP2-DT	554.54	0.101768	0.156427	0.65058	0.515318	0.99905	440465	BAIAP2 divergent transcript	lincRNA
ENSG00000006453	BAIAP2L1	4408.73	0.0060714	0.063929	0.0949711	0.924338	0.99905	55971	BAR/IMD domain containing adaptor protein 2 like 1	protein_coding
ENSG00000128298	BAIAP2L2	791.142	-0.00647409	0.0881455	-0.0734477	0.94145	0.99905	80115	BAR/IMD domain containing adaptor protein 2 like 2	protein_coding
ENSG00000007516	BAIAP3	72.2861	-0.230434	0.318017	-0.724596	0.4687	0.99905	8938	BAI1 associated protein 3	protein_coding
ENSG00000030110	BAK1	1303.28	-0.0212454	0.0940417	-0.225915	0.821268	0.99905	578	BCL2 antagonist/killer 1	protein_coding
ENSG00000095739	BAMBI	329.356	-0.0808943	0.141552	-0.571483	0.567672	0.99905	25805	BMP and activin membrane bound inhibitor	protein_coding
ENSG00000175334	BANF1	5696.51	-0.0127856	0.0793009	-0.161229	0.871913	0.99905	8815	BAF nuclear assembly factor 1	protein_coding
ENSG00000153064	BANK1	102.238	-0.114099	0.230538	-0.494925	0.620653	0.99905	55024	B cell scaffold protein with ankyrin repeats 1	protein_coding
ENSG00000172530	BANP	855.156	0.0610394	0.0862443	0.707749	0.479101	0.99905	54971	BTG3 associated nuclear protein	protein_coding
ENSG00000163930	BAP1	3054.57	0.0109422	0.0663233	0.164983	0.868957	0.99905	8314	BRCA1 associated protein 1	protein_coding
ENSG00000138376	BARD1	3547.94	-0.0634144	0.0653143	-0.970911	0.331592	0.99905	580	BRCA1 associated RING domain 1	protein_coding
ENSG00000176788	BASP1	4232.49	-0.101829	0.100772	-1.01049	0.312259	0.99905	10409	brain abundant membrane attached signal protein 1	protein_coding
ENSG00000168062	BATF2	129.616	0.209213	0.299751	0.697956	0.485205	0.99905	116071	basic leucine zipper ATF-like transcription factor 2	protein_coding
ENSG00000087088	BAX	3660.23	0.0215563	0.0780698	0.276115	0.78246	0.99905	581	BCL2 associated X, apoptosis regulator	protein_coding
ENSG00000198604	BAZ1A	9479.37	-0.0975902	0.0493711	-1.97667	0.0480793	0.866639	11177	bromodomain adjacent to zinc finger domain 1A	protein_coding
ENSG00000258738	BAZ1A-AS1	157.445	-0.158485	0.184381	-0.859552	0.390036	0.99905	112268124	BAZ1A antisense RNA 1	antisense
ENSG00000009954	BAZ1B	7878.13	-0.014687	0.0559539	-0.262484	0.792949	0.99905	9031	bromodomain adjacent to zinc finger domain 1B	protein_coding
ENSG00000076108	BAZ2A	11926	0.0758129	0.0484541	1.56463	0.117669	0.99905	11176	bromodomain adjacent to zinc finger domain 2A	protein_coding
ENSG00000123636	BAZ2B	2646.76	0.0593535	0.0929527	0.638534	0.523126	0.99905	29994	bromodomain adjacent to zinc finger domain 2B	protein_coding
ENSG00000226266	BAZ2B	49.7661	-0.533718	0.312579	-1.70747	0.0877356	0.99905	29994	bromodomain adjacent to zinc finger domain 2B	lincRNA
ENSG00000224152	BAZ2B-AS1	62.3329	0.00332905	0.280764	0.0118571	0.99054	0.99905	643072	BAZ2B antisense RNA 1	antisense
ENSG00000105327	BBC3	102.278	0.0946592	0.243427	0.388861	0.697379	0.99905	27113	BCL2 binding component 3	protein_coding
ENSG00000214413	BBIP1	723.113	-0.00575414	0.0945996	-0.0608263	0.951498	0.99905	92482	BBSome interacting protein 1	protein_coding
ENSG00000171159	BBLN	1326.3	0.0798546	0.125446	0.636565	0.524408	0.99905	79095	bublin coiled coil protein	protein_coding
ENSG00000119636	BBOF1	411.087	-0.072712	0.118115	-0.615605	0.538155	0.99905	80127	basal body orientation factor 1	protein_coding
ENSG00000174483	BBS1	177.683	-0.185934	0.217478	-0.854956	0.392576	0.99905	582	Bardet-Biedl syndrome 1	protein_coding
ENSG00000179941	BBS10	1702.4	-0.00292098	0.0672937	-0.0434065	0.965377	0.99905	79738	Bardet-Biedl syndrome 10	protein_coding
ENSG00000181004	BBS12	487.721	0.186327	0.112463	1.65679	0.0975629	0.99905	166379	Bardet-Biedl syndrome 12	protein_coding
ENSG00000125124	BBS2	1572.44	0.00520858	0.0808811	0.064398	0.948653	0.99905	583	Bardet-Biedl syndrome 2	protein_coding
ENSG00000140463	BBS4	735.092	0.134204	0.10646	1.26061	0.207449	0.99905	585	Bardet-Biedl syndrome 4	protein_coding
ENSG00000163093	BBS5	203.868	-0.210665	0.169859	-1.24023	0.214889	0.99905	129880	Bardet-Biedl syndrome 5	protein_coding
ENSG00000138686	BBS7	2103.49	0.0384675	0.0643787	0.597519	0.550161	0.99905	55212	Bardet-Biedl syndrome 7	protein_coding
ENSG00000122507	BBS9	694.062	0.111131	0.105026	1.05814	0.289993	0.99905	27241	Bardet-Biedl syndrome 9	protein_coding
ENSG00000114439	BBX	8591.36	0.0193866	0.0793286	0.244384	0.806934	0.99905	56987	BBX high mobility group box domain containing	protein_coding
ENSG00000187244	BCAM	1156.16	0.172302	0.288469	0.597298	0.550308	0.99905	4059	basal cell adhesion molecule (Lutheran blood group)	protein_coding
ENSG00000132692	BCAN	175.021	0.168928	0.237612	0.710941	0.47712	0.99905	63827	brevican	protein_coding
ENSG00000075790	BCAP29	3472.37	-0.0411703	0.0619794	-0.664257	0.506526	0.99905	55973	B cell receptor associated protein 29	protein_coding
ENSG00000185825	BCAP31	1818.24	0.178424	0.072837	2.44964	0.0142999	0.446191	10134	B cell receptor associated protein 31	protein_coding
ENSG00000050820	BCAR1	5727.81	-0.0612784	0.0728077	-0.841647	0.399986	0.99905	9564	BCAR1 scaffold protein, Cas family member	protein_coding
ENSG00000137936	BCAR3	5066	-0.0952587	0.0956648	-0.995756	0.319369	0.99905	8412	BCAR3 adaptor protein, NSP family member	protein_coding
ENSG00000116752	BCAS2	3593.74	-0.0492528	0.0688739	-0.715115	0.474538	0.99905	10286	BCAS2 pre-mRNA processing factor	protein_coding
ENSG00000141376	BCAS3	1526.32	0.0797428	0.0876152	0.910148	0.362744	0.99905	54828	BCAS3 microtubule associated cell migration factor	protein_coding
ENSG00000124243	BCAS4	160.385	-0.0723703	0.19378	-0.373466	0.708802	0.99905	55653	breast carcinoma amplified sequence 4	protein_coding
ENSG00000060982	BCAT1	22464.6	-0.0649397	0.0439011	-1.47923	0.13908	0.99905	586	branched chain amino acid transaminase 1	protein_coding
ENSG00000105552	BCAT2	2031.27	0.065759	0.0857143	0.767188	0.44297	0.99905	587	branched chain amino acid transaminase 2	protein_coding
ENSG00000107949	BCCIP	4325.2	0.0257354	0.0685694	0.375319	0.707423	0.99905	56647	BRCA2 and CDKN1A interacting protein	protein_coding
ENSG00000186666	BCDIN3D	86.1447	0.0415534	0.255388	0.162707	0.870749	0.99905	144233	BCDIN3 domain containing RNA methyltransferase	protein_coding
ENSG00000258057	BCDIN3D-AS1	47.8202	0.242903	0.334606	0.725937	0.467878	0.99905	100286844	BCDIN3D antisense RNA 1	antisense
ENSG00000114200	BCHE	462.06	0.246031	0.110127	2.23407	0.0254783	0.632039	590	butyrylcholinesterase	protein_coding
ENSG00000248098	BCKDHA	277.28	0.170155	0.226826	0.750153	0.453162	0.99905	593	branched chain keto acid dehydrogenase E1 subunit alpha	protein_coding
ENSG00000083123	BCKDHB	2696.26	0.0860974	0.0653658	1.31716	0.187784	0.99905	594	branched chain keto acid dehydrogenase E1 subunit beta	protein_coding
ENSG00000103507	BCKDK	6060.35	0.046592	0.0915456	0.508948	0.610788	0.99905	10295	branched chain keto acid dehydrogenase kinase	protein_coding
ENSG00000142867	BCL10	2420.95	-0.0118207	0.0662637	-0.178388	0.858418	0.99905	8915	BCL10 immune signaling adaptor	protein_coding
ENSG00000171791	BCL2	1736.98	0.258715	0.0682213	3.79229	0.000149262	0.0172834	596	BCL2 apoptosis regulator	protein_coding
ENSG00000140379	BCL2A1	49.6598	-0.557483	0.345873	-1.61181	0.107002	0.99905	597	BCL2 related protein A1	protein_coding
ENSG00000171552	BCL2L1	13109.8	0.0243493	0.0746667	0.326107	0.744343	0.99905	598	BCL2 like 1	protein_coding
ENSG00000153094	BCL2L11	1398.29	0.16841	0.0870147	1.93543	0.052938	0.907956	10018	BCL2 like 11	protein_coding
ENSG00000126453	BCL2L12	1445.98	0.0417645	0.087382	0.477953	0.632683	0.99905	83596	BCL2 like 12	protein_coding
ENSG00000099968	BCL2L13	4194.01	0.020207	0.0762102	0.265148	0.790896	0.99905	23786	BCL2 like 13	protein_coding
ENSG00000188761	BCL2L15	50.6964	-0.231326	0.311075	-0.743633	0.457099	0.99905	440603	BCL2 like 15	protein_coding
ENSG00000129473	BCL2L2	1409.73	-0.0854644	0.0884793	-0.965925	0.334082	0.99905	599	BCL2 like 2	protein_coding
ENSG00000069399	BCL3	657.333	0.0806752	0.140055	0.576027	0.564597	0.99905	602	BCL3 transcription coactivator	protein_coding
ENSG00000113916	BCL6	552.964	-0.0811647	0.120475	-0.673708	0.500497	0.99905	604	BCL6 transcription repressor	protein_coding
ENSG00000110987	BCL7A	1410.99	0.0908985	0.131499	0.69125	0.489408	0.99905	605	BAF chromatin remodeling complex subunit BCL7A	protein_coding
ENSG00000106635	BCL7B	2339.69	0.0174231	0.0774723	0.224894	0.822062	0.99905	9275	BAF chromatin remodeling complex subunit BCL7B	protein_coding
ENSG00000099385	BCL7C	1134.49	0.0579142	0.115016	0.503533	0.61459	0.99905	9274	BAF chromatin remodeling complex subunit BCL7C	protein_coding
ENSG00000116128	BCL9	3200.44	0.00576366	0.0662412	0.0870102	0.930663	0.99905	607	BCL9 transcription coactivator	protein_coding
ENSG00000186174	BCL9L	7397.43	0.031522	0.0811441	0.388469	0.697669	0.99905	283149	BCL9 like	protein_coding
ENSG00000029363	BCLAF1	25289.2	-0.0466631	0.0578867	-0.806111	0.420179	0.99905	9774	BCL2 associated transcription factor 1	protein_coding
ENSG00000173681	BCLAF3	983.386	0.0358927	0.0944095	0.380181	0.703811	0.99905	256643	BCLAF1 and THRAP3 family member 3	protein_coding
ENSG00000135697	BCO1	492.568	0.131735	0.116217	1.13352	0.256994	0.99905	53630	beta-carotene oxygenase 1	protein_coding
ENSG00000197580	BCO2	50.8238	-0.0300185	0.338997	-0.0885508	0.929439	0.99905	83875	beta-carotene oxygenase 2	protein_coding
ENSG00000183337	BCOR	4762.84	0.0199402	0.075587	0.263804	0.791931	0.99905	54880	BCL6 corepressor	protein_coding
ENSG00000085185	BCORL1	1308.54	0.0722794	0.121138	0.596668	0.550729	0.99905	63035	BCL6 corepressor like 1	protein_coding
ENSG00000186716	BCR	1248.97	0.0190164	0.0834234	0.227951	0.819685	0.99905	613	BCR activator of RhoGEF and GTPase	protein_coding
ENSG00000074582	BCS1L	1391.81	-0.0817411	0.0862927	-0.947254	0.343509	0.99905	617	BCS1 homolog, ubiquinol-cytochrome c reductase complex chaperone	protein_coding
ENSG00000236824	BCYRN1	442.683	0.0624414	0.132135	0.472559	0.636528	0.99905	618	brain cytoplasmic RNA 1	lincRNA
ENSG00000161267	BDH1	751.793	0.0501711	0.109029	0.460163	0.645399	0.99905	622	3-hydroxybutyrate dehydrogenase 1	protein_coding
ENSG00000164039	BDH2	824.408	0.0146974	0.0932781	0.157565	0.8748	0.99905	56898	3-hydroxybutyrate dehydrogenase 2	protein_coding
ENSG00000176697	BDNF	2624.69	-0.0563559	0.0690064	-0.816676	0.414114	0.99905	627	brain derived neurotrophic factor	protein_coding
ENSG00000245573	BDNF-AS	160.646	-0.272589	0.274384	-0.993457	0.320487	0.99905	497258	BDNF antisense RNA	antisense
ENSG00000145734	BDP1	9274.98	-0.150375	0.048779	-3.08278	0.00205079	0.12729	55814	B double prime 1, subunit of RNA polymerase III transcription initiation factor IIIB	protein_coding
ENSG00000126581	BECN1	2019.18	0.0608	0.0660401	0.920652	0.357232	0.99905	8678	beclin 1	protein_coding
ENSG00000183092	BEGAIN	46.4203	-0.793532	0.325855	-2.43523	0.0148822	0.45626	57596	brain enriched guanylate kinase associated	protein_coding
ENSG00000178409	BEND3	1691.82	-0.197683	0.0711494	-2.77842	0.00546243	0.248417	57673	BEN domain containing 3	protein_coding
ENSG00000151917	BEND6	595.369	0.0528849	0.116794	0.452806	0.650688	0.99905	221336	BEN domain containing 6	protein_coding
ENSG00000165626	BEND7	3784.87	0.0336848	0.0744158	0.452657	0.650796	0.99905	222389	BEN domain containing 7	protein_coding
ENSG00000167995	BEST1	93.9003	-0.0637476	0.248638	-0.256387	0.797652	0.99905	7439	bestrophin 1	protein_coding
ENSG00000127325	BEST3	201.5	-0.0112152	0.163934	-0.0684131	0.945457	0.99905	144453	bestrophin 3	protein_coding
ENSG00000105829	BET1	967.097	-0.097842	0.0815403	-1.19992	0.23017	0.99905	10282	Bet1 golgi vesicular membrane trafficking protein	protein_coding
ENSG00000177951	BET1L	1833.26	-0.025009	0.0793609	-0.31513	0.752663	0.99905	51272	Bet1 golgi vesicular membrane trafficking protein like	protein_coding
ENSG00000166681	BEX3	1915.01	0.0666539	0.112725	0.591297	0.554321	0.99905	27018	brain expressed X-linked 3	protein_coding
ENSG00000102409	BEX4	832.391	0.0547455	0.119011	0.460003	0.645514	0.99905	56271	brain expressed X-linked 4	protein_coding
ENSG00000103429	BFAR	5435.6	-0.0437251	0.0627831	-0.696446	0.486149	0.99905	51283	bifunctional apoptosis regulator	protein_coding
ENSG00000180535	BHLHA15	48.0836	0.0659218	0.350905	0.187862	0.850985	0.99905	168620	basic helix-loop-helix family member a15	protein_coding
ENSG00000134107	BHLHE40	1439.47	0.230869	0.0719271	3.20976	0.00132846	0.0944858	8553	basic helix-loop-helix family member e40	protein_coding
ENSG00000123095	BHLHE41	363.537	-0.495356	0.123058	-4.02539	5.68819e-05	0.00839455	79365	basic helix-loop-helix family member e41	protein_coding
ENSG00000122870	BICC1	27094.6	0.0262861	0.0565606	0.464742	0.642116	0.99905	80114	BicC family RNA binding protein 1	protein_coding
ENSG00000151746	BICD1	1665.37	-0.0786426	0.0683897	-1.14992	0.250177	0.99905	636	BICD cargo adaptor 1	protein_coding
ENSG00000185963	BICD2	3665.72	-0.0609238	0.0755581	-0.806318	0.420059	0.99905	23299	BICD cargo adaptor 2	protein_coding
ENSG00000135127	BICDL1	371.153	0.268191	0.124949	2.14641	0.0318401	0.7175	92558	BICD family like cargo adaptor 1	protein_coding
ENSG00000063169	BICRA	1473.14	0.0314266	0.0895675	0.350871	0.725685	0.99905	29998	BRD4 interacting chromatin remodeling complex associated protein	protein_coding
ENSG00000112624	BICRAL	2240.72	-0.0126571	0.0673019	-0.188064	0.850826	0.99905	23506	BICRA like chromatin remodeling complex associated protein	protein_coding
ENSG00000015475	BID	1642.15	-0.0440069	0.0841838	-0.522748	0.60115	0.99905	637	BH3 interacting domain death agonist	protein_coding
ENSG00000100290	BIK	277.427	-0.0432902	0.139165	-0.31107	0.755747	0.99905	638	BCL2 interacting killer	protein_coding
ENSG00000136717	BIN1	4004.31	0.0261894	0.0805449	0.325153	0.745065	0.99905	274	bridging integrator 1	protein_coding
ENSG00000147439	BIN3	358.104	-0.143321	0.158923	-0.901827	0.367149	0.99905	55909	bridging integrator 3	protein_coding
ENSG00000110330	BIRC2	6663.6	-0.220739	0.0946008	-2.33337	0.0196287	0.542596	329	baculoviral IAP repeat containing 2	protein_coding
ENSG00000023445	BIRC3	2972.1	-0.341167	0.390407	-0.873876	0.382186	0.99905	330	baculoviral IAP repeat containing 3	protein_coding
ENSG00000089685	BIRC5	3688.49	0.0662775	0.0899045	0.737198	0.461002	0.99905	332	baculoviral IAP repeat containing 5	protein_coding
ENSG00000115760	BIRC6	13269.6	-0.132008	0.0480585	-2.74681	0.00601773	0.263328	57448	baculoviral IAP repeat containing 6	protein_coding
ENSG00000134897	BIVM	1463.28	-0.0236695	0.0831539	-0.284647	0.775915	0.99905	54841	basic, immunoglobulin-like variable motif containing	protein_coding
ENSG00000166619	BLCAP	3041.72	-0.0413038	0.0673274	-0.613478	0.539561	0.99905	10904	BLCAP apoptosis inducing factor	protein_coding
ENSG00000197299	BLM	1583.34	-0.00106288	0.0715122	-0.0148629	0.988142	0.99905	641	BLM RecQ like helicase	protein_coding
ENSG00000108578	BLMH	4653.96	-0.0403834	0.0640504	-0.630495	0.528371	0.99905	642	bleomycin hydrolase	protein_coding
ENSG00000135441	BLOC1S1	510.89	0.132774	0.107084	1.23991	0.21501	0.99905	2647	biogenesis of lysosomal organelles complex 1 subunit 1	protein_coding
ENSG00000196072	BLOC1S2	1482.67	-0.00103542	0.0847423	-0.0122185	0.990251	0.99905	282991	biogenesis of lysosomal organelles complex 1 subunit 2	protein_coding
ENSG00000189114	BLOC1S3	930.962	0.0542285	0.0926821	0.585102	0.558479	0.99905	388552	biogenesis of lysosomal organelles complex 1 subunit 3	protein_coding
ENSG00000186222	BLOC1S4	751.234	0.0552836	0.0986062	0.56065	0.575036	0.99905	55330	biogenesis of lysosomal organelles complex 1 subunit 4	protein_coding
ENSG00000188428	BLOC1S5	1734.95	-0.0231726	0.0846756	-0.273663	0.784344	0.99905	63915	biogenesis of lysosomal organelles complex 1 subunit 5	protein_coding
ENSG00000104164	BLOC1S6	2708.97	0.0183425	0.0790132	0.232144	0.816426	0.99905	26258	biogenesis of lysosomal organelles complex 1 subunit 6	protein_coding
ENSG00000138688	BLTP1	7205.64	-0.0522542	0.0533776	-0.978953	0.327603	0.99905	84162	bridge-like lipid transfer protein family member 1	protein_coding
ENSG00000007202	BLTP2	22851.1	0.0146761	0.0560516	0.261832	0.793451	0.99905	9703	bridge-like lipid transfer protein family member 2	protein_coding
ENSG00000065060	BLTP3A	6462.88	-0.0279851	0.0523776	-0.534295	0.593138	0.99905	54887	bridge-like lipid transfer protein family member 3A	protein_coding
ENSG00000111647	BLTP3B	5317.1	-0.0294251	0.0597345	-0.492599	0.622296	0.99905	23074	bridge-like lipid transfer protein family member 3B	protein_coding
ENSG00000106605	BLVRA	1257.35	0.0737971	0.100588	0.733661	0.463155	0.99905	644	biliverdin reductase A	protein_coding
ENSG00000090013	BLVRB	425.411	0.131861	0.184959	0.712921	0.475895	0.99905	645	biliverdin reductase B	protein_coding
ENSG00000117475	BLZF1	2977.14	-0.0933587	0.0576173	-1.62032	0.105163	0.99905	8548	basic leucine zipper nuclear factor 1	protein_coding
ENSG00000133794	BMAL1	1006	-0.0511494	0.0942498	-0.5427	0.587337	0.99905	406	basic helix-loop-helix ARNT like 1	protein_coding
ENSG00000029153	BMAL2	4745.56	-0.107503	0.0787767	-1.36466	0.172361	0.99905	56938	basic helix-loop-helix ARNT like 2	protein_coding
ENSG00000166780	BMERB1	171.475	0.0797108	0.171775	0.464042	0.642618	0.99905	89927	bMERB domain containing 1	protein_coding
ENSG00000104081	BMF	535.332	0.176325	0.209734	0.840709	0.400511	0.99905	90427	Bcl2 modifying factor	protein_coding
ENSG00000168283	BMI1	2930.38	0.058843	0.059041	0.996647	0.318936	0.99905	648	BMI1 proto-oncogene, polycomb ring finger	protein_coding
ENSG00000168487	BMP1	2542	-0.0376676	0.077478	-0.486171	0.626846	0.99905	649	bone morphogenetic protein 1	protein_coding
ENSG00000125845	BMP2	82.269	-0.0327858	0.249729	-0.131285	0.89555	0.99905	650	bone morphogenetic protein 2	protein_coding
ENSG00000138756	BMP2K	1979.02	-0.0539335	0.0690911	-0.780615	0.435029	0.99905	55589	BMP2 inducible kinase	protein_coding
ENSG00000125378	BMP4	209.629	0.161265	0.15953	1.01088	0.312074	0.99905	652	bone morphogenetic protein 4	protein_coding
ENSG00000116985	BMP8B	197.833	-0.120637	0.187821	-0.642298	0.52068	0.99905	656	bone morphogenetic protein 8b	protein_coding
ENSG00000107779	BMPR1A	4704.71	-0.037915	0.0535354	-0.708222	0.478808	0.99905	657	bone morphogenetic protein receptor type 1A	protein_coding
ENSG00000138696	BMPR1B	624.304	-0.00402368	0.099781	-0.0403251	0.967834	0.99905	658	bone morphogenetic protein receptor type 1B	protein_coding
ENSG00000204217	BMPR2	14004.6	-0.080201	0.0503976	-1.59136	0.111528	0.99905	659	bone morphogenetic protein receptor type 2	protein_coding
ENSG00000165733	BMS1	7596.88	-0.0259085	0.0637553	-0.406374	0.684468	0.99905	9790	BMS1 ribosome biogenesis factor	protein_coding
ENSG00000237238	BMS1P10	97.0665	-0.490942	0.225964	-2.17266	0.029806	0.689202	728611	BMS1 pseudogene 10	pseudogene
ENSG00000164603	BMT2	1058.62	0.0383309	0.112042	0.342113	0.732266	0.99905	154743	base methyltransferase of 25S rRNA 2 homolog	protein_coding
ENSG00000169594	BNC1	5655.36	-0.138207	0.0706238	-1.95694	0.0503544	0.881358	646	basonuclin zinc finger protein 1	protein_coding
ENSG00000173068	BNC2	1861.1	0.0702408	0.0664969	1.0563	0.29083	0.99905	54796	basonuclin zinc finger protein 2	protein_coding
ENSG00000113734	BNIP1	626.906	0.00101239	0.106449	0.00951057	0.992412	0.99905	662	BCL2 interacting protein 1	protein_coding
ENSG00000140299	BNIP2	4406.75	-0.00835672	0.0602287	-0.13875	0.889648	0.99905	663	BCL2 interacting protein 2	protein_coding
ENSG00000176171	BNIP3	3636.87	-0.0118457	0.0756994	-0.156484	0.875651	0.99905	664	BCL2 interacting protein 3	protein_coding
ENSG00000104765	BNIP3L	5101.4	0.00491663	0.105197	0.0467372	0.962723	0.99905	665	BCL2 interacting protein 3 like	protein_coding
ENSG00000271550	BNIP3P11	47.0922	-0.207685	0.386745	-0.537008	0.591262	0.99905	106480286	BCL2 interacting protein 3 pseudogene 11	pseudogene
ENSG00000144857	BOC	159.734	0.181957	0.200781	0.90625	0.364804	0.99905	91653	BOC cell adhesion associated, oncogene regulated	protein_coding
ENSG00000145919	BOD1	1301.87	0.0486898	0.10662	0.456666	0.647911	0.99905	91272	biorientation of chromosomes in cell division 1	protein_coding
ENSG00000038219	BOD1L1	8335.7	-0.0247337	0.047685	-0.518689	0.603978	0.99905	259282	biorientation of chromosomes in cell division 1 like 1	protein_coding
ENSG00000176720	BOK	1491.74	-0.0366076	0.0832091	-0.439947	0.659976	0.99905	666	BCL2 family apoptosis regulator BOK	protein_coding
ENSG00000178096	BOLA1	165.098	0.0510289	0.183092	0.278707	0.78047	0.99905	51027	bolA family member 1	protein_coding
ENSG00000261740	BOLA2-SMG1P6	57.031	-0.098016	0.298818	-0.328013	0.742902	0.99905	107282092	BOLA2-SMG1P6 readthrough	protein_coding
ENSG00000271161	BOLA2P2	53.5612	-0.242601	0.362681	-0.66891	0.503553	0.99905	106480322	bolA family member 2 pseudogene 2	pseudogene
ENSG00000163170	BOLA3	1005.77	0.0163438	0.0963482	0.169633	0.865299	0.99905	388962	bolA family member 3	protein_coding
ENSG00000225439	BOLA3-DT	247.024	-0.0233541	0.147326	-0.15852	0.874047	0.99905	100507171	BOLA3 divergent transcript	antisense
ENSG00000136122	BORA	2697.25	0.0216113	0.071386	0.302739	0.762089	0.99905	79866	BORA aurora kinase A activator	protein_coding
ENSG00000165714	BORCS5	480.366	0.0138395	0.111476	0.124147	0.901199	0.99905	118426	BLOC-1 related complex subunit 5	protein_coding
ENSG00000196544	BORCS6	157.232	0.19444	0.182461	1.06565	0.286582	0.99905	54785	BLOC-1 related complex subunit 6	protein_coding
ENSG00000166275	BORCS7	489.375	0.092707	0.155173	0.597442	0.550213	0.99905	119032	BLOC-1 related complex subunit 7	protein_coding
ENSG00000254901	BORCS8	1236.27	-0.0581262	0.0822085	-0.707058	0.47953	0.99905	729991	BLOC-1 related complex subunit 8	protein_coding
ENSG00000172331	BPGM	373.353	0.0860675	0.161579	0.532666	0.594265	0.99905	669	bisphosphoglycerate mutase	protein_coding
ENSG00000137274	BPHL	599.019	0.0316016	0.110479	0.286042	0.774846	0.99905	670	biphenyl hydrolase like	protein_coding
ENSG00000162813	BPNT1	1040.23	0.105207	0.101098	1.04064	0.298045	0.99905	10380	3'(2'), 5'-bisphosphate nucleotidase 1	protein_coding
ENSG00000104331	BPNT2	20902.6	-0.111181	0.046714	-2.38004	0.0173109	0.498243	54928	3'(2'), 5'-bisphosphate nucleotidase 2	protein_coding
ENSG00000171634	BPTF	13571.3	-0.0177766	0.0572407	-0.310559	0.756136	0.99905	2186	bromodomain PHD finger transcription factor	protein_coding
ENSG00000157764	BRAF	2749.83	-0.0228944	0.0639499	-0.358006	0.720339	0.99905	673	B-Raf proto-oncogene, serine/threonine kinase	protein_coding
ENSG00000089234	BRAP	2450.15	0.0185734	0.0837955	0.221652	0.824585	0.99905	8315	BRCA1 associated protein	protein_coding
ENSG00000106009	BRAT1	1833.3	0.0876584	0.0671514	1.30538	0.191762	0.99905	221927	BRCA1 associated ATM activator 1	protein_coding
ENSG00000012048	BRCA1	8137.44	0.0523378	0.050307	1.04037	0.29817	0.99905	672	BRCA1 DNA repair associated	protein_coding
ENSG00000139618	BRCA2	9917.49	-0.0804167	0.0683477	-1.17658	0.239363	0.99905	675	BRCA2 DNA repair associated	protein_coding
ENSG00000185515	BRCC3	1561.26	-0.00246257	0.078141	-0.0315144	0.974859	0.99905	79184	BRCA1/BRCA2-containing complex subunit 3	protein_coding
ENSG00000100425	BRD1	1203.57	0.12581	0.076524	1.64405	0.100165	0.99905	23774	bromodomain containing 1	protein_coding
ENSG00000204256	BRD2	13439.1	0.0220461	0.0607675	0.362794	0.716759	0.99905	6046	bromodomain containing 2	protein_coding
ENSG00000169925	BRD3	2429.14	0.0505246	0.0998825	0.50584	0.612969	0.99905	8019	bromodomain containing 3	protein_coding
ENSG00000235106	BRD3OS	1160.05	0.171518	0.0796851	2.15244	0.0313625	0.710994	266655	BRD3 opposite strand	antisense
ENSG00000141867	BRD4	18949.9	-0.0178724	0.0511866	-0.349162	0.726968	0.99905	23476	bromodomain containing 4	protein_coding
ENSG00000166164	BRD7	5613.29	-0.0294111	0.061834	-0.475646	0.634327	0.99905	29117	bromodomain containing 7	protein_coding
ENSG00000112983	BRD8	4232.52	0.0518104	0.0842896	0.614671	0.538772	0.99905	10902	bromodomain containing 8	protein_coding
ENSG00000028310	BRD9	2982.41	-0.179582	0.139221	-1.28991	0.197083	0.99905	65980	bromodomain containing 9	protein_coding
ENSG00000185024	BRF1	1274	-0.0539161	0.0856619	-0.629405	0.529084	0.99905	2972	BRF1 RNA polymerase III transcription initiation factor subunit	protein_coding
ENSG00000104221	BRF2	165.627	-0.0604259	0.178196	-0.339098	0.734536	0.99905	55290	BRF2 RNA polymerase III transcription initiation factor subunit	protein_coding
ENSG00000164713	BRI3	3210.42	0.058018	0.102567	0.565662	0.571624	0.99905	25798	brain protein I3	protein_coding
ENSG00000184992	BRI3BP	4799.03	-0.0558091	0.0704922	-0.791706	0.428532	0.99905	140707	BRI3 binding protein	protein_coding
ENSG00000182685	BRICD5	91.3094	-0.34193	0.350694	-0.975008	0.329556	0.99905	283870	BRICHOS domain containing 5	protein_coding
ENSG00000078725	BRINP1	89.1792	0.259738	0.238829	1.08755	0.276794	0.99905	1620	BMP/retinoic acid inducible neural specific 1	protein_coding
ENSG00000136492	BRIP1	8416.68	-0.065822	0.0599122	-1.09864	0.271925	0.99905	83990	BRCA1 interacting helicase 1	protein_coding
ENSG00000113460	BRIX1	3253.88	-0.0296968	0.0636678	-0.466434	0.640905	0.99905	55299	biogenesis of ribosomes BRX1	protein_coding
ENSG00000254999	BRK1	1716.24	0.0637747	0.112691	0.565924	0.571446	0.99905	55845	BRICK1 subunit of SCAR/WAVE actin nucleating complex	protein_coding
ENSG00000132016	BRME1	123.379	-0.0324057	0.221979	-0.145985	0.883933	0.99905	79173	break repair meiotic recombinase recruitment factor 1	protein_coding
ENSG00000174744	BRMS1	1186.81	-0.0408252	0.11048	-0.369527	0.711735	0.99905	25855	BRMS1 transcriptional repressor and anoikis regulator	protein_coding
ENSG00000100916	BRMS1L	730.658	-0.0782001	0.0921093	-0.848992	0.395886	0.99905	84312	BRMS1 like transcriptional repressor	protein_coding
ENSG00000162819	BROX	10305.8	0.0914759	0.0490405	1.86531	0.0621376	0.987921	148362	BRO1 domain and CAAX motif containing	protein_coding
ENSG00000156983	BRPF1	1353.57	-0.0828565	0.083671	-0.990266	0.322044	0.99905	7862	bromodomain and PHD finger containing 1	protein_coding
ENSG00000096070	BRPF3	6497.47	-0.0206295	0.0651532	-0.316631	0.751524	0.99905	27154	bromodomain and PHD finger containing 3	protein_coding
ENSG00000160469	BRSK1	52.7071	-0.155574	0.305232	-0.50969	0.610269	0.99905	84446	BR serine/threonine kinase 1	protein_coding
ENSG00000185658	BRWD1	6813.9	-0.0473109	0.0539355	-0.877176	0.380391	0.99905	54014	bromodomain and WD repeat domain containing 1	protein_coding
ENSG00000255568	BRWD1-AS2	56.2128	0.0241644	0.310087	0.0779278	0.937886	0.99905	103091865	BRWD1 antisense RNA 2	sense_intronic
ENSG00000165288	BRWD3	4082.96	0.0277539	0.0696443	0.398509	0.690255	0.99905	254065	bromodomain and WD repeat domain containing 3	protein_coding
ENSG00000168000	BSCL2	174.338	-0.157542	0.241662	-0.65191	0.514459	0.99905	26580	BSCL2 lipid droplet biogenesis associated, seipin	protein_coding
ENSG00000160058	BSDC1	2414.08	0.0849015	0.0624336	1.35987	0.173872	0.99905	55108	BSD domain containing 1	protein_coding
ENSG00000172270	BSG	13413.6	0.0628907	0.100301	0.627022	0.530645	0.99905	682	basigin (Ok blood group)	protein_coding
ENSG00000267751	BSG-AS1	115.401	0.224239	0.246196	0.910812	0.362394	0.99905	105372233	BSG antisense RNA 1	antisense
ENSG00000164061	BSN	453.573	-0.446303	0.111205	-4.01333	5.98689e-05	0.00858291	8927	bassoon presynaptic cytomatrix protein	protein_coding
ENSG00000109743	BST1	726.553	-0.0580623	0.11691	-0.496641	0.619442	0.99905	683	bone marrow stromal cell antigen 1	protein_coding
ENSG00000095564	BTAF1	7246.84	-0.104217	0.0853242	-1.22143	0.221924	0.99905	9044	B-TFIID TATA-box binding protein associated factor 1	protein_coding
ENSG00000064726	BTBD1	5997.31	-0.036886	0.0619906	-0.595025	0.551827	0.99905	53339	BTB domain containing 1	protein_coding
ENSG00000148925	BTBD10	2339.28	-0.0358254	0.0706536	-0.507057	0.612114	0.99905	84280	BTB domain containing 10	protein_coding
ENSG00000233436	BTBD18	138.576	-0.193008	0.250017	-0.771978	0.440127	0.99905	643376	BTB domain containing 18	protein_coding
ENSG00000222009	BTBD19	355.758	0.096906	0.173072	0.559918	0.575535	0.99905	149478	BTB domain containing 19	protein_coding
ENSG00000133243	BTBD2	3437.54	0.0711691	0.110361	0.644875	0.519008	0.99905	55643	BTB domain containing 2	protein_coding
ENSG00000132640	BTBD3	2939.85	-0.0423821	0.0673279	-0.629488	0.529029	0.99905	22903	BTB domain containing 3	protein_coding
ENSG00000184887	BTBD6	1135.46	0.0461952	0.0882855	0.523248	0.600802	0.99905	90135	BTB domain containing 6	protein_coding
ENSG00000011114	BTBD7	8787.97	0.00667212	0.0641761	0.103966	0.917197	0.99905	55727	BTB domain containing 7	protein_coding
ENSG00000183826	BTBD9	1635.27	0.0700073	0.0704338	0.993944	0.32025	0.99905	114781	BTB domain containing 9	protein_coding
ENSG00000174808	BTC	81.072	0.0272659	0.245998	0.110838	0.911745	0.99905	685	betacellulin	protein_coding
ENSG00000169814	BTD	547.104	0.00529744	0.114501	0.0462655	0.963099	0.99905	686	biotinidase	protein_coding
ENSG00000145741	BTF3	32335.5	0.000695964	0.0709278	0.00981229	0.992171	0.99905	689	basic transcription factor 3	protein_coding
ENSG00000134717	BTF3L4	5498.53	-0.0193927	0.0542472	-0.357487	0.720727	0.99905	91408	basic transcription factor 3 like 4	protein_coding
ENSG00000133639	BTG1	1033.59	0.0785429	0.1295	0.606508	0.544177	0.99905	694	BTG anti-proliferation factor 1	protein_coding
ENSG00000159388	BTG2	329.903	-0.0832059	0.130479	-0.637696	0.523672	0.99905	7832	BTG anti-proliferation factor 2	protein_coding
ENSG00000154640	BTG3	3642.37	-0.00673784	0.0777115	-0.0867032	0.930907	0.99905	10950	BTG anti-proliferation factor 3	protein_coding
ENSG00000112763	BTN2A1	1521.32	0.0191356	0.0775945	0.24661	0.80521	0.99905	11120	butyrophilin subfamily 2 member A1	protein_coding
ENSG00000124508	BTN2A2	1450.03	-0.0601429	0.0803822	-0.748213	0.454332	0.99905	10385	butyrophilin subfamily 2 member A2	protein_coding
ENSG00000026950	BTN3A1	847.939	0.120638	0.0934174	1.29139	0.196569	0.99905	11119	butyrophilin subfamily 3 member A1	protein_coding
ENSG00000186470	BTN3A2	1588.88	0.0873097	0.0704113	1.23999	0.214977	0.99905	11118	butyrophilin subfamily 3 member A2	protein_coding
ENSG00000111801	BTN3A3	1177.41	0.0333764	0.0769971	0.433476	0.664669	0.99905	10384	butyrophilin subfamily 3 member A3	protein_coding
ENSG00000166167	BTRC	2012.63	0.00454919	0.0659345	0.0689956	0.944993	0.99905	8945	beta-transducin repeat containing E3 ubiquitin protein ligase	protein_coding
ENSG00000169679	BUB1	12571	0.0865182	0.0489721	1.76668	0.0772816	0.99905	699	BUB1 mitotic checkpoint serine/threonine kinase	protein_coding
ENSG00000156970	BUB1B	5374.61	0.0549952	0.0528474	1.04064	0.298042	0.99905	701	BUB1 mitotic checkpoint serine/threonine kinase B	protein_coding
ENSG00000154473	BUB3	11093.8	-0.000247973	0.0513193	-0.00483197	0.996145	0.999375	9184	BUB3 mitotic checkpoint protein	protein_coding
ENSG00000137656	BUD13	2401.65	0.0227388	0.0828376	0.274499	0.783701	0.99905	84811	BUD13 homolog	protein_coding
ENSG00000071462	BUD23	1935.81	0.00468776	0.0731216	0.0641091	0.948883	0.99905	114049	BUD23 rRNA methyltransferase and ribosome maturation factor	protein_coding
ENSG00000106245	BUD31	1292.9	0.0484747	0.0782236	0.619694	0.535459	0.99905	8896	BUD31 homolog	protein_coding
ENSG00000112276	BVES	1177.11	-0.0129769	0.0851287	-0.152438	0.878841	0.99905	11149	blood vessel epicardial substance	protein_coding
ENSG00000112578	BYSL	2185.81	-0.0651972	0.0833967	-0.781772	0.434349	0.99905	705	bystin like	protein_coding
ENSG00000082153	BZW1	15291.7	-0.126798	0.0481317	-2.6344	0.00842862	0.328694	9689	basic leucine zipper and W2 domains 1	protein_coding
ENSG00000136261	BZW2	5241.62	-0.0602769	0.0727677	-0.828348	0.407474	0.99905	28969	basic leucine zipper and W2 domains 2	protein_coding
ENSG00000222047	C10orf55	106.401	-0.152741	0.219721	-0.695161	0.486954	0.99905	414236	chromosome 10 putative open reading frame 55	protein_coding
ENSG00000119965	C10orf88	1046.67	0.0502782	0.0799405	0.628946	0.529385	0.99905	80007	chromosome 10 open reading frame 88	protein_coding
ENSG00000255624	C10orf88B	375.975	-0.122808	0.148854	-0.825027	0.409356	0.99905	399815	C10orf88B (pseudogene)	pseudogene
ENSG00000269609	C10orf95-AS1	482.331	0.144226	0.176471	0.817278	0.413769	0.99905	100505761	C10orf95 antisense RNA 1	processed_transcript
ENSG00000171067	C11orf24	3003.38	0.0308289	0.0743875	0.414437	0.678554	0.99905	53838	chromosome 11 open reading frame 24	protein_coding
ENSG00000182919	C11orf54	259.064	-0.134608	0.179971	-0.747942	0.454495	0.99905	28970	chromosome 11 open reading frame 54	protein_coding
ENSG00000110696	C11orf58	5434.05	0.000274198	0.0637156	0.00430347	0.996566	0.999375	10944	chromosome 11 open reading frame 58	protein_coding
ENSG00000166323	C11orf65	45.4986	0.151301	0.329447	0.459259	0.646048	0.99905	160140	chromosome 11 open reading frame 65	protein_coding
ENSG00000175573	C11orf68	4922.47	-0.0795458	0.0856667	-0.92855	0.353122	0.99905	83638	chromosome 11 open reading frame 68	protein_coding
ENSG00000185742	C11orf87	51.6946	-0.0755687	0.333345	-0.226698	0.820659	0.99905	399947	chromosome 11 open reading frame 87	protein_coding
ENSG00000047621	C12orf4	3764.46	-0.0893973	0.0556385	-1.60675	0.108109	0.99905	57102	chromosome 12 open reading frame 4	protein_coding
ENSG00000157895	C12orf43	1494.38	-0.0487361	0.0802622	-0.60721	0.543711	0.99905	64897	chromosome 12 open reading frame 43	protein_coding
ENSG00000111678	C12orf57	522.061	0.12366	0.175352	0.70521	0.480679	0.99905	113246	chromosome 12 open reading frame 57	protein_coding
ENSG00000182993	C12orf60	141.617	0.200645	0.187348	1.07097	0.284181	0.99905	144608	chromosome 12 open reading frame 60	protein_coding
ENSG00000235162	C12orf75	10642.1	-0.0653021	0.0731986	-0.892122	0.372327	0.99905	387882	chromosome 12 open reading frame 75	protein_coding
ENSG00000257642	C12orf75-AS1	109.789	-0.273983	0.306333	-0.894396	0.37111	0.99905	105369954	C12orf75 antisense RNA 1	antisense
ENSG00000174456	C12orf76	188.443	0.213005	0.194727	1.09386	0.274015	0.99905	400073	chromosome 12 open reading frame 76	protein_coding
ENSG00000179933	C14orf119	2773	0.0744018	0.0674291	1.10341	0.26985	0.99905	55017	chromosome 14 open reading frame 119	protein_coding
ENSG00000179476	C14orf28	280.511	-0.0486971	0.151938	-0.320507	0.748584	0.99905	122525	chromosome 14 open reading frame 28	protein_coding
ENSG00000100802	C14orf93	423.377	0.079032	0.151231	0.522591	0.601259	0.99905	60686	chromosome 14 open reading frame 93	protein_coding
ENSG00000167173	C15orf39	1102.45	-0.08719	0.0855531	-1.01913	0.30814	0.99905	56905	chromosome 15 open reading frame 39	protein_coding
ENSG00000169609	C15orf40	457.187	-0.00955395	0.115917	-0.0824203	0.934313	0.99905	123207	chromosome 15 open reading frame 40	protein_coding
ENSG00000189227	C15orf61	225.739	-0.0622982	0.162699	-0.382905	0.70179	0.99905	145853	chromosome 15 open reading frame 61	protein_coding
ENSG00000188277	C15orf62	75.5169	-0.0643458	0.291067	-0.221069	0.825039	0.99905	643338	chromosome 15 open reading frame 62	protein_coding
ENSG00000166455	C16orf46	142.249	-0.256946	0.187306	-1.3718	0.170127	0.99905	123775	chromosome 16 open reading frame 46	protein_coding
ENSG00000154102	C16orf74	238.157	-0.167537	0.20302	-0.825223	0.409245	0.99905	404550	chromosome 16 open reading frame 74	protein_coding
ENSG00000155330	C16orf87	973.225	-0.0283613	0.0878947	-0.322673	0.746943	0.99905	388272	chromosome 16 open reading frame 87	protein_coding
ENSG00000205710	C17orf107	80.3773	-0.230216	0.298957	-0.770064	0.441262	0.99905	100130311	chromosome 17 open reading frame 107	protein_coding
ENSG00000186665	C17orf58	853.163	0.00634912	0.0868963	0.0730655	0.941754	0.99905	284018	chromosome 17 open reading frame 58	protein_coding
ENSG00000214226	C17orf67	77.527	0.0391064	0.254561	0.153623	0.877907	0.99905	339210	chromosome 17 open reading frame 67	protein_coding
ENSG00000108666	C17orf75	623.187	0.03815	0.109038	0.349878	0.72643	0.99905	64149	chromosome 17 open reading frame 75	protein_coding
ENSG00000141219	C17orf80	2695.52	0.0506449	0.0684854	0.739499	0.459604	0.99905	55028	chromosome 17 open reading frame 80	protein_coding
ENSG00000141428	C18orf21	1290.92	-0.0117443	0.0810027	-0.144987	0.884721	0.99905	83608	chromosome 18 open reading frame 21	protein_coding
ENSG00000177576	C18orf32	98.9874	-0.123591	0.226014	-0.546827	0.584498	0.99905	497661	chromosome 18 open reading frame 32	protein_coding
ENSG00000166845	C18orf54	4244.82	-0.0355317	0.0560442	-0.633995	0.526084	0.99905	162681	chromosome 18 open reading frame 54	protein_coding
ENSG00000131943	C19orf12	496.909	0.0382302	0.125138	0.305504	0.759982	0.99905	83636	chromosome 19 open reading frame 12	protein_coding
ENSG00000119559	C19orf25	729.557	-0.0171122	0.102261	-0.167339	0.867103	0.99905	148223	chromosome 19 open reading frame 25	protein_coding
ENSG00000167644	C19orf33	732.915	-0.0882463	0.117208	-0.7529	0.45151	0.99905	64073	chromosome 19 open reading frame 33	protein_coding
ENSG00000105072	C19orf44	610.074	0.00803783	0.0981392	0.0819024	0.934724	0.99905	84167	chromosome 19 open reading frame 44	protein_coding
ENSG00000160392	C19orf47	1568.73	0.0157975	0.0899178	0.175688	0.860539	0.99905	126526	chromosome 19 open reading frame 47	protein_coding
ENSG00000167747	C19orf48P	8490.54	-0.00305686	0.0618639	-0.0494127	0.96059	0.99905	84798	multidrug resistance-related protein	protein_coding
ENSG00000104979	C19orf53	3721.82	0.00429391	0.0916346	0.046859	0.962626	0.99905	28974	chromosome 19 open reading frame 53	protein_coding
ENSG00000197223	C1D	546.093	0.0234051	0.10623	0.220325	0.825618	0.99905	10438	C1D nuclear receptor corepressor	protein_coding
ENSG00000106392	C1GALT1	3162.28	-0.0598678	0.0568193	-1.05365	0.292042	0.99905	56913	core 1 synthase, glycoprotein-N-acetylgalactosamine 3-beta-galactosyltransferase 1	protein_coding
ENSG00000171155	C1GALT1C1	1011.63	-0.1934	0.0816351	-2.36908	0.0178325	0.508396	29071	C1GALT1 specific chaperone 1	protein_coding
ENSG00000223658	C1GALT1C1L	61.5364	0.539527	0.280752	1.92172	0.0546409	0.930125	728819	C1GALT1 specific chaperone 1 like	pseudogene
ENSG00000162817	C1orf115	96.7424	0.178813	0.300631	0.594791	0.551983	0.99905	79762	chromosome 1 open reading frame 115	protein_coding
ENSG00000182795	C1orf116	1201.51	0.059285	0.114589	0.51737	0.604898	0.99905	79098	chromosome 1 open reading frame 116	protein_coding
ENSG00000197982	C1orf122	1021.76	-0.101385	0.121193	-0.836557	0.402841	0.99905	127687	chromosome 1 open reading frame 122	protein_coding
ENSG00000143633	C1orf131	657.047	0.140124	0.109611	1.27837	0.20112	0.99905	128061	chromosome 1 open reading frame 131	protein_coding
ENSG00000131591	C1orf159	982.169	-0.0838891	0.0948005	-0.884901	0.37621	0.99905	54991	chromosome 1 open reading frame 159	protein_coding
ENSG00000198912	C1orf174	1905.06	-0.0278926	0.0718912	-0.387984	0.698028	0.99905	339448	chromosome 1 open reading frame 174	protein_coding
ENSG00000119280	C1orf198	3781.11	0.0765095	0.0570385	1.34137	0.179801	0.99905	84886	chromosome 1 open reading frame 198	protein_coding
ENSG00000116667	C1orf21	265.26	0.117462	0.194344	0.604402	0.545577	0.99905	81563	chromosome 1 open reading frame 21	protein_coding
ENSG00000142686	C1orf216	764.897	0.0392026	0.10045	0.390271	0.696336	0.99905	127703	chromosome 1 open reading frame 216	protein_coding
ENSG00000143793	C1orf35	826.448	0.065425	0.0895045	0.730968	0.464798	0.99905	79169	chromosome 1 open reading frame 35	protein_coding
ENSG00000143612	C1orf43	6668.89	0.0393875	0.0864987	0.455354	0.648855	0.99905	25912	chromosome 1 open reading frame 43	protein_coding
ENSG00000164008	C1orf50	424.374	0.0273373	0.122983	0.222285	0.824092	0.99905	79078	chromosome 1 open reading frame 50	protein_coding
ENSG00000162642	C1orf52	1381.61	0.0209137	0.0806377	0.259354	0.795362	0.99905	148423	chromosome 1 open reading frame 52	protein_coding
ENSG00000203724	C1orf53	128.499	0.171113	0.205426	0.832967	0.404863	0.99905	388722	chromosome 1 open reading frame 53	protein_coding
ENSG00000143443	C1orf56	241.281	0.099611	0.146315	0.680798	0.495999	0.99905	54964	chromosome 1 open reading frame 56	protein_coding
ENSG00000162757	C1orf74	509.303	0.168077	0.107514	1.56331	0.11798	0.99905	148304	chromosome 1 open reading frame 74	protein_coding
ENSG00000108561	C1QBP	7550.03	-0.0733882	0.0797667	-0.920037	0.357554	0.99905	708	complement C1q binding protein	protein_coding
ENSG00000131094	C1QL1	298.135	0.159248	0.228206	0.697827	0.485285	0.99905	10882	complement C1q like 1	protein_coding
ENSG00000165985	C1QL3	490.768	0.0500045	0.108424	0.461194	0.644659	0.99905	389941	complement C1q like 3	protein_coding
ENSG00000186897	C1QL4	75.4274	-0.118622	0.27424	-0.432547	0.665344	0.99905	338761	complement C1q like 4	protein_coding
ENSG00000173918	C1QTNF1	266.426	0.043469	0.17804	0.244153	0.807112	0.99905	114897	C1q and TNF related 1	protein_coding
ENSG00000082196	C1QTNF3	57.0767	-0.226214	0.343889	-0.657811	0.51066	0.99905	114899	C1q and TNF related 3	protein_coding
ENSG00000133466	C1QTNF6	695.158	0.187281	0.0949449	1.97253	0.0485495	0.870995	114904	C1q and TNF related 6	protein_coding
ENSG00000159403	C1R	47.9339	-0.231442	0.34286	-0.675035	0.499654	0.99905	715	complement C1r	protein_coding
ENSG00000139178	C1RL	1005.7	-0.0336947	0.123867	-0.272024	0.785604	0.99905	51279	complement C1r subcomponent like	protein_coding
ENSG00000205885	C1RL-AS1	591.505	0.000976083	0.162659	0.00600078	0.995212	0.999216	283314	C1RL antisense RNA 1	antisense
ENSG00000182326	C1S	77.4412	-0.120374	0.252017	-0.477641	0.632905	0.99905	716	complement C1s	protein_coding
ENSG00000149609	C20orf144	109.389	-0.227256	0.270983	-0.838636	0.401674	0.99905	128864	chromosome 20 open reading frame 144	protein_coding
ENSG00000196421	C20orf204	126.833	-0.196502	0.248448	-0.790918	0.428992	0.99905	284739	chromosome 20 open reading frame 204	lincRNA
ENSG00000196476	C20orf96	465.1	-0.00611318	0.157035	-0.0389288	0.968947	0.99905	140680	chromosome 20 open reading frame 96	protein_coding
ENSG00000222018	C21orf140	45.6962	0.0272122	0.326953	0.0832298	0.933669	0.99905	101928147	chromosome 21 open reading frame 140	protein_coding
ENSG00000160298	C21orf58	536.852	0.067286	0.118731	0.566709	0.570912	0.99905	54058	chromosome 21 open reading frame 58	protein_coding
ENSG00000154642	C21orf91	2980.56	-0.143082	0.0594812	-2.40549	0.0161507	0.477635	54149	chromosome 21 open reading frame 91	protein_coding
ENSG00000128346	C22orf23	300.638	0.0170576	0.136656	0.124822	0.900665	0.99905	84645	chromosome 22 open reading frame 23	protein_coding
ENSG00000242259	C22orf39	1340.14	0.106373	0.0951878	1.11751	0.263777	0.99905	128977	chromosome 22 open reading frame 39	protein_coding
ENSG00000184208	C22orf46P	449.312	0.0974819	0.161349	0.604168	0.545732	0.99905	79640	CTA-216E10.6	protein_coding
ENSG00000157617	C2CD2	2209.65	-0.0950108	0.0639843	-1.48491	0.137568	0.99905	25966	C2 calcium dependent domain containing 2	protein_coding
ENSG00000172375	C2CD2L	963.571	-0.0356685	0.0899609	-0.396488	0.691745	0.99905	9854	C2CD2 like	protein_coding
ENSG00000168014	C2CD3	6880.19	0.0303318	0.0682888	0.444169	0.65692	0.99905	26005	C2 domain containing 3 centriole elongation regulator	protein_coding
ENSG00000198535	C2CD4A	110.889	-0.112392	0.23293	-0.482512	0.629442	0.99905	145741	C2 calcium dependent domain containing 4A	protein_coding
ENSG00000111731	C2CD5	3390.89	0.00171345	0.0589584	0.0290621	0.976815	0.99905	9847	C2 calcium dependent domain containing 5	protein_coding
ENSG00000273045	C2orf15	117.52	0.214127	0.216306	0.989927	0.32221	0.99905	150590	chromosome 2 open reading frame 15	protein_coding
ENSG00000115998	C2orf42	407.687	0.177773	0.116029	1.53214	0.125489	0.99905	54980	chromosome 2 open reading frame 42	protein_coding
ENSG00000135974	C2orf49	2326.97	0.00973404	0.0644569	0.151016	0.879963	0.99905	79074	chromosome 2 open reading frame 49	protein_coding
ENSG00000168887	C2orf68	1504.21	0.156365	0.086495	1.80779	0.0706389	0.99905	388969	chromosome 2 open reading frame 68	protein_coding
ENSG00000178074	C2orf69	1994.59	-0.0207861	0.0687342	-0.302412	0.762338	0.99905	205327	chromosome 2 open reading frame 69	protein_coding
ENSG00000212978	C2orf74-DT	1565.06	0.0134672	0.0753977	0.178615	0.85824	0.99905	339803	C2orf74 divergent transcript	processed_transcript
ENSG00000186132	C2orf76	360.863	-0.00700481	0.139649	-0.0501599	0.959995	0.99905	130355	chromosome 2 open reading frame 76	protein_coding
ENSG00000187699	C2orf88	383.346	-0.0977714	0.132176	-0.739709	0.459477	0.99905	84281	chromosome 2 open reading frame 88	protein_coding
ENSG00000228486	C2orf92	135.755	0.159062	0.250068	0.636072	0.524729	0.99905	728537	chromosome 2 open reading frame 92	antisense
ENSG00000125730	C3	862.324	-0.299049	0.163934	-1.8242	0.0681219	0.99905	718	complement C3	protein_coding
ENSG00000171860	C3AR1	266.217	0.215462	0.141635	1.52125	0.128198	0.99905	719	complement C3a receptor 1	protein_coding
ENSG00000088543	C3orf18	157.823	-0.0825846	0.200688	-0.411508	0.6807	0.99905	51161	chromosome 3 open reading frame 18	protein_coding
ENSG00000174928	C3orf33	340.358	-0.0735231	0.125148	-0.587489	0.556876	0.99905	285315	chromosome 3 open reading frame 33	protein_coding
ENSG00000179021	C3orf38	1348.78	-0.0350228	0.0891775	-0.392731	0.694518	0.99905	285237	chromosome 3 open reading frame 38	protein_coding
ENSG00000163632	C3orf49	50.4884	-0.505544	0.311379	-1.62357	0.104469	0.99905	132200	chromosome 3 open reading frame 49	protein_coding
ENSG00000114529	C3orf52	988.545	-0.180091	0.153117	-1.17616	0.239531	0.99905	79669	chromosome 3 open reading frame 52	protein_coding
ENSG00000188315	C3orf62	429.073	0.0405965	0.123665	0.328278	0.742702	0.99905	375341	chromosome 3 open reading frame 62	protein_coding
ENSG00000154274	C4orf19	113.52	-0.152515	0.233494	-0.653186	0.513636	0.99905	55286	chromosome 4 open reading frame 19	protein_coding
ENSG00000164096	C4orf3	2040.45	-0.0252096	0.099815	-0.252563	0.800606	0.99905	401152	chromosome 4 open reading frame 3	protein_coding
ENSG00000151470	C4orf33	362.748	0.00917002	0.121862	0.0752491	0.940016	0.99905	132321	chromosome 4 open reading frame 33	protein_coding
ENSG00000163633	C4orf36	213.039	-0.0538555	0.166862	-0.322755	0.746881	0.99905	132989	chromosome 4 open reading frame 36	protein_coding
ENSG00000205208	C4orf46	3478.76	-0.07964	0.0574155	-1.38708	0.165417	0.99905	201725	chromosome 4 open reading frame 46	protein_coding
ENSG00000106804	C5	122.064	0.0641363	0.213501	0.300403	0.76387	0.99905	727	complement C5	protein_coding
ENSG00000113583	C5orf15	10285.2	0.0033554	0.0540427	0.0620879	0.950493	0.99905	56951	chromosome 5 open reading frame 15	protein_coding
ENSG00000082213	C5orf22	4211.45	-0.0140259	0.0572436	-0.245021	0.80644	0.99905	55322	chromosome 5 open reading frame 22	protein_coding
ENSG00000181904	C5orf24	8380.23	-0.0517707	0.0643816	-0.804122	0.421326	0.99905	134553	chromosome 5 open reading frame 24	protein_coding
ENSG00000172244	C5orf34	930.137	0.0379338	0.08451	0.448868	0.653527	0.99905	375444	chromosome 5 open reading frame 34	protein_coding
ENSG00000164241	C5orf63	531.277	-0.171263	0.165135	-1.03711	0.299683	0.99905	401207	chromosome 5 open reading frame 63	protein_coding
ENSG00000185127	C6orf120	3166.33	0.00543621	0.0576647	0.0942728	0.924892	0.99905	387263	chromosome 6 open reading frame 120	protein_coding
ENSG00000188112	C6orf132	2344.74	-0.0601235	0.0796383	-0.754956	0.450275	0.99905	647024	chromosome 6 open reading frame 132	protein_coding
ENSG00000204564	C6orf136	1602.06	0.0313038	0.0825787	0.379078	0.70463	0.99905	221545	chromosome 6 open reading frame 136	protein_coding
ENSG00000197261	C6orf141	47.3141	0.220051	0.380768	0.577913	0.563323	0.99905	135398	chromosome 6 open reading frame 141	protein_coding
ENSG00000203872	C6orf163	124.622	-0.117751	0.219795	-0.53573	0.592145	0.99905	206412	chromosome 6 open reading frame 163	protein_coding
ENSG00000221821	C6orf226	82.9446	-0.0305746	0.268383	-0.113921	0.9093	0.99905	441150	chromosome 6 open reading frame 226	protein_coding
ENSG00000204439	C6orf47	805.461	-0.00417753	0.103438	-0.0403867	0.967785	0.99905	57827	chromosome 6 open reading frame 47	protein_coding
ENSG00000112308	C6orf62	21389.9	0.00750796	0.062642	0.119855	0.904598	0.99905	81688	chromosome 6 open reading frame 62	protein_coding
ENSG00000198663	C6orf89	7967	0.0349693	0.0627615	0.557178	0.577406	0.99905	221477	chromosome 6 open reading frame 89	protein_coding
ENSG00000136197	C7orf25	63.1544	-0.225139	0.32506	-0.692607	0.488556	0.99905	79020	chromosome 7 open reading frame 25	protein_coding
ENSG00000146540	C7orf50	1983.55	0.0446615	0.0983894	0.453926	0.649882	0.99905	84310	chromosome 7 open reading frame 50	protein_coding
ENSG00000182307	C8orf33	4946.54	0.0136233	0.0614009	0.221875	0.824411	0.99905	65265	chromosome 8 open reading frame 33	protein_coding
ENSG00000165084	C8orf34	64.5061	-0.566339	0.276196	-2.0505	0.0403156	0.79386	116328	chromosome 8 open reading frame 34	protein_coding
ENSG00000164743	C8orf48	112.467	0.0199392	0.219664	0.0907714	0.927674	0.99905	157773	chromosome 8 open reading frame 48	protein_coding
ENSG00000241852	C8orf58	346.863	0.211428	0.124507	1.69812	0.0894854	0.99905	541565	chromosome 8 open reading frame 58	protein_coding
ENSG00000189376	C8orf76	398.553	0.0594069	0.118109	0.502984	0.614975	0.99905	84933	chromosome 8 open reading frame 76	protein_coding
ENSG00000213563	C8orf82	1273.91	0.0940947	0.0784928	1.19877	0.230618	0.99905	414919	chromosome 8 open reading frame 82	protein_coding
ENSG00000253250	C8orf88	887.42	0.0546299	0.0873765	0.625225	0.531824	0.99905	100127983	chromosome 8 open reading frame 88	protein_coding
ENSG00000135045	C9orf40	802.498	0.0363009	0.109362	0.331933	0.73994	0.99905	55071	chromosome 9 open reading frame 40	protein_coding
ENSG00000157653	C9orf43	86.8455	-0.152143	0.261085	-0.582733	0.560073	0.99905	257169	chromosome 9 open reading frame 43	protein_coding
ENSG00000147894	C9orf72	541.417	0.00237814	0.113122	0.0210228	0.983228	0.99905	203228	C9orf72-SMCR8 complex subunit	protein_coding
ENSG00000136819	C9orf78	1175.01	0.0403079	0.0767742	0.525019	0.59957	0.99905	51759	chromosome 9 open reading frame 78	protein_coding
ENSG00000155621	C9orf85	474.737	-0.0218999	0.119285	-0.183593	0.854333	0.99905	138241	chromosome 9 open reading frame 85	protein_coding
ENSG00000063180	CA11	50.7339	-0.107978	0.366569	-0.294564	0.768327	0.99905	770	carbonic anhydrase 11	protein_coding
ENSG00000074410	CA12	190.082	-0.203163	0.201174	-1.00989	0.312548	0.99905	771	carbonic anhydrase 12	protein_coding
ENSG00000185015	CA13	2475.77	0.0153772	0.0779491	0.197272	0.843615	0.99905	377677	carbonic anhydrase 13	protein_coding
ENSG00000118298	CA14	72.9008	-0.152914	0.27538	-0.555282	0.578701	0.99905	23632	carbonic anhydrase 14	protein_coding
ENSG00000104267	CA2	360.465	0.159791	0.145628	1.09726	0.272529	0.99905	760	carbonic anhydrase 2	protein_coding
ENSG00000169239	CA5B	793.385	-0.0219694	0.101132	-0.217235	0.828025	0.99905	11238	carbonic anhydrase 5B	protein_coding
ENSG00000178538	CA8	55.0967	0.358935	0.295231	1.21578	0.22407	0.99905	767	carbonic anhydrase 8	protein_coding
ENSG00000120159	CAAP1	1951.71	-0.0166331	0.0677725	-0.245426	0.806127	0.99905	79886	caspase activity and apoptosis inhibitor 1	protein_coding
ENSG00000135932	CAB39	5671.41	0.000682106	0.0628309	0.0108562	0.991338	0.99905	51719	calcium binding protein 39	protein_coding
ENSG00000102547	CAB39L	825.215	-0.0610021	0.103228	-0.590945	0.554557	0.99905	81617	calcium binding protein 39 like	protein_coding
ENSG00000099991	CABIN1	2518.03	0.0205671	0.0703892	0.292191	0.770141	0.99905	23523	calcineurin binding protein 1	protein_coding
ENSG00000134508	CABLES1	1703.71	0.00987644	0.0849174	0.116306	0.90741	0.99905	91768	Cdk5 and Abl enzyme substrate 1	protein_coding
ENSG00000149679	CABLES2	622.661	0.043524	0.113274	0.384238	0.700802	0.99905	81928	Cdk5 and Abl enzyme substrate 2	protein_coding
ENSG00000154040	CABYR	861.537	0.0919797	0.0857523	1.07262	0.283441	0.99905	26256	calcium binding tyrosine phosphorylation regulated	protein_coding
ENSG00000160325	CACFD1	217.367	0.210414	0.164112	1.28214	0.199793	0.99905	11094	calcium channel flower domain containing 1	protein_coding
ENSG00000158966	CACHD1	1677.13	-0.0694254	0.0771687	-0.899657	0.368303	0.99905	57685	cache domain containing 1	protein_coding
ENSG00000153956	CACNA2D1	56.381	0.115476	0.376149	0.306994	0.758848	0.99905	781	calcium voltage-gated channel auxiliary subunit alpha2delta 1	protein_coding
ENSG00000151062	CACNA2D4	43.5686	-0.034778	0.346499	-0.10037	0.920051	0.99905	93589	calcium voltage-gated channel auxiliary subunit alpha2delta 4	protein_coding
ENSG00000067191	CACNB1	1139.11	-0.135254	0.121698	-1.11139	0.2664	0.99905	782	calcium voltage-gated channel auxiliary subunit beta 1	protein_coding
ENSG00000165995	CACNB2	134.059	0.211769	0.289643	0.731139	0.464694	0.99905	783	calcium voltage-gated channel auxiliary subunit beta 2	protein_coding
ENSG00000167535	CACNB3	804.231	0.154981	0.0882667	1.75583	0.0791178	0.99905	784	calcium voltage-gated channel auxiliary subunit beta 3	protein_coding
ENSG00000182389	CACNB4	50.8794	-0.166934	0.356281	-0.468544	0.639395	0.99905	785	calcium voltage-gated channel auxiliary subunit beta 4	protein_coding
ENSG00000130433	CACNG6	398.073	0.00730067	0.147867	0.0493731	0.960622	0.99905	59285	calcium voltage-gated channel auxiliary subunit gamma 6	protein_coding
ENSG00000142408	CACNG8	363.015	-0.116671	0.143516	-0.812951	0.416246	0.99905	59283	calcium voltage-gated channel auxiliary subunit gamma 8	protein_coding
ENSG00000105298	CACTIN	1019.03	-0.00650245	0.0846823	-0.0767863	0.938794	0.99905	58509	cactin, spliceosome C complex subunit	protein_coding
ENSG00000151893	CACUL1	7420.08	-0.00915649	0.0598154	-0.153079	0.878336	0.99905	143384	CDK2 associated cullin domain 1	protein_coding
ENSG00000116161	CACYBP	7161.36	-0.00514321	0.0699214	-0.073557	0.941363	0.99905	27101	calcyclin binding protein	protein_coding
ENSG00000084774	CAD	12774.9	-0.0528242	0.0647118	-0.8163	0.414329	0.99905	790	carbamoyl-phosphate synthetase 2, aspartate transcarbamylase, and dihydroorotase	protein_coding
ENSG00000182985	CADM1	3480.84	-0.0539532	0.0619849	-0.870425	0.384068	0.99905	23705	cell adhesion molecule 1	protein_coding
ENSG00000105767	CADM4	743.999	0.386957	0.0945251	4.09369	4.24558e-05	0.0067988	199731	cell adhesion molecule 4	protein_coding
ENSG00000012822	CALCOCO1	1539.12	0.075241	0.109158	0.689283	0.490645	0.99905	57658	calcium binding and coiled-coil domain 1	protein_coding
ENSG00000136436	CALCOCO2	5097.64	0.0420258	0.0686114	0.612519	0.540195	0.99905	10241	calcium binding and coiled-coil domain 2	protein_coding
ENSG00000064989	CALCRL	95.8175	0.00316332	0.235521	0.0134311	0.989284	0.99905	10203	calcitonin receptor like receptor	protein_coding
ENSG00000122786	CALD1	7675.52	-0.332391	0.0507208	-6.55335	5.62623e-11	2.73199e-08	800	caldesmon 1	protein_coding
ENSG00000138172	CALHM2	148.792	-0.0899564	0.190534	-0.472128	0.636835	0.99905	51063	calcium homeostasis modulator family member 2	protein_coding
ENSG00000188820	CALHM6	63.7626	-0.266203	0.291905	-0.911952	0.361794	0.99905	441168	calcium homeostasis modulator family member 6	protein_coding
ENSG00000198668	CALM1	15531.7	-0.0534446	0.0654835	-0.816153	0.414413	0.99905	801	calmodulin 1	protein_coding
ENSG00000143933	CALM2	14524.5	-0.0975604	0.0477519	-2.04307	0.0410458	0.801379	805	calmodulin 2	protein_coding
ENSG00000160014	CALM3	13758	0.0399059	0.0848258	0.470445	0.638037	0.99905	808	calmodulin 3	protein_coding
ENSG00000129007	CALML4	299.106	-0.163425	0.176819	-0.924255	0.355354	0.99905	91860	calmodulin like 4	protein_coding
ENSG00000179218	CALR	46301.7	-0.0929204	0.0892965	-1.04058	0.298069	0.99905	811	calreticulin	protein_coding
ENSG00000128595	CALU	26504.2	-0.05903	0.0630628	-0.93605	0.349248	0.99905	813	calumenin	protein_coding
ENSG00000134072	CAMK1	133.075	0.0945618	0.201568	0.469131	0.638976	0.99905	8536	calcium/calmodulin dependent protein kinase I	protein_coding
ENSG00000183049	CAMK1D	51.787	-0.21296	0.325046	-0.655169	0.512359	0.99905	57118	calcium/calmodulin dependent protein kinase ID	protein_coding
ENSG00000070808	CAMK2A	83.5604	-0.118066	0.267761	-0.440937	0.659259	0.99905	815	calcium/calmodulin dependent protein kinase II alpha	protein_coding
ENSG00000058404	CAMK2B	681.753	0.0910198	0.134108	0.678706	0.497324	0.99905	816	calcium/calmodulin dependent protein kinase II beta	protein_coding
ENSG00000145349	CAMK2D	1714.06	0.0260771	0.07156	0.364408	0.715553	0.99905	817	calcium/calmodulin dependent protein kinase II delta	protein_coding
ENSG00000148660	CAMK2G	1722.43	0.157664	0.0683793	2.30573	0.0211258	0.568884	818	calcium/calmodulin dependent protein kinase II gamma	protein_coding
ENSG00000162545	CAMK2N1	360.824	0.140017	0.183049	0.764914	0.444323	0.99905	55450	calcium/calmodulin dependent protein kinase II inhibitor 1	protein_coding
ENSG00000163888	CAMK2N2	130.617	0.298148	0.194831	1.53029	0.125944	0.99905	94032	calcium/calmodulin dependent protein kinase II inhibitor 2	protein_coding
ENSG00000152495	CAMK4	1614.62	0.0210672	0.0776652	0.271256	0.786194	0.99905	814	calcium/calmodulin dependent protein kinase IV	protein_coding
ENSG00000004660	CAMKK1	537.021	0.162472	0.105243	1.54378	0.122642	0.99905	84254	calcium/calmodulin dependent protein kinase kinase 1	protein_coding
ENSG00000110931	CAMKK2	3203.49	0.0287627	0.0730761	0.393599	0.693877	0.99905	10645	calcium/calmodulin dependent protein kinase kinase 2	protein_coding
ENSG00000143919	CAMKMT	281.576	0.202978	0.151692	1.3381	0.180865	0.99905	79823	calmodulin-lysine N-methyltransferase	protein_coding
ENSG00000164615	CAMLG	1182.12	0.0586551	0.114913	0.510432	0.609749	0.99905	819	calcium modulating ligand	protein_coding
ENSG00000130559	CAMSAP1	5028.52	-0.000761376	0.0542346	-0.0140386	0.988799	0.99905	157922	calmodulin regulated spectrin associated protein 1	protein_coding
ENSG00000118200	CAMSAP2	10210.4	-0.0331706	0.0464394	-0.714277	0.475056	0.99905	23271	calmodulin regulated spectrin associated protein family member 2	protein_coding
ENSG00000076826	CAMSAP3	574.808	-0.0227791	0.138028	-0.165033	0.868918	0.99905	57662	calmodulin regulated spectrin associated protein family member 3	protein_coding
ENSG00000171735	CAMTA1	2047.11	-0.0248132	0.0753325	-0.329382	0.741867	0.99905	23261	calmodulin binding transcription activator 1	protein_coding
ENSG00000108509	CAMTA2	2878.72	-0.0745129	0.0721136	-1.03327	0.301477	0.99905	23125	calmodulin binding transcription activator 2	protein_coding
ENSG00000111530	CAND1	20504.1	-0.00852397	0.0546613	-0.155942	0.876079	0.99905	55832	cullin associated and neddylation dissociated 1	protein_coding
ENSG00000144712	CAND2	70.3132	-0.25125	0.346364	-0.725393	0.468211	0.99905	23066	cullin associated and neddylation dissociated 2 (putative)	protein_coding
ENSG00000171302	CANT1	7340.62	-0.00671572	0.0721905	-0.0930277	0.925882	0.99905	124583	calcium activated nucleotidase 1	protein_coding
ENSG00000127022	CANX	71240.6	-0.0511328	0.0616188	-0.829826	0.406637	0.99905	821	calnexin	protein_coding
ENSG00000131236	CAP1	21658.5	-0.0663433	0.0724042	-0.916291	0.359515	0.99905	10487	cyclase associated actin cytoskeleton regulatory protein 1	protein_coding
ENSG00000112186	CAP2	2038.11	0.0168868	0.0814065	0.207439	0.835667	0.99905	10486	cyclase associated actin cytoskeleton regulatory protein 2	protein_coding
ENSG00000042493	CAPG	2706.17	0.093291	0.127878	0.729533	0.465675	0.99905	822	capping actin protein, gelsolin like	protein_coding
ENSG00000014216	CAPN1	6224.87	0.0384401	0.0863542	0.445145	0.656215	0.99905	823	calpain 1	protein_coding
ENSG00000142330	CAPN10	393.572	-0.135795	0.151001	-0.899297	0.368495	0.99905	11132	calpain 10	protein_coding
ENSG00000260942	CAPN10-DT	155.482	0.147615	0.234724	0.628888	0.529422	0.99905	101752400	CAPN10 divergent transcript	antisense
ENSG00000182472	CAPN12	180.203	0.135173	0.231281	0.584453	0.558916	0.99905	147968	calpain 12	protein_coding
ENSG00000103326	CAPN15	3371.74	-0.0273395	0.0676962	-0.403857	0.686318	0.99905	6650	calpain 15	protein_coding
ENSG00000162909	CAPN2	17516.9	-0.0649817	0.0718965	-0.903823	0.366089	0.99905	824	calpain 2	protein_coding
ENSG00000149260	CAPN5	1810.83	0.0246931	0.086254	0.286284	0.774661	0.99905	726	calpain 5	protein_coding
ENSG00000131375	CAPN7	2024.88	-0.0331728	0.0650177	-0.510212	0.609903	0.99905	23473	calpain 7	protein_coding
ENSG00000126247	CAPNS1	19030.3	0.0542694	0.0940255	0.577178	0.563819	0.99905	826	calpain small subunit 1	protein_coding
ENSG00000135387	CAPRIN1	28951.9	-0.044762	0.0581597	-0.769639	0.441514	0.99905	4076	cell cycle associated protein 1	protein_coding
ENSG00000110888	CAPRIN2	1210.68	-0.141012	0.124267	-1.13474	0.256483	0.99905	65981	caprin family member 2	protein_coding
ENSG00000105519	CAPS	67.3711	0.0625624	0.279543	0.223802	0.822911	0.99905	828	calcyphosine	protein_coding
ENSG00000180881	CAPS2	285.519	0.330465	0.135813	2.43323	0.0149648	0.456928	84698	calcyphosine 2	protein_coding
ENSG00000116489	CAPZA1	25370.3	0.00297196	0.0594288	0.0500088	0.960115	0.99905	829	capping actin protein of muscle Z-line subunit alpha 1	protein_coding
ENSG00000198898	CAPZA2	3887.32	-0.0271774	0.0637389	-0.426386	0.669826	0.99905	830	capping actin protein of muscle Z-line subunit alpha 2	protein_coding
ENSG00000077549	CAPZB	12441.6	0.0141712	0.0711599	0.199146	0.842149	0.99905	832	capping actin protein of muscle Z-line subunit beta	protein_coding
ENSG00000100065	CARD10	2202.97	0.0555891	0.104221	0.533377	0.593773	0.99905	29775	caspase recruitment domain family member 10	protein_coding
ENSG00000198286	CARD11	110.723	0.0728938	0.229558	0.317539	0.750835	0.99905	84433	caspase recruitment domain family member 11	protein_coding
ENSG00000165233	CARD19	468.816	-0.032482	0.116511	-0.27879	0.780406	0.99905	84270	caspase recruitment domain family member 19	protein_coding
ENSG00000132357	CARD6	62.2922	0.238403	0.295821	0.805901	0.4203	0.99905	84674	caspase recruitment domain family member 6	protein_coding
ENSG00000105483	CARD8	1034.78	0.0700148	0.0894588	0.782648	0.433834	0.99905	22900	caspase recruitment domain family member 8	protein_coding
ENSG00000268001	CARD8-AS1	265.468	0.0173007	0.17245	0.100323	0.920088	0.99905	100505812	CARD8 antisense RNA 1	antisense
ENSG00000187796	CARD9	78.451	-0.116574	0.285963	-0.407654	0.683528	0.99905	64170	caspase recruitment domain family member 9	protein_coding
ENSG00000138380	CARF	294.825	0.0782938	0.157112	0.498331	0.618251	0.99905	79800	calcium responsive transcription factor	protein_coding
ENSG00000153048	CARHSP1	1752.46	0.221032	0.0680778	3.24676	0.00116728	0.0854059	23589	calcium regulated heat stable protein 1	protein_coding
ENSG00000142453	CARM1	4298.69	0.00206485	0.0773464	0.0266961	0.978702	0.99905	10498	coactivator associated arginine methyltransferase 1	protein_coding
ENSG00000079691	CARMIL1	7620.13	0.00883005	0.0605767	0.145766	0.884106	0.99905	55604	capping protein regulator and myosin 1 linker 1	protein_coding
ENSG00000159753	CARMIL2	92.3044	-0.128153	0.244235	-0.524709	0.599785	0.99905	146206	capping protein regulator and myosin 1 linker 2	protein_coding
ENSG00000156017	CARNMT1	3005.23	-0.184517	0.0592056	-3.11655	0.00182979	0.119756	138199	carnosine N-methyltransferase 1	protein_coding
ENSG00000172508	CARNS1	77.6098	-0.210208	0.319796	-0.657321	0.510975	0.99905	57571	carnosine synthase 1	protein_coding
ENSG00000110619	CARS1	1794.25	0.174746	0.0675717	2.58608	0.0097075	0.350425	833	cysteinyl-tRNA synthetase 1	protein_coding
ENSG00000134905	CARS2	1052.49	-0.120481	0.114493	-1.0523	0.292663	0.99905	79587	cysteinyl-tRNA synthetase 2, mitochondrial	protein_coding
ENSG00000177640	CASC2	163.746	-0.0710706	0.180882	-0.39291	0.694386	0.99905	255082	cancer susceptibility 2	antisense
ENSG00000108349	CASC3	11111.4	0.0670359	0.048568	1.38025	0.16751	0.99905	22794	CASC3 exon junction complex subunit	protein_coding
ENSG00000127995	CASD1	1371.15	-0.108017	0.0769121	-1.40442	0.160193	0.99905	64921	CAS1 domain containing 1	protein_coding
ENSG00000147044	CASK	6591.29	-0.057666	0.0702058	-0.821385	0.411427	0.99905	8573	calcium/calmodulin dependent serine protein kinase	protein_coding
ENSG00000177303	CASKIN2	2162.62	0.0246015	0.0870479	0.282621	0.777468	0.99905	57513	CASK interacting protein 2	protein_coding
ENSG00000003400	CASP10	648.546	0.0501541	0.12198	0.411166	0.680951	0.99905	843	caspase 10	protein_coding
ENSG00000106144	CASP2	6224.41	-0.0376381	0.0500186	-0.752482	0.451761	0.99905	835	caspase 2	protein_coding
ENSG00000164305	CASP3	4932.17	-0.0351446	0.0615987	-0.570541	0.568311	0.99905	836	caspase 3	protein_coding
ENSG00000196954	CASP4	1077.85	0.0329727	0.100704	0.327423	0.743348	0.99905	837	caspase 4	protein_coding
ENSG00000138794	CASP6	408.029	0.0790145	0.125725	0.628471	0.529695	0.99905	839	caspase 6	protein_coding
ENSG00000165806	CASP7	1712.8	0.020991	0.0859884	0.244115	0.807142	0.99905	840	caspase 7	protein_coding
ENSG00000064012	CASP8	2529.64	-0.0595653	0.0659493	-0.903199	0.36642	0.99905	841	caspase 8	protein_coding
ENSG00000118412	CASP8AP2	4902.96	0.0265152	0.0688719	0.384992	0.700243	0.99905	9994	caspase 8 associated protein 2	processed_transcript
ENSG00000132906	CASP9	584.497	0.117225	0.114493	1.02387	0.305899	0.99905	842	caspase 9	protein_coding
ENSG00000087589	CASS4	155.281	-0.0654861	0.184539	-0.354862	0.722693	0.99905	57091	Cas scaffold protein family member 4	protein_coding
ENSG00000153113	CAST	29543.5	-0.0314539	0.0495436	-0.634872	0.525512	0.99905	831	calpastatin	protein_coding
ENSG00000130940	CASZ1	150.092	-0.0343227	0.186392	-0.184143	0.853902	0.99905	54897	castor zinc finger 1	protein_coding
ENSG00000121691	CAT	973.964	0.0915072	0.105251	0.869418	0.384618	0.99905	847	catalase	protein_coding
ENSG00000175294	CATSPER1	347.981	-0.0252453	0.127758	-0.197604	0.843355	0.99905	117144	cation channel sperm associated 1	protein_coding
ENSG00000166762	CATSPER2	161.619	0.139602	0.224993	0.620475	0.534945	0.99905	117155	cation channel sperm associated 2	protein_coding
ENSG00000179397	CATSPERE	73.5303	0.0167203	0.27591	0.0606005	0.951677	0.99905	257044	catsper channel auxiliary subunit epsilon	protein_coding
ENSG00000105974	CAV1	6493.88	-0.0726876	0.0646678	-1.12402	0.261006	0.99905	857	caveolin 1	protein_coding
ENSG00000105971	CAV2	8361.28	-0.180434	0.050204	-3.59402	0.000325611	0.0343161	858	caveolin 2	protein_coding
ENSG00000177469	CAVIN1	17541.9	-0.0466088	0.0918761	-0.507301	0.611944	0.99905	284119	caveolae associated protein 1	protein_coding
ENSG00000168497	CAVIN2	550.616	0.107047	0.102509	1.04427	0.296362	0.99905	8436	caveolae associated protein 2	protein_coding
ENSG00000170955	CAVIN3	699.017	0.099202	0.150498	0.65916	0.509793	0.99905	112464	caveolae associated protein 3	protein_coding
ENSG00000170681	CAVIN4	101.798	-0.0613453	0.224143	-0.273688	0.784324	0.99905	347273	caveolae associated protein 4	protein_coding
ENSG00000099625	CBARP	223.363	-0.104177	0.151714	-0.686665	0.492294	0.99905	255057	CACN subunit beta associated regulatory protein	protein_coding
ENSG00000078699	CBFA2T2	2818.88	0.0557502	0.0622106	0.896153	0.370171	0.99905	9139	CBFA2/RUNX1 partner transcriptional co-repressor 2	protein_coding
ENSG00000067955	CBFB	7039.59	-0.0366493	0.0523846	-0.69962	0.484165	0.99905	865	core-binding factor subunit beta	protein_coding
ENSG00000110395	CBL	12799.4	-0.0625269	0.0561676	-1.11322	0.265614	0.99905	867	Cbl proto-oncogene	protein_coding
ENSG00000114423	CBLB	1420.45	0.0755504	0.0721297	1.04742	0.294904	0.99905	868	Cbl proto-oncogene B	protein_coding
ENSG00000105879	CBLL1	3817.92	-0.0132192	0.055804	-0.236886	0.812745	0.99905	79872	Cbl proto-oncogene like 1	protein_coding
ENSG00000141668	CBLN2	176.16	0.528677	0.169767	3.11413	0.00184488	0.11986	147381	cerebellin 2 precursor	protein_coding
ENSG00000139899	CBLN3	84.2048	0.378886	0.240482	1.57553	0.115135	0.99905	643866	cerebellin 3 precursor	protein_coding
ENSG00000159228	CBR1	1723.15	-0.0946444	0.104578	-0.905011	0.36546	0.99905	873	carbonyl reductase 1	protein_coding
ENSG00000159231	CBR3	198.953	0.0871321	0.160022	0.5445	0.586097	0.99905	874	carbonyl reductase 3	protein_coding
ENSG00000236830	CBR3-AS1	219.096	-0.0613567	0.162239	-0.378187	0.705292	0.99905	100506428	CBR3 antisense RNA 1	processed_transcript
ENSG00000145439	CBR4	855.922	0.0360887	0.0977971	0.369016	0.712116	0.99905	84869	carbonyl reductase 4	protein_coding
ENSG00000160200	CBS	1333.28	0.116961	0.139725	0.837079	0.402548	0.99905	875	cystathionine beta-synthase	protein_coding
ENSG00000108468	CBX1	8408.5	0.0322455	0.0806489	0.399826	0.689285	0.99905	10951	chromobox 1	protein_coding
ENSG00000173894	CBX2	706.729	-0.117825	0.0960572	-1.22661	0.219967	0.99905	84733	chromobox 2	protein_coding
ENSG00000122565	CBX3	12651.6	-0.0117913	0.0475682	-0.247882	0.804226	0.99905	11335	chromobox 3	protein_coding
ENSG00000266405	CBX3P2	53.5962	0.122694	0.302043	0.406213	0.684586	0.99905	645158	CBX3 pseudogene 2	pseudogene
ENSG00000141582	CBX4	1043.81	-0.0384664	0.0899866	-0.427469	0.669038	0.99905	8535	chromobox 4	protein_coding
ENSG00000094916	CBX5	81490.8	-0.0151113	0.0563161	-0.268331	0.788445	0.99905	23468	chromobox 5	protein_coding
ENSG00000183741	CBX6	5281.51	0.168997	0.0617006	2.73899	0.0061628	0.266576	23466	chromobox 6	protein_coding
ENSG00000100307	CBX7	229.327	0.0826699	0.174215	0.474527	0.635124	0.99905	23492	chromobox 7	protein_coding
ENSG00000141570	CBX8	169.727	-0.100418	0.202088	-0.496904	0.619256	0.99905	57332	chromobox 8	protein_coding
ENSG00000100211	CBY1	531.623	0.0775299	0.134488	0.57648	0.564291	0.99905	25776	chibby 1, beta catenin antagonist	protein_coding
ENSG00000132024	CC2D1A	2050.69	0.0562261	0.0682084	0.824328	0.409753	0.99905	54862	coiled-coil and C2 domain containing 1A	protein_coding
ENSG00000154222	CC2D1B	2775.91	-0.0555525	0.0588865	-0.943383	0.345485	0.99905	200014	coiled-coil and C2 domain containing 1B	protein_coding
ENSG00000048342	CC2D2A	1421.94	0.00972481	0.0797574	0.12193	0.902955	0.99905	57545	coiled-coil and C2 domain containing 2A	protein_coding
ENSG00000060339	CCAR1	10174.2	-0.0182645	0.0480102	-0.38043	0.703626	0.99905	55749	cell division cycle and apoptosis regulator 1	protein_coding
ENSG00000158941	CCAR2	3950.27	0.062176	0.0674947	0.921199	0.356947	0.99905	57805	cell cycle and apoptosis regulator 2	protein_coding
ENSG00000183287	CCBE1	15279	0.0471654	0.0776767	0.607201	0.543717	0.99905	147372	collagen and calcium binding EGF domains 1	protein_coding
ENSG00000135736	CCDC102A	233.645	0.111614	0.196961	0.56668	0.570932	0.99905	92922	coiled-coil domain containing 102A	protein_coding
ENSG00000150636	CCDC102B	44.6224	0.0124176	0.335978	0.0369596	0.970517	0.99905	79839	coiled-coil domain containing 102B	protein_coding
ENSG00000173581	CCDC106	646.938	0.0896618	0.145943	0.614363	0.538975	0.99905	29903	coiled-coil domain containing 106	protein_coding
ENSG00000164221	CCDC112	945.01	-0.0695816	0.0822123	-0.846365	0.397349	0.99905	153733	coiled-coil domain containing 112	protein_coding
ENSG00000103021	CCDC113	1027.43	0.0235678	0.0829473	0.28413	0.776311	0.99905	29070	coiled-coil domain containing 113	protein_coding
ENSG00000136710	CCDC115	772.16	0.0436641	0.0993425	0.439531	0.660277	0.99905	84317	coiled-coil domain containing 115	protein_coding
ENSG00000159873	CCDC117	3847.76	0.0885053	0.0562463	1.57353	0.115596	0.99905	150275	coiled-coil domain containing 117	protein_coding
ENSG00000160799	CCDC12	513.956	0.0315547	0.111557	0.282857	0.777286	0.99905	151903	coiled-coil domain containing 12	protein_coding
ENSG00000147144	CCDC120	1639.84	0.0541707	0.0791174	0.684688	0.493541	0.99905	90060	coiled-coil domain containing 120	protein_coding
ENSG00000176714	CCDC121	65.1286	0.452814	0.291434	1.55375	0.120245	0.99905	79635	coiled-coil domain containing 121	protein_coding
ENSG00000151773	CCDC122	640.611	0.0587153	0.0986649	0.595098	0.551778	0.99905	160857	coiled-coil domain containing 122	protein_coding
ENSG00000007080	CCDC124	1093.06	-0.0892144	0.108528	-0.82204	0.411054	0.99905	115098	coiled-coil domain containing 124	protein_coding
ENSG00000183323	CCDC125	1367.43	0.00370556	0.0755616	0.0490402	0.960887	0.99905	202243	coiled-coil domain containing 125	protein_coding
ENSG00000169193	CCDC126	429.367	0.0658306	0.143933	0.457371	0.647404	0.99905	90693	coiled-coil domain containing 126	protein_coding
ENSG00000164366	CCDC127	1700.99	0.0190417	0.0769288	0.247524	0.804503	0.99905	133957	coiled-coil domain containing 127	protein_coding
ENSG00000100147	CCDC134	664.207	-0.0287538	0.103939	-0.276642	0.782055	0.99905	79879	coiled-coil domain containing 134	protein_coding
ENSG00000128596	CCDC136	146.384	0.0791504	0.194629	0.406672	0.684249	0.99905	64753	coiled-coil domain containing 136	protein_coding
ENSG00000185298	CCDC137	1955.17	-0.0655244	0.0847171	-0.773449	0.439257	0.99905	339230	coiled-coil domain containing 137	protein_coding
ENSG00000163006	CCDC138	2230.65	-0.0220605	0.0727404	-0.303277	0.761679	0.99905	165055	coiled-coil domain containing 138	protein_coding
ENSG00000175455	CCDC14	6540.86	-0.152835	0.118168	-1.29337	0.195883	0.99905	64770	coiled-coil domain containing 14	protein_coding
ENSG00000135637	CCDC142	400.697	-0.147161	0.15628	-0.941651	0.346371	0.99905	84865	coiled-coil domain containing 142	protein_coding
ENSG00000135205	CCDC146	64.5884	0.0251279	0.280879	0.0894616	0.928715	0.99905	57639	coiled-coil domain containing 146	protein_coding
ENSG00000153237	CCDC148	95.8358	0.36503	0.226061	1.61474	0.106367	0.99905	130940	coiled-coil domain containing 148	protein_coding
ENSG00000181982	CCDC149	443.362	0.0883468	0.111857	0.789819	0.429633	0.99905	91050	coiled-coil domain containing 149	protein_coding
ENSG00000149548	CCDC15	1004.17	0.011144	0.0855338	0.130288	0.896339	0.99905	80071	coiled-coil domain containing 15	protein_coding
ENSG00000144395	CCDC150	618.279	0.00609525	0.164092	0.0371454	0.970369	0.99905	284992	coiled-coil domain containing 150	protein_coding
ENSG00000187860	CCDC157	211.018	0.0564018	0.16288	0.346279	0.729133	0.99905	550631	coiled-coil domain containing 157	protein_coding
ENSG00000183401	CCDC159	116.455	-0.105123	0.212725	-0.494174	0.621183	0.99905	126075	coiled-coil domain containing 159	protein_coding
ENSG00000198937	CCDC167	751.761	0.0454806	0.101241	0.44923	0.653266	0.99905	154467	coiled-coil domain containing 167	protein_coding
ENSG00000242715	CCDC169	272.483	0.213721	0.138561	1.54244	0.122968	0.99905	728591	coiled-coil domain containing 169	protein_coding
ENSG00000159588	CCDC17	137.13	-0.0979868	0.220639	-0.444104	0.656967	0.99905	149483	coiled-coil domain containing 17	protein_coding
ENSG00000164989	CCDC171	420.242	-0.0213557	0.120971	-0.176536	0.859873	0.99905	203238	coiled-coil domain containing 171	protein_coding
ENSG00000154781	CCDC174	478.481	-0.137516	0.108651	-1.26566	0.205633	0.99905	51244	coiled-coil domain containing 174	protein_coding
ENSG00000122483	CCDC18	1248.61	0.0255373	0.0773267	0.330252	0.74121	0.99905	343099	coiled-coil domain containing 18	protein_coding
ENSG00000117477	CCDC181	202.837	0.0635574	0.160219	0.39669	0.691596	0.99905	57821	coiled-coil domain containing 181	protein_coding
ENSG00000213213	CCDC183	138.34	-0.176431	0.195656	-0.90174	0.367195	0.99905	84960	coiled-coil domain containing 183	protein_coding
ENSG00000228544	CCDC183-AS1	870.082	0.0512361	0.121611	0.421312	0.673527	0.99905	100131193	CCDC183 antisense RNA 1	antisense
ENSG00000165813	CCDC186	2302.19	-0.0673429	0.0615699	-1.09376	0.274058	0.99905	55088	coiled-coil domain containing 186	protein_coding
ENSG00000163617	CCDC191	259.425	-0.068869	0.145235	-0.474189	0.635365	0.99905	57577	coiled-coil domain containing 191	protein_coding
ENSG00000196553	CCDC196	54.8045	0.0295883	0.298573	0.0990989	0.92106	0.99905	440184	coiled-coil domain containing 196	processed_transcript
ENSG00000100557	CCDC198	967.28	0.0520906	0.103504	0.503274	0.614772	0.99905	55195	coiled-coil domain containing 198	protein_coding
ENSG00000236383	CCDC200	393.476	-0.110414	0.136995	-0.80597	0.42026	0.99905	100874261	coiled-coil domain containing 200	processed_transcript
ENSG00000101997	CCDC22	790.102	0.04059	0.111922	0.362664	0.716856	0.99905	28952	coiled-coil domain containing 22	protein_coding
ENSG00000159214	CCDC24	180.029	0.358234	0.171736	2.08596	0.0369826	0.760157	149473	coiled-coil domain containing 24	protein_coding
ENSG00000147419	CCDC25	2356	-0.0681497	0.0838177	-0.813071	0.416177	0.99905	55246	coiled-coil domain containing 25	protein_coding
ENSG00000024862	CCDC28A	656.467	0.160797	0.0960173	1.67466	0.0940002	0.99905	25901	coiled-coil domain containing 28A	protein_coding
ENSG00000160050	CCDC28B	162.105	0.168718	0.176136	0.957888	0.338119	0.99905	79140	coiled-coil domain containing 28B	protein_coding
ENSG00000186409	CCDC30	96.0134	0.328802	0.226503	1.45165	0.1466	0.99905	728621	coiled-coil domain containing 30	protein_coding
ENSG00000128891	CCDC32	467.884	0.046478	0.111292	0.41762	0.676225	0.99905	90416	coiled-coil domain containing 32	protein_coding
ENSG00000109881	CCDC34	492.074	0.0146959	0.121956	0.120501	0.904086	0.99905	91057	coiled-coil domain containing 34	protein_coding
ENSG00000165972	CCDC38	68.9289	0.00981656	0.305725	0.0321091	0.974385	0.99905	120935	coiled-coil domain containing 38	protein_coding
ENSG00000141519	CCDC40	170.896	0.0315531	0.184003	0.171481	0.863845	0.99905	55036	coiled-coil domain containing 40	protein_coding
ENSG00000180329	CCDC43	2806.92	-0.027443	0.0670543	-0.409266	0.682345	0.99905	124808	coiled-coil domain containing 43	protein_coding
ENSG00000108588	CCDC47	8639	-0.0722953	0.07131	-1.01382	0.31067	0.99905	57003	coiled-coil domain containing 47	protein_coding
ENSG00000152492	CCDC50	11151.3	-0.0481014	0.0612518	-0.785306	0.432274	0.99905	152137	coiled-coil domain containing 50	protein_coding
ENSG00000164051	CCDC51	383.297	-0.0158673	0.130435	-0.121649	0.903177	0.99905	79714	coiled-coil domain containing 51	protein_coding
ENSG00000176155	CCDC57	1644.08	-0.139273	0.118393	-1.17637	0.239447	0.99905	284001	coiled-coil domain containing 57	protein_coding
ENSG00000133773	CCDC59	2313.97	-0.0653326	0.0756171	-0.863993	0.387592	0.99905	29080	coiled-coil domain containing 59	protein_coding
ENSG00000108091	CCDC6	14333.4	-0.0280268	0.0516064	-0.543087	0.58707	0.99905	8030	coiled-coil domain containing 6	protein_coding
ENSG00000104983	CCDC61	206.145	0.208831	0.157541	1.32557	0.184981	0.99905	729440	coiled-coil domain containing 61	protein_coding
ENSG00000130783	CCDC62	143.032	0.227824	0.186449	1.22191	0.221741	0.99905	84660	coiled-coil domain containing 62	protein_coding
ENSG00000139537	CCDC65	421.966	0.0632502	0.119399	0.529738	0.596294	0.99905	85478	coiled-coil domain containing 65	protein_coding
ENSG00000180376	CCDC66	685.666	0.0406373	0.112759	0.360391	0.718555	0.99905	285331	coiled-coil domain containing 66	protein_coding
ENSG00000166510	CCDC68	624.092	0.183637	0.0973882	1.88562	0.0593456	0.961604	80323	coiled-coil domain containing 68	protein_coding
ENSG00000198624	CCDC69	915.234	0.079894	0.132956	0.600903	0.547904	0.99905	26112	coiled-coil domain containing 69	protein_coding
ENSG00000216937	CCDC7	144.198	-0.202268	0.189491	-1.06743	0.28578	0.99905	79741	coiled-coil domain containing 7	protein_coding
ENSG00000177352	CCDC71	831.844	-0.00362662	0.109004	-0.0332707	0.973459	0.99905	64925	coiled-coil domain containing 71	protein_coding
ENSG00000253276	CCDC71L	313.266	0.0647416	0.159215	0.406631	0.684279	0.99905	168455	coiled-coil domain containing 71 like	protein_coding
ENSG00000163040	CCDC74A	175.198	-0.167299	0.17725	-0.943861	0.345241	0.99905	90557	coiled-coil domain containing 74A	protein_coding
ENSG00000152076	CCDC74B	73.103	-0.436695	0.275777	-1.58351	0.113306	0.99905	91409	coiled-coil domain containing 74B	protein_coding
ENSG00000120647	CCDC77	947.003	0.00710332	0.089419	0.0794386	0.936684	0.99905	84318	coiled-coil domain containing 77	protein_coding
ENSG00000162004	CCDC78	202.062	-0.244762	0.243002	-1.00724	0.313817	0.99905	124093	coiled-coil domain containing 78	protein_coding
ENSG00000169515	CCDC8	1093.14	0.0510203	0.111388	0.458043	0.646922	0.99905	83987	coiled-coil domain containing 8	protein_coding
ENSG00000091986	CCDC80	4662.65	0.0461895	0.0624891	0.739162	0.459809	0.99905	151887	coiled-coil domain containing 80	protein_coding
ENSG00000149231	CCDC82	2270	-0.114937	0.0994773	-1.1554	0.247925	0.99905	79780	coiled-coil domain containing 82	protein_coding
ENSG00000175602	CCDC85B	3420.93	-0.148487	0.131601	-1.12831	0.259189	0.99905	11007	coiled-coil domain containing 85B	protein_coding
ENSG00000205476	CCDC85C	4491.28	0.0428741	0.0911737	0.470247	0.638179	0.99905	317762	coiled-coil domain containing 85C	protein_coding
ENSG00000110104	CCDC86	2792.81	-0.140546	0.128614	-1.09278	0.274491	0.99905	79080	coiled-coil domain containing 86	protein_coding
ENSG00000182791	CCDC87	48.4945	0.0556826	0.335872	0.165785	0.868326	0.99905	55231	coiled-coil domain containing 87	protein_coding
ENSG00000115355	CCDC88A	5509.68	-0.0477688	0.0534688	-0.893396	0.371645	0.99905	55704	coiled-coil domain containing 88A	protein_coding
ENSG00000015133	CCDC88C	1343.82	-0.0981713	0.0780374	-1.258	0.208391	0.99905	440193	coiled-coil domain containing 88C	protein_coding
ENSG00000179071	CCDC89	59.0757	0.290341	0.318783	0.910779	0.362412	0.99905	220388	coiled-coil domain containing 89	protein_coding
ENSG00000105321	CCDC9	422.395	-0.00373207	0.116136	-0.0321352	0.974364	0.99905	26093	coiled-coil domain containing 9	protein_coding
ENSG00000137500	CCDC90B	1360.85	0.0315677	0.0764141	0.413114	0.679523	0.99905	60492	coiled-coil domain containing 90B	protein_coding
ENSG00000123106	CCDC91	1293.22	-0.0665211	0.0770986	-0.862805	0.388244	0.99905	55297	coiled-coil domain containing 91	protein_coding
ENSG00000119242	CCDC92	1649.44	0.093386	0.099902	0.934776	0.349904	0.99905	80212	coiled-coil domain containing 92	protein_coding
ENSG00000125633	CCDC93	6359.39	-0.0851861	0.0732459	-1.16301	0.244824	0.99905	54520	coiled-coil domain containing 93	protein_coding
ENSG00000173013	CCDC96	62.9371	0.0288453	0.280435	0.102859	0.918075	0.99905	257236	coiled-coil domain containing 96	protein_coding
ENSG00000142039	CCDC97	2726.55	-0.0199098	0.0693657	-0.287026	0.774093	0.99905	90324	coiled-coil domain containing 97	protein_coding
ENSG00000188549	CCDC9B	2179.9	-0.136288	0.114154	-1.1939	0.232519	0.99905	388115	coiled-coil domain containing 9B	protein_coding
ENSG00000204536	CCHCR1	1532.71	0.0726002	0.0902647	0.804303	0.421222	0.99905	54535	coiled-coil alpha-helical rod protein 1	protein_coding
ENSG00000108691	CCL2	383.516	-0.0247392	0.132751	-0.186357	0.852165	0.99905	6347	C-C motif chemokine ligand 2	protein_coding
ENSG00000136280	CCM2	1331.44	-0.00154652	0.0886893	-0.0174375	0.986088	0.99905	83605	CCM2 scaffold protein	protein_coding
ENSG00000142871	CCN1	87868.2	-0.0470419	0.0592019	-0.794601	0.426846	0.99905	3491	cellular communication network factor 1	protein_coding
ENSG00000118523	CCN2	27322.7	-0.487591	0.046465	-10.4937	9.23177e-26	1.73707e-22	1490	cellular communication network factor 2	protein_coding
ENSG00000136999	CCN3	2965.78	-0.135877	0.125761	-1.08044	0.279947	0.99905	4856	cellular communication network factor 3	protein_coding
ENSG00000133101	CCNA1	57.9025	0.0462547	0.289294	0.159888	0.872969	0.99905	8900	cyclin A1	protein_coding
ENSG00000145386	CCNA2	10519.9	0.0457665	0.0774552	0.590877	0.554603	0.99905	890	cyclin A2	protein_coding
ENSG00000134057	CCNB1	13015.6	0.0644633	0.0492705	1.30836	0.190752	0.99905	891	cyclin B1	protein_coding
ENSG00000100814	CCNB1IP1	2244.42	-0.0449484	0.0672939	-0.667941	0.504171	0.99905	57820	cyclin B1 interacting protein 1	protein_coding
ENSG00000157456	CCNB2	3134.8	0.0865489	0.0794265	1.08967	0.275857	0.99905	9133	cyclin B2	protein_coding
ENSG00000112237	CCNC	5285.43	-0.0475441	0.0545423	-0.871692	0.383376	0.99905	892	cyclin C	protein_coding
ENSG00000110092	CCND1	17257.4	-0.358969	0.101062	-3.55197	0.000382355	0.0392534	595	cyclin D1	protein_coding
ENSG00000112576	CCND3	3393.91	0.0301567	0.0676934	0.44549	0.655965	0.99905	896	cyclin D3	protein_coding
ENSG00000166946	CCNDBP1	639.821	0.000912046	0.103658	0.00879857	0.99298	0.99905	23582	cyclin D1 binding protein 1	protein_coding
ENSG00000105173	CCNE1	791.13	0.00632164	0.0980654	0.0644636	0.948601	0.99905	898	cyclin E1	protein_coding
ENSG00000175305	CCNE2	1438.09	-0.0650003	0.0881778	-0.73715	0.461031	0.99905	9134	cyclin E2	protein_coding
ENSG00000162063	CCNF	4485	0.0906481	0.0547483	1.65573	0.0977775	0.99905	899	cyclin F	protein_coding
ENSG00000113328	CCNG1	10664.3	0.0244079	0.059898	0.407491	0.683647	0.99905	900	cyclin G1	protein_coding
ENSG00000138764	CCNG2	1312.13	0.169199	0.0935236	1.80916	0.0704265	0.99905	901	cyclin G2	protein_coding
ENSG00000134480	CCNH	4949.88	-0.0809582	0.0520244	-1.55616	0.119671	0.99905	902	cyclin H	protein_coding
ENSG00000118816	CCNI	26395.3	0.0206331	0.0709049	0.290997	0.771053	0.99905	10983	cyclin I	protein_coding
ENSG00000205089	CCNI2	48.8382	-0.163318	0.349116	-0.467804	0.639925	0.99905	645121	cyclin I family member 2	protein_coding
ENSG00000107443	CCNJ	1197.45	-0.12372	0.0773193	-1.60011	0.109573	0.99905	54619	cyclin J	protein_coding
ENSG00000135083	CCNJL	958.329	0.112073	0.0995387	1.12592	0.260198	0.99905	79616	cyclin J like	protein_coding
ENSG00000090061	CCNK	8461.13	-0.0262722	0.0545378	-0.481724	0.630002	0.99905	8812	cyclin K	protein_coding
ENSG00000163660	CCNL1	4187.02	-0.0376544	0.128814	-0.292316	0.770045	0.99905	57018	cyclin L1	protein_coding
ENSG00000221978	CCNL2	4787.39	-0.129988	0.12317	-1.05535	0.291264	0.99905	81669	cyclin L2	protein_coding
ENSG00000152669	CCNO	404.922	0.151461	0.116255	1.30283	0.192631	0.99905	10309	cyclin O	protein_coding
ENSG00000129315	CCNT1	6418.18	-0.00348627	0.0544996	-0.0639687	0.948995	0.99905	904	cyclin T1	protein_coding
ENSG00000082258	CCNT2	4109.56	-0.0686594	0.072748	-0.943798	0.345273	0.99905	905	cyclin T2	protein_coding
ENSG00000108100	CCNY	6973.67	0.0244754	0.0620879	0.394206	0.693429	0.99905	219771	cyclin Y	protein_coding
ENSG00000163249	CCNYL1	2659.5	-0.0240625	0.0670907	-0.358656	0.719853	0.99905	151195	cyclin Y like 1	protein_coding
ENSG00000269845	CCNYL6	50.3651	-0.136536	0.316606	-0.431248	0.666288	0.99905	641367	cyclin Y like 6 (pseudogene)	pseudogene
ENSG00000103540	CCP110	3075.69	-0.0513707	0.0663871	-0.773805	0.439046	0.99905	9738	centriolar coiled-coil protein 110	protein_coding
ENSG00000260916	CCPG1	414.424	-0.00475364	0.117292	-0.0405282	0.967672	0.99905	9236	cell cycle progression 1	protein_coding
ENSG00000184451	CCR10	61.9842	0.105276	0.28408	0.370586	0.710946	0.99905	2826	C-C motif chemokine receptor 10	protein_coding
ENSG00000173992	CCS	455.382	0.0635841	0.11068	0.574485	0.56564	0.99905	9973	copper chaperone for superoxide dismutase	protein_coding
ENSG00000154429	CCSAP	1507.32	0.015966	0.0816271	0.195597	0.844926	0.99905	126731	centriole, cilia and spindle associated protein	protein_coding
ENSG00000184305	CCSER1	54.5103	-0.17099	0.316918	-0.53954	0.589514	0.99905	401145	coiled-coil serine rich protein 1	protein_coding
ENSG00000107771	CCSER2	11335.2	0.00879268	0.0499561	0.176008	0.860288	0.99905	54462	coiled-coil serine rich protein 2	protein_coding
ENSG00000166226	CCT2	20418.8	-0.0337653	0.0568299	-0.594147	0.552414	0.99905	10576	chaperonin containing TCP1 subunit 2	protein_coding
ENSG00000163468	CCT3	28368.2	-0.0626625	0.0695546	-0.90091	0.367636	0.99905	7203	chaperonin containing TCP1 subunit 3	protein_coding
ENSG00000115484	CCT4	7321.85	-0.00778998	0.0635658	-0.12255	0.902464	0.99905	10575	chaperonin containing TCP1 subunit 4	protein_coding
ENSG00000150753	CCT5	18479.7	-0.0401436	0.0707614	-0.56731	0.570504	0.99905	22948	chaperonin containing TCP1 subunit 5	protein_coding
ENSG00000146731	CCT6A	16082.3	-0.0362126	0.0611898	-0.591808	0.553979	0.99905	908	chaperonin containing TCP1 subunit 6A	protein_coding
ENSG00000132141	CCT6B	199.218	-0.130377	0.191926	-0.679306	0.496944	0.99905	10693	chaperonin containing TCP1 subunit 6B	protein_coding
ENSG00000135624	CCT7	5695.6	0.0360163	0.0639725	0.562997	0.573437	0.99905	10574	chaperonin containing TCP1 subunit 7	protein_coding
ENSG00000156261	CCT8	14709.8	-0.0502652	0.0626262	-0.802622	0.422193	0.99905	10694	chaperonin containing TCP1 subunit 8	protein_coding
ENSG00000226015	CCT8P1	59.715	0.239739	0.287133	0.834942	0.403751	0.99905	644131	chaperonin containing TCP1 subunit 8 pseudogene 1	pseudogene
ENSG00000122674	CCZ1	1278.11	0.0536822	0.0937536	0.572588	0.566924	0.99905	51622	CCZ1 homolog, vacuolar protein trafficking and biogenesis associated	protein_coding
ENSG00000146574	CCZ1B	1383.99	-0.00726054	0.0898908	-0.0807707	0.935624	0.99905	221960	CCZ1 homolog B, vacuolar protein trafficking and biogenesis associated	protein_coding
ENSG00000243554	CCZ1P1	116.334	0.205558	0.235689	0.872158	0.383122	0.99905	110440226	CCZ1 pseudogene 1	pseudogene
ENSG00000134256	CD101	44.6851	0.0911971	0.35588	0.256258	0.797752	0.99905	9398	CD101 molecule	protein_coding
ENSG00000156535	CD109	17392.5	-0.0677729	0.072576	-0.93382	0.350397	0.99905	135228	CD109 molecule	protein_coding
ENSG00000177697	CD151	4607.38	0.0196115	0.0753843	0.260154	0.794745	0.99905	977	CD151 molecule (Raph blood group)	protein_coding
ENSG00000117281	CD160	88.1209	-0.146123	0.235937	-0.619333	0.535697	0.99905	11126	CD160 molecule	protein_coding
ENSG00000177675	CD163L1	220.259	0.0303885	0.160616	0.1892	0.849936	0.99905	283316	CD163 molecule like 1	protein_coding
ENSG00000135535	CD164	25590.3	-0.0404982	0.0589332	-0.687189	0.491964	0.99905	8763	CD164 molecule	protein_coding
ENSG00000204936	CD177	161.496	0.160094	0.186267	0.859484	0.390074	0.99905	57126	CD177 molecule	polymorphic_pseudogene
ENSG00000091972	CD200	71.0555	0.206391	0.325044	0.634964	0.525452	0.99905	4345	CD200 molecule	protein_coding
ENSG00000090659	CD209	125.045	-0.221499	0.19897	-1.11323	0.265611	0.99905	30835	CD209 molecule	protein_coding
ENSG00000215039	CD27-AS1	153.535	0.095287	0.206087	0.462364	0.64382	0.99905	678655	CD27 antisense RNA 1	antisense
ENSG00000120217	CD274	3901.18	-0.303165	0.126879	-2.3894	0.0168759	0.489466	29126	CD274 molecule	protein_coding
ENSG00000103855	CD276	4244.66	0.016865	0.0744498	0.226528	0.82079	0.99905	80381	CD276 molecule	protein_coding
ENSG00000198087	CD2AP	20744.7	-0.149898	0.0467158	-3.20872	0.00133328	0.0944858	23607	CD2 associated protein	protein_coding
ENSG00000169217	CD2BP2	1689.87	-0.0112543	0.0790416	-0.142385	0.886776	0.99905	10421	CD2 cytoplasmic tail binding protein 2	protein_coding
ENSG00000241399	CD302	259.938	0.0623224	0.156763	0.397558	0.690956	0.99905	9936	CD302 molecule	protein_coding
ENSG00000167775	CD320	1657.5	-0.0341485	0.0913009	-0.374021	0.708389	0.99905	51293	CD320 molecule	protein_coding
ENSG00000105383	CD33	113.084	0.14795	0.221004	0.669446	0.503211	0.99905	945	CD33 molecule	protein_coding
ENSG00000174059	CD34	70.1442	-0.0765188	0.276313	-0.276928	0.781836	0.99905	947	CD34 molecule	protein_coding
ENSG00000104894	CD37	200.199	0.101361	0.189863	0.533864	0.593435	0.99905	951	CD37 molecule	protein_coding
ENSG00000101017	CD40	2024.49	-0.0533308	0.0778064	-0.685429	0.493073	0.99905	958	CD40 molecule	protein_coding
ENSG00000026508	CD44	30808	-0.196508	0.106933	-1.83768	0.0661094	0.99905	960	CD44 molecule (Indian blood group)	protein_coding
ENSG00000117335	CD46	7892.09	0.018053	0.0603813	0.298983	0.764953	0.99905	4179	CD46 molecule	protein_coding
ENSG00000196776	CD47	6002.85	-0.063129	0.0551085	-1.14554	0.251986	0.99905	961	CD47 molecule	protein_coding
ENSG00000196352	CD55	2106.93	-0.0526809	0.0765234	-0.688429	0.491183	0.99905	1604	CD55 molecule (Cromer blood group)	protein_coding
ENSG00000116815	CD58	853.419	-0.139918	0.0860428	-1.62614	0.103919	0.99905	965	CD58 molecule	protein_coding
ENSG00000085063	CD59	2926.73	0.029857	0.0850682	0.350977	0.725606	0.99905	966	CD59 molecule (CD59 blood group)	protein_coding
ENSG00000135404	CD63	6145.36	0.0707447	0.107719	0.65675	0.511342	0.99905	967	CD63 molecule	protein_coding
ENSG00000125726	CD70	4514.55	0.0525619	0.0969362	0.542232	0.587659	0.99905	970	CD70 molecule	protein_coding
ENSG00000137101	CD72	71.4296	0.2558	0.262296	0.975235	0.329444	0.99905	971	CD72 molecule	protein_coding
ENSG00000019582	CD74	7186.33	0.0494635	0.092949	0.532157	0.594617	0.99905	972	CD74 molecule	protein_coding
ENSG00000110651	CD81	6160.68	0.0446166	0.0887886	0.502503	0.615314	0.99905	975	CD81 molecule	protein_coding
ENSG00000085117	CD82	552.834	-0.204053	0.194114	-1.0512	0.293165	0.99905	3732	CD82 molecule	protein_coding
ENSG00000112149	CD83	1379.3	-0.0347805	0.144036	-0.241471	0.80919	0.99905	9308	CD83 molecule	protein_coding
ENSG00000010278	CD9	4249.96	0.0686288	0.107862	0.636264	0.524605	0.99905	928	CD9 molecule	protein_coding
ENSG00000153283	CD96	53.2848	-0.263603	0.373782	-0.705232	0.480666	0.99905	10225	CD96 molecule	protein_coding
ENSG00000002586	CD99	2494.4	0.072609	0.114394	0.634729	0.525605	0.99905	4267	CD99 molecule (Xg blood group)	protein_coding
ENSG00000102181	CD99L2	1564.03	0.0770706	0.0854905	0.901512	0.367316	0.99905	83692	CD99 molecule like 2	protein_coding
ENSG00000158825	CDA	183.992	-0.260889	0.168147	-1.55155	0.12077	0.99905	978	cytidine deaminase	protein_coding
ENSG00000102543	CDADC1	376.921	-0.0290493	0.120932	-0.240213	0.810165	0.99905	81602	cytidine and dCMP deaminase domain containing 1	protein_coding
ENSG00000140326	CDAN1	667.321	-0.0314592	0.103072	-0.305215	0.760202	0.99905	146059	codanin 1	protein_coding
ENSG00000151465	CDC123	9604.91	-0.0290469	0.0584835	-0.496668	0.619423	0.99905	8872	cell division cycle 123	protein_coding
ENSG00000079335	CDC14A	414.79	0.0209563	0.131384	0.159505	0.873271	0.99905	8556	cell division cycle 14A	protein_coding
ENSG00000081377	CDC14B	3230.46	0.088898	0.0583081	1.52463	0.127352	0.99905	8555	cell division cycle 14B	protein_coding
ENSG00000130177	CDC16	2213.45	0.072206	0.0638612	1.13067	0.258194	0.99905	8881	cell division cycle 16	protein_coding
ENSG00000117399	CDC20	10592.2	-0.0274488	0.0757805	-0.362214	0.717192	0.99905	991	cell division cycle 20	protein_coding
ENSG00000231007	CDC20P1	1105.1	-0.0235624	0.0883746	-0.26662	0.789762	0.99905	157956	cell division cycle 20 pseudogene 1	pseudogene
ENSG00000094880	CDC23	6886.89	0.0894999	0.0526397	1.70024	0.0890867	0.99905	8697	cell division cycle 23	protein_coding
ENSG00000164045	CDC25A	1799.24	-0.0308636	0.0739938	-0.41711	0.676598	0.99905	993	cell division cycle 25A	protein_coding
ENSG00000101224	CDC25B	9237.76	0.0779229	0.0623232	1.2503	0.211189	0.99905	994	cell division cycle 25B	protein_coding
ENSG00000158402	CDC25C	1037.29	0.0641714	0.119219	0.538265	0.590394	0.99905	995	cell division cycle 25C	protein_coding
ENSG00000176386	CDC26	224.751	-0.17847	0.151378	-1.17897	0.238409	0.99905	246184	cell division cycle 26	protein_coding
ENSG00000004897	CDC27	15367.9	0.0284644	0.0472143	0.602876	0.546591	0.99905	996	cell division cycle 27	protein_coding
ENSG00000099804	CDC34	2230.73	0.000270432	0.0903477	0.00299323	0.997612	0.999479	997	cell division cycle 34, ubiqiutin conjugating enzyme	protein_coding
ENSG00000105401	CDC37	6025.14	-0.0427804	0.05788	-0.739123	0.459832	0.99905	11140	cell division cycle 37, HSP90 cochaperone	protein_coding
ENSG00000106993	CDC37L1	572.69	0.0922989	0.103635	0.890611	0.373138	0.99905	55664	cell division cycle 37 like 1, HSP90 cochaperone	protein_coding
ENSG00000168438	CDC40	2100.74	0.0832349	0.0657856	1.26525	0.205783	0.99905	51362	cell division cycle 40	protein_coding
ENSG00000070831	CDC42	27646.8	-0.0213113	0.071607	-0.297615	0.765997	0.99905	998	cell division cycle 42	protein_coding
ENSG00000143776	CDC42BPA	6013.44	0.0592159	0.0523122	1.13197	0.257647	0.99905	8476	CDC42 binding protein kinase alpha	protein_coding
ENSG00000198752	CDC42BPB	7760.32	0.00181252	0.060152	0.0301324	0.975961	0.99905	9578	CDC42 binding protein kinase beta	protein_coding
ENSG00000171219	CDC42BPG	207.337	0.110363	0.203849	0.541399	0.588233	0.99905	55561	CDC42 binding protein kinase gamma	protein_coding
ENSG00000128283	CDC42EP1	6844.62	-0.0540459	0.0675056	-0.800614	0.423355	0.99905	11135	CDC42 effector protein 1	protein_coding
ENSG00000149798	CDC42EP2	1073.22	-0.00241327	0.0830026	-0.0290746	0.976805	0.99905	10435	CDC42 effector protein 2	protein_coding
ENSG00000163171	CDC42EP3	11799.2	-0.232674	0.04852	-4.79542	1.62334e-06	0.000383951	10602	CDC42 effector protein 3	protein_coding
ENSG00000179604	CDC42EP4	2799.6	0.0617351	0.10651	0.57962	0.562171	0.99905	23580	CDC42 effector protein 4	protein_coding
ENSG00000167617	CDC42EP5	65.2647	0.16362	0.294777	0.555063	0.578851	0.99905	148170	CDC42 effector protein 5	protein_coding
ENSG00000197622	CDC42SE1	5676	-0.046977	0.0528392	-0.889057	0.373972	0.99905	56882	CDC42 small effector 1	protein_coding
ENSG00000158985	CDC42SE2	6175.18	0.00690239	0.0581652	0.118669	0.905538	0.99905	56990	CDC42 small effector 2	protein_coding
ENSG00000093009	CDC45	1831.5	0.0421446	0.0670907	0.628174	0.52989	0.99905	8318	cell division cycle 45	protein_coding
ENSG00000096401	CDC5L	9097.37	0.00567151	0.0606282	0.0935458	0.92547	0.99905	988	cell division cycle 5 like	protein_coding
ENSG00000094804	CDC6	9866.18	0.0113996	0.0499969	0.228005	0.819642	0.99905	990	cell division cycle 6	protein_coding
ENSG00000097046	CDC7	2434.95	-0.00749362	0.0668131	-0.112158	0.910698	0.99905	8317	cell division cycle 7	protein_coding
ENSG00000134371	CDC73	5769.38	-0.0310692	0.0613425	-0.506488	0.612514	0.99905	79577	cell division cycle 73	protein_coding
ENSG00000184661	CDCA2	3581.08	0.0858616	0.0571628	1.50205	0.133084	0.99905	157313	cell division cycle associated 2	protein_coding
ENSG00000111665	CDCA3	1878.29	0.060038	0.0973177	0.616927	0.537283	0.99905	83461	cell division cycle associated 3	protein_coding
ENSG00000170779	CDCA4	5266.75	-0.0658254	0.0759968	-0.866161	0.386402	0.99905	55038	cell division cycle associated 4	protein_coding
ENSG00000146670	CDCA5	2519.83	-0.0125308	0.0707951	-0.177001	0.859508	0.99905	113130	cell division cycle associated 5	protein_coding
ENSG00000144354	CDCA7	6770.38	-0.043778	0.0511155	-0.856452	0.391748	0.99905	83879	cell division cycle associated 7	protein_coding
ENSG00000164649	CDCA7L	5456.21	0.0438173	0.089631	0.488863	0.624939	0.99905	55536	cell division cycle associated 7 like	protein_coding
ENSG00000134690	CDCA8	5779.6	0.145071	0.0525913	2.75846	0.0058075	0.259377	55143	cell division cycle associated 8	protein_coding
ENSG00000163814	CDCP1	11611.2	-0.164562	0.0547279	-3.00692	0.00263911	0.152947	64866	CUB domain containing protein 1	protein_coding
ENSG00000140945	CDH13	4107.77	-0.0291097	0.0651774	-0.446623	0.655147	0.99905	1012	cadherin 13	protein_coding
ENSG00000166589	CDH16	117.998	0.0404934	0.277849	0.145738	0.884128	0.99905	1014	cadherin 16	protein_coding
ENSG00000079112	CDH17	198.651	0.177455	0.268748	0.660303	0.50906	0.99905	1015	cadherin 17	protein_coding
ENSG00000170558	CDH2	16847	-0.0696911	0.0751652	-0.927173	0.353837	0.99905	1000	cadherin 2	protein_coding
ENSG00000107736	CDH23	53.909	-0.308927	0.390008	-0.792105	0.4283	0.99905	64072	cadherin related 23	protein_coding
ENSG00000139880	CDH24	2673.85	0.0720055	0.10155	0.709066	0.478283	0.99905	64403	cadherin 24	protein_coding
ENSG00000179242	CDH4	111.753	-0.526723	0.214138	-2.45974	0.013904	0.439794	1002	cadherin 4	protein_coding
ENSG00000113361	CDH6	1696.2	-0.0343809	0.130086	-0.264293	0.791554	0.99905	1004	cadherin 6	protein_coding
ENSG00000148600	CDHR1	121.378	-0.272978	0.205737	-1.32683	0.184564	0.99905	92211	cadherin related family member 1	protein_coding
ENSG00000074276	CDHR2	44.1673	-0.372561	0.361002	-1.03202	0.302062	0.99905	54825	cadherin related family member 2	protein_coding
ENSG00000128536	CDHR3	54.9264	-0.284907	0.298755	-0.953648	0.340262	0.99905	222256	cadherin related family member 3	protein_coding
ENSG00000099834	CDHR5	52.4231	-0.56991	0.308504	-1.84733	0.0646991	0.99905	53841	cadherin related family member 5	protein_coding
ENSG00000186073	CDIN1	914.152	-0.0669957	0.0837292	-0.800148	0.423625	0.99905	84529	CDAN1 interacting nuclease 1	protein_coding
ENSG00000089486	CDIP1	1887.51	0.137041	0.0839198	1.63301	0.102468	0.99905	29965	cell death inducing p53 target 1	protein_coding
ENSG00000103502	CDIPT	2399.52	0.0419392	0.09493	0.44179	0.658641	0.99905	10423	CDP-diacylglycerol--inositol 3-phosphatidyltransferase	protein_coding
ENSG00000170312	CDK1	4447.96	-0.0332976	0.0549841	-0.605587	0.544789	0.99905	983	cyclin dependent kinase 1	protein_coding
ENSG00000185324	CDK10	1380.28	0.0937437	0.122845	0.763105	0.445401	0.99905	8558	cyclin dependent kinase 10	protein_coding
ENSG00000008128	CDK11A	203.477	-0.0780475	0.193438	-0.403475	0.686599	0.99905	728642	cyclin dependent kinase 11A	protein_coding
ENSG00000248333	CDK11B	1163.47	0.0233936	0.0937898	0.249426	0.803031	0.99905	984	cyclin dependent kinase 11B	protein_coding
ENSG00000167258	CDK12	15669	-0.0288501	0.0460538	-0.626443	0.531025	0.99905	51755	cyclin dependent kinase 12	protein_coding
ENSG00000065883	CDK13	5734.08	0.00374604	0.0644987	0.0580792	0.953686	0.99905	8621	cyclin dependent kinase 13	protein_coding
ENSG00000058091	CDK14	1579.54	0.0113715	0.0908906	0.125112	0.900435	0.99905	5218	cyclin dependent kinase 14	protein_coding
ENSG00000138395	CDK15	1571.59	0.0377797	0.11543	0.327296	0.743444	0.99905	65061	cyclin dependent kinase 15	protein_coding
ENSG00000102225	CDK16	11372.9	0.0497218	0.0529376	0.939253	0.347601	0.99905	5127	cyclin dependent kinase 16	protein_coding
ENSG00000059758	CDK17	2809.9	-0.0426522	0.0596871	-0.714596	0.474859	0.99905	5128	cyclin dependent kinase 17	protein_coding
ENSG00000117266	CDK18	802.793	0.0623343	0.113742	0.548035	0.583668	0.99905	5129	cyclin dependent kinase 18	protein_coding
ENSG00000155111	CDK19	2629.05	0.140527	0.0980814	1.43276	0.151926	0.99905	23097	cyclin dependent kinase 19	protein_coding
ENSG00000123374	CDK2	4813.03	0.0435759	0.0535873	0.813175	0.416118	0.99905	1017	cyclin dependent kinase 2	protein_coding
ENSG00000156345	CDK20	346.202	0.190626	0.124618	1.52968	0.126095	0.99905	23552	cyclin dependent kinase 20	protein_coding
ENSG00000111328	CDK2AP1	2771.99	-0.0329066	0.079302	-0.414953	0.678176	0.99905	8099	cyclin dependent kinase 2 associated protein 1	protein_coding
ENSG00000167797	CDK2AP2	3231.11	0.0636818	0.106567	0.597574	0.550124	0.99905	10263	cyclin dependent kinase 2 associated protein 2	protein_coding
ENSG00000135446	CDK4	5154.08	0.0314181	0.0822933	0.381782	0.702623	0.99905	1019	cyclin dependent kinase 4	protein_coding
ENSG00000164885	CDK5	434.431	0.173758	0.116862	1.48686	0.137051	0.99905	1020	cyclin dependent kinase 5	protein_coding
ENSG00000176749	CDK5R1	750.738	-0.00974617	0.0914621	-0.10656	0.915138	0.99905	8851	cyclin dependent kinase 5 regulatory subunit 1	protein_coding
ENSG00000101391	CDK5RAP1	2017.71	0.0153842	0.0695194	0.221294	0.824864	0.99905	51654	CDK5 regulatory subunit associated protein 1	protein_coding
ENSG00000136861	CDK5RAP2	5934.68	0.0407314	0.0517608	0.786916	0.431331	0.99905	55755	CDK5 regulatory subunit associated protein 2	protein_coding
ENSG00000108465	CDK5RAP3	2378.04	0.115326	0.132208	0.872306	0.383042	0.99905	80279	CDK5 regulatory subunit associated protein 3	protein_coding
ENSG00000105810	CDK6	43935.4	-0.427451	0.0453791	-9.41954	4.53052e-21	6.81979e-18	1021	cyclin dependent kinase 6	protein_coding
ENSG00000237819	CDK6-AS1	43.8609	-0.218005	0.351078	-0.620959	0.534627	0.99905	101927497	CDK6 antisense RNA 1	antisense
ENSG00000134058	CDK7	1319.62	-0.0441161	0.0888472	-0.496539	0.619514	0.99905	1022	cyclin dependent kinase 7	protein_coding
ENSG00000132964	CDK8	2047.33	-0.00678267	0.0720031	-0.0941996	0.924951	0.99905	1024	cyclin dependent kinase 8	protein_coding
ENSG00000136807	CDK9	3181.29	0.0113806	0.0728028	0.15632	0.875781	0.99905	1025	cyclin dependent kinase 9	protein_coding
ENSG00000145996	CDKAL1	3470.91	-0.0110234	0.0611334	-0.180318	0.856903	0.99905	54901	CDK5 regulatory subunit associated protein 1 like 1	protein_coding
ENSG00000100490	CDKL1	1517.62	-0.0108935	0.0787511	-0.138328	0.889981	0.99905	8814	cyclin dependent kinase like 1	protein_coding
ENSG00000138769	CDKL2	162.186	-0.00857534	0.19842	-0.043218	0.965528	0.99905	8999	cyclin dependent kinase like 2	protein_coding
ENSG00000006837	CDKL3	98.5554	0.0592	0.230791	0.256509	0.797558	0.99905	51265	cyclin dependent kinase like 3	protein_coding
ENSG00000205111	CDKL4	44.0355	-0.201224	0.335966	-0.598941	0.549212	0.99905	344387	cyclin dependent kinase like 4	protein_coding
ENSG00000008086	CDKL5	1094.49	0.0117809	0.0822223	0.143281	0.886068	0.99905	6792	cyclin dependent kinase like 5	protein_coding
ENSG00000124762	CDKN1A	1335.36	0.00189159	0.0965434	0.0195932	0.984368	0.99905	1026	cyclin dependent kinase inhibitor 1A	protein_coding
ENSG00000111276	CDKN1B	1566.16	-0.0353071	0.104118	-0.339106	0.73453	0.99905	1027	cyclin dependent kinase inhibitor 1B	protein_coding
ENSG00000129757	CDKN1C	953.791	0.364706	0.100887	3.61501	0.00030034	0.032293	1028	cyclin dependent kinase inhibitor 1C	protein_coding
ENSG00000147889	CDKN2A	9382.27	0.0345643	0.0821833	0.420575	0.674065	0.99905	1029	cyclin dependent kinase inhibitor 2A	protein_coding
ENSG00000168564	CDKN2AIP	1228.96	0.0349834	0.099698	0.350893	0.725668	0.99905	55602	CDKN2A interacting protein	protein_coding
ENSG00000237190	CDKN2AIPNL	2494.34	0.0339198	0.0893874	0.379469	0.704339	0.99905	91368	CDKN2A interacting protein N-terminal like	protein_coding
ENSG00000147883	CDKN2B	746.076	0.138995	0.161358	0.861404	0.389016	0.99905	1030	cyclin dependent kinase inhibitor 2B	protein_coding
ENSG00000240498	CDKN2B-AS1	225.887	-0.0635907	0.154041	-0.412818	0.67974	0.99905	100048912	CDKN2B antisense RNA 1	antisense
ENSG00000123080	CDKN2C	1882.48	0.0962878	0.131719	0.731009	0.464774	0.99905	1031	cyclin dependent kinase inhibitor 2C	protein_coding
ENSG00000129355	CDKN2D	114.367	-0.00997011	0.217537	-0.0458317	0.963444	0.99905	1032	cyclin dependent kinase inhibitor 2D	protein_coding
ENSG00000100526	CDKN3	3291.62	0.0151703	0.0654965	0.23162	0.816833	0.99905	1033	cyclin dependent kinase inhibitor 3	protein_coding
ENSG00000185267	CDNF	64.9634	0.23316	0.278141	0.838281	0.401873	0.99905	441549	cerebral dopamine neurotrophic factor	protein_coding
ENSG00000064309	CDON	370.503	-0.140391	0.138313	-1.01502	0.310096	0.99905	50937	cell adhesion associated, oncogene regulated	protein_coding
ENSG00000205643	CDPF1	283.91	0.144878	0.13714	1.05643	0.290774	0.99905	150383	cysteine rich DPF motif domain containing 1	protein_coding
ENSG00000140743	CDR2	4832.74	0.0642507	0.0847307	0.758293	0.448276	0.99905	1039	cerebellar degeneration related protein 2	protein_coding
ENSG00000109089	CDR2L	2975.27	-0.0111133	0.0840112	-0.132283	0.89476	0.99905	30850	cerebellar degeneration related protein 2 like	protein_coding
ENSG00000239704	CDRT4	64.5648	-0.246104	0.273931	-0.898418	0.368963	0.99905	284040	CMT1A duplicated region transcript 4	protein_coding
ENSG00000163624	CDS1	578.665	-0.0151652	0.103523	-0.146491	0.883534	0.99905	1040	CDP-diacylglycerol synthase 1	protein_coding
ENSG00000101290	CDS2	7044.19	0.0273379	0.0783414	0.348958	0.727121	0.99905	8760	CDP-diacylglycerol synthase 2	protein_coding
ENSG00000167513	CDT1	3369.04	0.0669759	0.108528	0.617132	0.537148	0.99905	81620	chromatin licensing and DNA replication factor 1	protein_coding
ENSG00000091527	CDV3	22707.1	-0.0850272	0.0844659	-1.00665	0.314105	0.99905	55573	CDV3 homolog	protein_coding
ENSG00000153046	CDYL	2735.63	0.027377	0.0843293	0.324644	0.745451	0.99905	9425	chromodomain Y like	protein_coding
ENSG00000079385	CEACAM1	166.437	-0.156499	0.197758	-0.791364	0.428731	0.99905	634	CEA cell adhesion molecule 1	protein_coding
ENSG00000186567	CEACAM19	131.452	0.144024	0.198821	0.724393	0.468825	0.99905	56971	CEA cell adhesion molecule 19	protein_coding
ENSG00000172216	CEBPB	434.332	-0.0190974	0.125967	-0.151606	0.879497	0.99905	1051	CCAAT enhancer binding protein beta	protein_coding
ENSG00000221869	CEBPD	377.483	0.0807149	0.157792	0.511526	0.608983	0.99905	1052	CCAAT enhancer binding protein delta	protein_coding
ENSG00000153879	CEBPG	2010.45	-0.0453241	0.067212	-0.674345	0.500092	0.99905	1054	CCAAT enhancer binding protein gamma	protein_coding
ENSG00000115816	CEBPZ	4047.09	-0.0140852	0.0665637	-0.211606	0.832415	0.99905	10153	CCAAT enhancer binding protein zeta	protein_coding
ENSG00000218739	CEBPZOS	1914.37	0.0179701	0.0732962	0.245171	0.806324	0.99905	100505876	CEBPZ opposite strand	protein_coding
ENSG00000149187	CELF1	12552	-0.0388744	0.0480024	-0.809841	0.418031	0.99905	10658	CUGBP Elav-like family member 1	protein_coding
ENSG00000075275	CELSR1	3064.64	0.0403146	0.0911224	0.442422	0.658184	0.99905	9620	cadherin EGF LAG seven-pass G-type receptor 1	protein_coding
ENSG00000143126	CELSR2	3686.22	0.250017	0.0569183	4.39255	1.12027e-05	0.00210793	1952	cadherin EGF LAG seven-pass G-type receptor 2	protein_coding
ENSG00000008300	CELSR3	1960.86	-0.0992901	0.093598	-1.06081	0.288774	0.99905	1951	cadherin EGF LAG seven-pass G-type receptor 3	protein_coding
ENSG00000103888	CEMIP	90.8342	-0.707821	0.235513	-3.00545	0.00265191	0.152947	57214	cell migration inducing hyaluronidase 1	protein_coding
ENSG00000135048	CEMIP2	11448.4	0.0311218	0.0576499	0.539842	0.589306	0.99905	23670	cell migration inducing hyaluronidase 2	protein_coding
ENSG00000186166	CENATAC	1351.57	-0.198643	0.162142	-1.22512	0.220531	0.99905	338657	centrosomal AT-AC splicing factor	protein_coding
ENSG00000115163	CENPA	860.77	0.102616	0.102568	1.00047	0.317085	0.99905	1058	centromere protein A	protein_coding
ENSG00000125817	CENPB	7569.27	-0.0845243	0.0869687	-0.971894	0.331104	0.99905	1059	centromere protein B	protein_coding
ENSG00000177946	CENPBD1P	342.868	0.121559	0.144108	0.843527	0.398934	0.99905	92806	CENPB DNA-binding domain containing 1, pseudogene	protein_coding
ENSG00000213753	CENPBD2P	1176.39	0.141226	0.0767537	1.83999	0.0657701	0.99905	65996	CENPB DNA-binding domains containing 2, pseudogene	pseudogene
ENSG00000145241	CENPC	2013.68	0.0366465	0.0820411	0.446684	0.655103	0.99905	1060	centromere protein C	protein_coding
ENSG00000138778	CENPE	4268.35	-0.0218638	0.0615474	-0.355236	0.722413	0.99905	1062	centromere protein E	protein_coding
ENSG00000117724	CENPF	15258	0.0284892	0.0504478	0.564727	0.57226	0.99905	1063	centromere protein F	protein_coding
ENSG00000153044	CENPH	924.164	0.183614	0.0838774	2.18907	0.0285915	0.678714	64946	centromere protein H	protein_coding
ENSG00000102384	CENPI	1261.55	-0.0697317	0.0828567	-0.841594	0.400015	0.99905	2491	centromere protein I	protein_coding
ENSG00000151849	CENPJ	1499.15	-0.121226	0.109386	-1.10825	0.267756	0.99905	55835	centromere protein J	protein_coding
ENSG00000123219	CENPK	2017.83	0.0584914	0.0954919	0.612527	0.540189	0.99905	64105	centromere protein K	protein_coding
ENSG00000120334	CENPL	1307.03	0.0275354	0.0826813	0.33303	0.739111	0.99905	91687	centromere protein L	protein_coding
ENSG00000100162	CENPM	779.211	0.0309723	0.0937267	0.330453	0.741058	0.99905	79019	centromere protein M	protein_coding
ENSG00000166451	CENPN	5210.13	0.0403494	0.0596266	0.676701	0.498596	0.99905	55839	centromere protein N	protein_coding
ENSG00000138092	CENPO	2533.91	0.0364672	0.0614573	0.593375	0.55293	0.99905	79172	centromere protein O	protein_coding
ENSG00000188312	CENPP	724.817	0.0502958	0.0914241	0.550138	0.582225	0.99905	401541	centromere protein P	protein_coding
ENSG00000031691	CENPQ	1974.18	0.00967046	0.0696764	0.138791	0.889615	0.99905	55166	centromere protein Q	protein_coding
ENSG00000175279	CENPS	279.318	0.0464606	0.148037	0.313844	0.753639	0.99905	378708	centromere protein S	protein_coding
ENSG00000102901	CENPT	1643.28	-0.058652	0.0740683	-0.791864	0.42844	0.99905	80152	centromere protein T	protein_coding
ENSG00000151725	CENPU	5493.62	0.0348963	0.0622734	0.560373	0.575225	0.99905	79682	centromere protein U	protein_coding
ENSG00000166582	CENPV	1738.19	-0.0215404	0.075016	-0.287144	0.774002	0.99905	201161	centromere protein V	protein_coding
ENSG00000203760	CENPW	648.102	-0.01168	0.0970296	-0.120376	0.904185	0.99905	387103	centromere protein W	protein_coding
ENSG00000169689	CENPX	854.741	0.0789636	0.0868273	0.909433	0.363122	0.99905	201254	centromere protein X	protein_coding
ENSG00000116198	CEP104	3007.98	-0.0185691	0.0641608	-0.289415	0.772264	0.99905	9731	centrosomal protein 104	protein_coding
ENSG00000154240	CEP112	658.825	0.0899369	0.095237	0.944349	0.344991	0.99905	201134	centrosomal protein 112	protein_coding
ENSG00000168944	CEP120	3188.54	0.0334688	0.0581349	0.575709	0.564812	0.99905	153241	centrosomal protein 120	protein_coding
ENSG00000110318	CEP126	622.423	0.0759774	0.100375	0.756933	0.44909	0.99905	57562	centrosomal protein 126	protein_coding
ENSG00000100629	CEP128	1018.13	-0.0404904	0.0822578	-0.492238	0.622551	0.99905	145508	centrosomal protein 128	protein_coding
ENSG00000141577	CEP131	1047.34	0.0129935	0.0802854	0.161841	0.871431	0.99905	22994	centrosomal protein 131	protein_coding
ENSG00000174799	CEP135	2037.56	0.00410314	0.069405	0.0591187	0.952858	0.99905	9662	centrosomal protein 135	protein_coding
ENSG00000114405	CEP15	608.107	-0.0682786	0.109217	-0.625163	0.531864	0.99905	57415	centrosomal protein 15	protein_coding
ENSG00000103995	CEP152	1489.63	-0.00861981	0.0731026	-0.117914	0.906136	0.99905	22995	centrosomal protein 152	protein_coding
ENSG00000135315	CEP162	1138.84	0.0347016	0.0906381	0.382859	0.701824	0.99905	22832	centrosomal protein 162	protein_coding
ENSG00000110274	CEP164	1723.77	0.00948949	0.0835067	0.113637	0.909525	0.99905	22897	centrosomal protein 164	protein_coding
ENSG00000143702	CEP170	5762.04	-0.0282311	0.0563519	-0.500979	0.616386	0.99905	9859	centrosomal protein 170	protein_coding
ENSG00000099814	CEP170B	6245.95	-0.0579132	0.0701575	-0.825474	0.409103	0.99905	283638	centrosomal protein 170B	protein_coding
ENSG00000174007	CEP19	97.2012	0.131817	0.232277	0.567499	0.570375	0.99905	84984	centrosomal protein 19	protein_coding
ENSG00000101639	CEP192	6056.69	0.0182386	0.0615471	0.296335	0.766974	0.99905	55125	centrosomal protein 192	protein_coding
ENSG00000133393	CEP20	3707.35	-0.00503758	0.0560994	-0.0897973	0.928448	0.99905	123811	centrosomal protein 20	protein_coding
ENSG00000126001	CEP250	2504.28	-0.0724812	0.0636377	-1.13897	0.254718	0.99905	11190	centrosomal protein 250	protein_coding
ENSG00000198707	CEP290	2039.83	-0.070451	0.0742174	-0.949252	0.342493	0.99905	80184	centrosomal protein 290	protein_coding
ENSG00000166004	CEP295	3244.84	-0.0608921	0.0801461	-0.759763	0.447396	0.99905	85459	centrosomal protein 295	protein_coding
ENSG00000178404	CEP295NL	59.2964	0.0119257	0.30133	0.0395769	0.96843	0.99905	100653515	CEP295 N-terminal like	protein_coding
ENSG00000135837	CEP350	7431.15	-0.0313594	0.0591255	-0.530387	0.595843	0.99905	9857	centrosomal protein 350	protein_coding
ENSG00000106477	CEP41	1009.64	0.012545	0.0871258	0.143987	0.885511	0.99905	95681	centrosomal protein 41	protein_coding
ENSG00000213066	CEP43	736.576	0.0498776	0.109372	0.456038	0.648363	0.99905	11116	centrosomal protein 43	protein_coding
ENSG00000164118	CEP44	1243.49	0.13806	0.0775296	1.78073	0.074956	0.99905	80817	centrosomal protein 44	protein_coding
ENSG00000138180	CEP55	6735.07	0.0471233	0.0512395	0.919666	0.357747	0.99905	55165	centrosomal protein 55	protein_coding
ENSG00000166037	CEP57	4203.35	0.0783288	0.0642051	1.21998	0.222474	0.99905	9702	centrosomal protein 57	protein_coding
ENSG00000183137	CEP57L1	1768.65	-0.0664146	0.074672	-0.889417	0.373779	0.99905	285753	centrosomal protein 57 like 1	protein_coding
ENSG00000182923	CEP63	786.157	0.0180494	0.0948756	0.190242	0.849119	0.99905	80254	centrosomal protein 63	protein_coding
ENSG00000011523	CEP68	1480.97	0.0290007	0.0711948	0.407343	0.683756	0.99905	23177	centrosomal protein 68	protein_coding
ENSG00000114107	CEP70	603.702	0.126449	0.0986705	1.28153	0.200008	0.99905	80321	centrosomal protein 70	protein_coding
ENSG00000112877	CEP72	928.001	-0.0826507	0.0958959	-0.86188	0.388754	0.99905	55722	centrosomal protein 72	protein_coding
ENSG00000101624	CEP76	897.261	0.0267696	0.0857424	0.31221	0.754881	0.99905	79959	centrosomal protein 76	protein_coding
ENSG00000148019	CEP78	4929.41	0.00155403	0.0556854	0.0279073	0.977736	0.99905	84131	centrosomal protein 78	protein_coding
ENSG00000173588	CEP83	1184.85	-0.0769681	0.117511	-0.654987	0.512476	0.99905	51134	centrosomal protein 83	protein_coding
ENSG00000130695	CEP85	2685.03	0.00397709	0.0658619	0.0603853	0.951849	0.99905	64793	centrosomal protein 85	protein_coding
ENSG00000111860	CEP85L	1821.83	-0.090256	0.0673393	-1.34032	0.180142	0.99905	387119	centrosomal protein 85 like	protein_coding
ENSG00000121289	CEP89	1450.66	0.0107677	0.0744262	0.144676	0.884967	0.99905	84902	centrosomal protein 89	protein_coding
ENSG00000258890	CEP95	2228.86	0.0766129	0.106563	0.718945	0.472175	0.99905	90799	centrosomal protein 95	protein_coding
ENSG00000182504	CEP97	3616.35	-0.0515609	0.0748791	-0.688589	0.491082	0.99905	79598	centrosomal protein 97	protein_coding
ENSG00000134255	CEPT1	2128.11	-0.0854893	0.0819055	-1.04376	0.296598	0.99905	10390	choline/ethanolamine phosphotransferase 1	protein_coding
ENSG00000167123	CERCAM	2089.84	0.0608458	0.10842	0.561203	0.574659	0.99905	51148	cerebral endothelial cell adhesion molecule	protein_coding
ENSG00000100422	CERK	1698.65	0.0670121	0.0683992	0.979721	0.327224	0.99905	64781	ceramide kinase	protein_coding
ENSG00000188452	CERKL	1030.51	-0.031509	0.12076	-0.260922	0.794153	0.99905	375298	ceramide kinase like	protein_coding
ENSG00000143418	CERS2	8733.95	0.0351519	0.0544228	0.645904	0.518341	0.99905	29956	ceramide synthase 2	protein_coding
ENSG00000139624	CERS5	1332.28	-0.0443809	0.0872934	-0.508411	0.611165	0.99905	91012	ceramide synthase 5	protein_coding
ENSG00000172292	CERS6	4583.55	-0.0898478	0.0557305	-1.61218	0.106922	0.99905	253782	ceramide synthase 6	protein_coding
ENSG00000113163	CERT1	5356.67	-0.0840885	0.059326	-1.4174	0.156367	0.99905	10087	ceramide transporter 1	protein_coding
ENSG00000172831	CES2	1816.13	0.0504354	0.102934	0.489977	0.62415	0.99905	8824	carboxylesterase 2	protein_coding
ENSG00000172828	CES3	126.352	-0.00753681	0.208945	-0.0360708	0.971226	0.99905	23491	carboxylesterase 3	protein_coding
ENSG00000147400	CETN2	764.053	-0.0728857	0.107117	-0.680429	0.496233	0.99905	1069	centrin 2	protein_coding
ENSG00000153140	CETN3	535.969	0.0124448	0.104244	0.119382	0.904973	0.99905	1070	centrin 3	protein_coding
ENSG00000196118	CFAP119	55.3109	0.384686	0.294722	1.30525	0.191808	0.99905	90835	cilia and flagella associated protein 119	protein_coding
ENSG00000188931	CFAP126	362.289	-0.035164	0.13864	-0.253636	0.799777	0.99905	257177	cilia and flagella associated protein 126	protein_coding
ENSG00000160401	CFAP157	190.115	-0.0800589	0.17984	-0.445168	0.656199	0.99905	286207	cilia and flagella associated protein 157	protein_coding
ENSG00000070761	CFAP20	1656.96	0.0192364	0.0816869	0.23549	0.813829	0.99905	29105	cilia and flagella associated protein 20	protein_coding
ENSG00000163689	CFAP20DC	559.198	-0.138145	0.101951	-1.35501	0.175413	0.99905	200844	CFAP20 domain containing	protein_coding
ENSG00000163075	CFAP221	501.82	0.152058	0.10764	1.41265	0.157759	0.99905	200373	cilia and flagella associated protein 221	protein_coding
ENSG00000158023	CFAP251	1215.53	-0.0555774	0.0793536	-0.700377	0.483692	0.99905	144406	cilia and flagella associated protein 251	protein_coding
ENSG00000159079	CFAP298	928.586	-0.073551	0.0926644	-0.793734	0.42735	0.99905	56683	cilia and flagella associated protein 298	protein_coding
ENSG00000137691	CFAP300	47.6918	0.0857077	0.32643	0.26256	0.792889	0.99905	85016	cilia and flagella associated protein 300	protein_coding
ENSG00000163001	CFAP36	641.989	-0.0578055	0.105753	-0.546607	0.584649	0.99905	112942	cilia and flagella associated protein 36	protein_coding
ENSG00000160226	CFAP410	399.476	0.00374374	0.130018	0.028794	0.977029	0.99905	755	cilia and flagella associated protein 410	protein_coding
ENSG00000156172	CFAP418	825.499	-0.0592778	0.0900184	-0.658508	0.510212	0.99905	157657	cilia and flagella associated protein 418	protein_coding
ENSG00000197748	CFAP43	89.9424	0.0233173	0.241097	0.0967134	0.922954	0.99905	80217	cilia and flagella associated protein 43	protein_coding
ENSG00000206530	CFAP44	680.765	-0.043708	0.152906	-0.28585	0.774993	0.99905	55779	cilia and flagella associated protein 44	protein_coding
ENSG00000171811	CFAP46	154.083	0.109833	0.199803	0.549708	0.58252	0.99905	54777	cilia and flagella associated protein 46	protein_coding
ENSG00000166596	CFAP52	106.449	0.0537289	0.224125	0.239727	0.810542	0.99905	146845	cilia and flagella associated protein 52	protein_coding
ENSG00000188596	CFAP54	87.2146	0.0378426	0.240706	0.157215	0.875075	0.99905	144535	cilia and flagella associated protein 54	protein_coding
ENSG00000243710	CFAP57	67.3547	-0.496334	0.26949	-1.84175	0.0655114	0.99905	149465	cilia and flagella associated protein 57	protein_coding
ENSG00000137720	CFAP68	743.257	-0.0182275	0.104568	-0.174312	0.86162	0.99905	64776	cilia and flagella associated protein 68	protein_coding
ENSG00000105792	CFAP69	140.88	-0.144227	0.213483	-0.675588	0.499302	0.99905	79846	cilia and flagella associated protein 69	protein_coding
ENSG00000156042	CFAP70	52.0034	0.000554536	0.327496	0.00169326	0.998649	0.999798	118491	cilia and flagella associated protein 70	protein_coding
ENSG00000183833	CFAP91	50.6388	0.239109	0.376338	0.635357	0.525195	0.99905	89876	cilia and flagella associated protein 91	protein_coding
ENSG00000164323	CFAP97	6876.63	-0.0332843	0.0520876	-0.639005	0.522819	0.99905	57587	cilia and flagella associated protein 97	protein_coding
ENSG00000243649	CFB	217.672	0.0215668	0.185293	0.116393	0.907341	0.99905	629	complement factor B	protein_coding
ENSG00000197766	CFD	57.9386	0.0751123	0.288486	0.260367	0.79458	0.99905	1675	complement factor D	protein_coding
ENSG00000153774	CFDP1	1176.53	0.0347628	0.0997561	0.348478	0.727481	0.99905	10428	craniofacial development protein 1	protein_coding
ENSG00000000971	CFH	220.454	0.0624864	0.155187	0.402652	0.687204	0.99905	3075	complement factor H	protein_coding
ENSG00000205403	CFI	307.474	-0.291186	0.290021	-1.00402	0.31537	0.99905	3426	complement factor I	protein_coding
ENSG00000172757	CFL1	23489.5	0.0503997	0.0913277	0.551856	0.581047	0.99905	1072	cofilin 1	protein_coding
ENSG00000165410	CFL2	5078.4	-0.0111974	0.0706105	-0.15858	0.874	0.99905	1073	cofilin 2	protein_coding
ENSG00000003402	CFLAR	7614.72	0.0312138	0.074948	0.416473	0.677064	0.99905	8837	CASP8 and FADD like apoptosis regulator	protein_coding
ENSG00000226312	CFLAR-AS1	191.266	-0.165315	0.202647	-0.815778	0.414627	0.99905	65072	CFLAR antisense RNA 1	antisense
ENSG00000126759	CFP	44.4997	-0.256388	0.351797	-0.728794	0.466127	0.99905	5199	complement factor properdin	protein_coding
ENSG00000164430	CGAS	4171.87	-0.0832364	0.0743964	-1.11882	0.263216	0.99905	115004	cyclic GMP-AMP synthase	protein_coding
ENSG00000196337	CGB7	410.951	-0.215119	0.198988	-1.08107	0.279667	0.99905	94027	chorionic gonadotropin subunit beta 7	protein_coding
ENSG00000213030	CGB8	91.0811	-0.318688	0.245393	-1.29868	0.194053	0.99905	94115	chorionic gonadotropin subunit beta 8	protein_coding
ENSG00000163320	CGGBP1	4489.1	0.0904117	0.0553342	1.63392	0.102275	0.99905	8545	CGG triplet repeat binding protein 1	protein_coding
ENSG00000143375	CGN	650.019	0.0727731	0.0959874	0.758153	0.44836	0.99905	57530	cingulin	protein_coding
[truncated: 13,054 more rows]

## Sheet: Top 500 features
ensembl_id	baseMean	log2FoldChange	lfcSE	stat	pvalue	padj	symbol	entrez	name	biotype
ENSG00000210082	4081.81	-1.25873	0.0640339	-19.6573	5.01125e-86	7.54343e-82				Mt_rRNA
ENSG00000243151	1088.14	1.83388	0.106996	17.1396	7.51501e-66	5.65617e-62				miRNA
ENSG00000117525	2582	-0.859123	0.0633113	-13.5698	6.04675e-42	2.27554e-38	F3	2152	coagulation factor III, tissue factor	protein_coding
ENSG00000138675	1980.79	-0.924045	0.0680683	-13.5753	5.61317e-42	2.27554e-38	FGF5	2250	fibroblast growth factor 5	protein_coding
ENSG00000130164	5516.51	0.695151	0.0549616	12.6479	1.14851e-36	3.45771e-33	LDLR	3949	low density lipoprotein receptor	protein_coding
ENSG00000154734	18333.5	-0.523288	0.0475467	-11.0058	3.58382e-28	8.99121e-25	ADAMTS1	9510	ADAM metallopeptidase with thrombospondin type 1 motif 1	protein_coding
ENSG00000118503	2013.86	-0.726491	0.0671024	-10.8266	2.57497e-27	5.53729e-24	TNFAIP3	7128	TNF alpha induced protein 3	protein_coding
ENSG00000118523	27322.7	-0.487591	0.046465	-10.4937	9.23177e-26	1.73707e-22	CCN2	1490	cellular communication network factor 2	protein_coding
ENSG00000144583	1098.92	-0.819896	0.0808535	-10.1405	3.65178e-24	6.10781e-21	MARCHF4	57574	membrane associated ring-CH-type finger 4	protein_coding
ENSG00000105810	43935.4	-0.427451	0.0453791	-9.41954	4.53052e-21	6.81979e-18	CDK6	1021	cyclin dependent kinase 6	protein_coding
ENSG00000171617	3630.91	-0.502422	0.057136	-8.79344	1.45054e-18	1.98499e-15	ENC1	8507	ectodermal-neural cortex 1	protein_coding
ENSG00000185760	1196.56	-0.677253	0.0782146	-8.65891	4.76295e-18	5.68588e-15	KCNQ5	56479	potassium voltage-gated channel subfamily Q member 5	protein_coding
ENSG00000198911	4117.12	0.48631	0.0561856	8.65543	4.91041e-18	5.68588e-15	SREBF2	6721	sterol regulatory element binding transcription factor 2	protein_coding
ENSG00000183598	2483.1	0.537519	0.0628316	8.55492	1.17952e-17	1.26823e-14	H3C13	653604	H3 clustered histone 13	protein_coding
ENSG00000186480	1491.84	0.595627	0.0721359	8.25701	1.49365e-16	1.49893e-13	INSIG1	3638	insulin induced gene 1	protein_coding
ENSG00000107984	1564.35	-0.588285	0.07199	-8.17175	3.03936e-16	2.85947e-13	DKK1	22943	dickkopf WNT signaling pathway inhibitor 1	protein_coding
ENSG00000078401	245.053	-1.23568	0.152764	-8.08884	6.02339e-16	5.33353e-13	EDN1	1906	endothelin 1	protein_coding
ENSG00000148677	1857.56	-0.529188	0.0672625	-7.8675	3.6179e-15	3.02557e-12	ANKRD1	27063	ankyrin repeat domain 1	protein_coding
ENSG00000167680	521.407	0.840899	0.107227	7.84222	4.42661e-15	3.50704e-12	SEMA6B	10501	semaphorin 6B	protein_coding
ENSG00000128512	3766.08	-0.436318	0.0571322	-7.63698	2.22378e-14	1.67373e-11	DOCK4	9732	dedicator of cytokinesis 4	protein_coding
ENSG00000041982	2993.49	-0.454334	0.0595612	-7.62803	2.38373e-14	1.70868e-11	TNC	3371	tenascin C	protein_coding
ENSG00000115414	93439	-0.339157	0.0448112	-7.56859	3.77304e-14	2.58162e-11	FN1	2335	fibronectin 1	protein_coding
ENSG00000117228	2216.07	-0.483828	0.0640915	-7.54901	4.38577e-14	2.87039e-11	GBP1	2633	guanylate binding protein 1	protein_coding
ENSG00000145012	34671.4	-0.335063	0.045621	-7.34449	2.06552e-13	1.29551e-10	LPP	4026	LIM domain containing preferred translocation partner in lipoma	protein_coding
ENSG00000113356	3809.47	-0.412394	0.0565251	-7.29577	2.96953e-13	1.78801e-10	POLR3G	10622	RNA polymerase III subunit G	protein_coding
ENSG00000156140	12414.2	0.336277	0.0482459	6.97006	3.16803e-12	1.83417e-09	ADAMTS3	9508	ADAM metallopeptidase with thrombospondin type 1 motif 3	protein_coding
ENSG00000165732	32934.3	-0.305363	0.0440518	-6.93192	4.15157e-12	2.31458e-09	DDX21	9188	DExD-box helicase 21	protein_coding
ENSG00000049130	4152.9	-0.379811	0.0556785	-6.8215	9.00939e-12	4.84351e-09	KITLG	4254	KIT ligand	protein_coding
ENSG00000118263	4483.14	-0.368327	0.054999	-6.69698	2.12775e-11	1.10445e-08	KLF7	8609	KLF transcription factor 7	protein_coding
ENSG00000131016	19736.9	-0.313697	0.0469547	-6.68084	2.37581e-11	1.1921e-08	AKAP12	9590	A-kinase anchoring protein 12	protein_coding
ENSG00000122786	7675.52	-0.332391	0.0507208	-6.55335	5.62623e-11	2.73199e-08	CALD1	800	caldesmon 1	protein_coding
ENSG00000154127	9306.56	-0.324068	0.0496331	-6.52927	6.6092e-11	3.10901e-08	UBASH3B	84959	ubiquitin associated and SH3 domain containing B	protein_coding
ENSG00000019549	1059.11	-0.515728	0.0804539	-6.41024	1.45293e-10	6.62758e-08	SNAI2	6591	snail family transcriptional repressor 2	protein_coding
ENSG00000139926	13609.6	-0.295759	0.0479676	-6.16581	7.01218e-10	3.10454e-07	FRMD6	122786	FERM domain containing 6	protein_coding
ENSG00000197646	978.429	-0.507808	0.082781	-6.13436	8.55025e-10	3.67734e-07	PDCD1LG2	80380	programmed cell death 1 ligand 2	protein_coding
ENSG00000118515	1604.03	-0.424834	0.070101	-6.06031	1.35861e-09	5.68089e-07	SGK1	6446	serum/glucocorticoid regulated kinase 1	protein_coding
ENSG00000139278	4175.86	-0.33315	0.0554627	-6.00674	1.89292e-09	7.5078e-07	GLIPR1	11010	GLI pathogenesis related 1	protein_coding
ENSG00000178726	770.796	-0.543321	0.090455	-6.00654	1.89528e-09	7.5078e-07	THBD	7056	thrombomodulin	protein_coding
ENSG00000135905	1560.33	-0.421402	0.0707517	-5.95606	2.58386e-09	9.97304e-07	DOCK10	55619	dedicator of cytokinesis 10	protein_coding
ENSG00000206538	266.024	-0.831513	0.14288	-5.81965	5.89696e-09	2.21917e-06	VGLL3	389136	vestigial like family member 3	protein_coding
ENSG00000101187	3252.84	-0.330358	0.058324	-5.66418	1.4773e-08	5.42386e-06	SLCO4A1	28231	solute carrier organic anion transporter family member 4A1	protein_coding
ENSG00000235884	619.417	-0.5515	0.0984836	-5.59992	2.14451e-08	7.68603e-06				lincRNA
ENSG00000182132	1476.31	0.399901	0.0717148	5.57627	2.45731e-08	8.60229e-06	KCNIP1	30820	potassium voltage-gated channel interacting protein 1	protein_coding
ENSG00000134668	629.412	-0.544607	0.0977927	-5.569	2.56207e-08	8.7652e-06	SPOCD1	90853	SPOC domain containing 1	protein_coding
ENSG00000101825	444.885	-0.629937	0.113366	-5.55666	2.74979e-08	9.19837e-06	MXRA5	25878	matrix remodeling associated 5	protein_coding
ENSG00000118985	31038.2	-0.252194	0.0460581	-5.47557	4.36103e-08	1.4271e-05	ELL2	22936	elongation factor for RNA polymerase II 2	protein_coding
ENSG00000139289	2553.68	-0.335883	0.0616669	-5.44673	5.13043e-08	1.64316e-05	PHLDA1	22822	pleckstrin homology like domain family A member 1	protein_coding
ENSG00000135111	2134.95	-0.348099	0.064576	-5.39054	7.02458e-08	2.20294e-05	TBX3	6926	T-box transcription factor 3	protein_coding
ENSG00000235823	148.361	0.996431	0.188043	5.29894	1.16475e-07	3.57816e-05	OLMALINC	90271	oligodendrocyte maturation-associated long intergenic non-coding RNA	processed_transcript
ENSG00000129317	3911.12	-0.297774	0.0564133	-5.27844	1.30285e-07	3.92235e-05	PUS7L	83448	pseudouridine synthase 7 like	protein_coding
ENSG00000259758	15722.3	-0.249827	0.0475525	-5.2537	1.4907e-07	4.3999e-05				lincRNA
ENSG00000113739	3658.48	-0.298986	0.0570534	-5.24045	1.60184e-07	4.637e-05	STC2	8614	stanniocalcin 2	protein_coding
ENSG00000162849	652.458	-0.499537	0.0962847	-5.18813	2.1242e-07	6.03312e-05	KIF26B	55083	kinesin family member 26B	protein_coding
ENSG00000033867	4795.31	-0.281143	0.0543934	-5.1687	2.35733e-07	6.57128e-05	SLC4A7	9497	solute carrier family 4 member 7	protein_coding
ENSG00000067064	2928.22	0.30769	0.059684	5.15532	2.53201e-07	6.92988e-05	IDI1	3422	isopentenyl-diphosphate delta isomerase 1	protein_coding
ENSG00000138413	2006.07	0.337164	0.0656063	5.1392	2.75911e-07	7.41659e-05	IDH1	3417	isocitrate dehydrogenase (NADP(+)) 1	protein_coding
ENSG00000135870	8923.46	-0.248637	0.049788	-4.99391	5.91688e-07	0.000156257	RC3H1	149041	ring finger and CCCH-type domains 1	protein_coding
ENSG00000146072	8282.19	-0.246543	0.0502549	-4.90585	9.3023e-07	0.000241427	TNFRSF21	27242	TNF receptor superfamily member 21	protein_coding
ENSG00000163694	1952.1	0.322606	0.0660364	4.88528	1.03281e-06	0.000263508	RBM47	54502	RNA binding motif protein 47	protein_coding
ENSG00000148848	1670.05	-0.338234	0.0693027	-4.88054	1.05797e-06	0.000265426	ADAM12	8038	ADAM metallopeptidase domain 12	protein_coding
ENSG00000120549	3476.46	0.278944	0.0576463	4.83889	1.30566e-06	0.000322198	KIAA1217	56243	KIAA1217	protein_coding
ENSG00000134955	1107.11	-0.381711	0.0792183	-4.81848	1.44659e-06	0.000351217	SLC37A2	219855	solute carrier family 37 member 2	protein_coding
ENSG00000145681	6069.1	0.250229	0.0521929	4.7943	1.63242e-06	0.000383951	HAPLN1	1404	hyaluronan and proteoglycan link protein 1	protein_coding
ENSG00000163171	11799.2	-0.232674	0.04852	-4.79542	1.62334e-06	0.000383951	CDC42EP3	10602	CDC42 effector protein 3	protein_coding
ENSG00000196730	11998.3	0.231958	0.0484877	4.78385	1.71966e-06	0.000398247	DAPK1	1612	death associated protein kinase 1	protein_coding
ENSG00000104833	395.686	0.565799	0.118407	4.77844	1.7666e-06	0.000402919	TUBB4A	10382	tubulin beta 4A class IVa	protein_coding
ENSG00000105048	441.622	-0.565437	0.119488	-4.73217	2.22129e-06	0.000499062	TNNT1	7138	troponin T1, slow skeletal type	protein_coding
ENSG00000261609	5066.8	-0.251032	0.0536335	-4.6805	2.86172e-06	0.000633492	GAN	8139	gigaxonin	protein_coding
ENSG00000076716	975.916	0.382969	0.08233	4.65163	3.29319e-06	0.000718441	GPC4	2239	glypican 4	protein_coding
ENSG00000198846	683.297	-0.433705	0.0944939	-4.58977	4.43736e-06	0.000954223	TOX	9760	thymocyte selection associated high mobility group box	protein_coding
ENSG00000144810	10972.1	0.220502	0.0487033	4.52746	5.96973e-06	0.00126567	COL8A1	1295	collagen type VIII alpha 1 chain	protein_coding
ENSG00000035403	22238.2	-0.210725	0.0466617	-4.51602	6.30136e-06	0.0013097	VCL	7414	vinculin	protein_coding
ENSG00000152402	1004.9	-0.368935	0.0817252	-4.51434	6.35143e-06	0.0013097	GUCY1A2	2977	guanylate cyclase 1 soluble subunit alpha 2	protein_coding
ENSG00000126878	8644.95	0.2242	0.0499852	4.48532	7.2805e-06	0.00148099	AIF1L	83543	allograft inflammatory factor 1 like	protein_coding
ENSG00000177374	189.702	-0.73764	0.165887	-4.44665	8.72201e-06	0.00175057	HIC1	3090	HIC ZBTB transcriptional repressor 1	protein_coding
ENSG00000112159	12469.9	-0.201723	0.0455208	-4.43145	9.36032e-06	0.00185396	MDN1	23195	midasin AAA ATPase 1	protein_coding
ENSG00000109133	16063.4	-0.209382	0.0474274	-4.4148	1.01103e-05	0.00193497	TMEM33	55161	transmembrane protein 33	protein_coding
ENSG00000143797	3863.51	-0.249439	0.0564453	-4.41913	9.90994e-06	0.00193497	MBOAT2	129642	membrane bound O-acyltransferase domain containing 2	protein_coding
ENSG00000166833	4486.42	-0.287541	0.0651453	-4.41385	1.0155e-05	0.00193497	NAV2	89797	neuron navigator 2	protein_coding
ENSG00000143126	3686.22	0.250017	0.0569183	4.39255	1.12027e-05	0.00210793	CELSR2	1952	cadherin EGF LAG seven-pass G-type receptor 2	protein_coding
ENSG00000134070	581.913	-0.439723	0.100674	-4.36777	1.25519e-05	0.00233264	IRAK2	3656	interleukin 1 receptor associated kinase 2	protein_coding
ENSG00000107745	3479	0.248618	0.0575003	4.32377	1.53387e-05	0.00281578	MICU1	10367	mitochondrial calcium uptake 1	protein_coding
ENSG00000162511	355.334	-0.581567	0.135056	-4.30611	1.66154e-05	0.00301339	LAPTM5	7805	lysosomal protein transmembrane 5	protein_coding
ENSG00000123505	15889.7	-0.191006	0.0446525	-4.27761	1.88913e-05	0.00338537	AMD1	262	adenosylmethionine decarboxylase 1	protein_coding
ENSG00000130522	7928.62	0.2142	0.0504508	4.24571	2.17901e-05	0.0038589	JUND	3727	JunD proto-oncogene, AP-1 transcription factor subunit	protein_coding
ENSG00000092421	5189.4	0.242434	0.0576436	4.20573	2.6024e-05	0.00455511	SEMA6A	57556	semaphorin 6A	protein_coding
ENSG00000141682	2774.27	-0.253889	0.0604078	-4.20292	2.63495e-05	0.00455907	PMAIP1	5366	phorbol-12-myristate-13-acetate-induced protein 1	protein_coding
ENSG00000112245	24972.9	-0.193321	0.0462778	-4.1774	2.94859e-05	0.00496245	PTP4A1	7803	protein tyrosine phosphatase 4A1	protein_coding
ENSG00000134755	1967.43	0.275	0.0658527	4.17599	2.96699e-05	0.00496245	DSC2	1824	desmocollin 2	protein_coding
ENSG00000161791	5082.31	-0.224552	0.0537182	-4.18018	2.91277e-05	0.00496245	FMNL3	91010	formin like 3	protein_coding
ENSG00000115339	1430.89	-0.300893	0.0725219	-4.149	3.33925e-05	0.00552371	GALNT3	2591	polypeptide N-acetylgalactosaminyltransferase 3	protein_coding
ENSG00000118596	2652.41	-0.250903	0.0610251	-4.11147	3.93144e-05	0.0064326	SLC16A7	9194	solute carrier family 16 member 7	protein_coding
ENSG00000127329	580.133	-0.415643	0.101164	-4.1086	3.98069e-05	0.00644315	PTPRB	5787	protein tyrosine phosphatase receptor type B	protein_coding
ENSG00000105767	743.999	0.386957	0.0945251	4.09369	4.24558e-05	0.0067988	CADM4	199731	cell adhesion molecule 4	protein_coding
ENSG00000135698	1551.07	-0.283945	0.0694863	-4.08635	4.38216e-05	0.00694365	MPHOSPH6	10200	M-phase phosphoprotein 6	protein_coding
ENSG00000154556	533.106	0.423148	0.103837	4.0751	4.59955e-05	0.00721219	SORBS2	8470	sorbin and SH3 domain containing 2	protein_coding
ENSG00000178695	1948.6	-0.284054	0.0698955	-4.06397	4.82443e-05	0.00748682	KCTD12	115207	potassium channel tetramerization domain containing 12	protein_coding
ENSG00000127946	709.736	0.375896	0.0928145	4.04997	5.12242e-05	0.00786813	HIP1	3092	huntingtin interacting protein 1	protein_coding
ENSG00000113249	23297.2	0.187211	0.0464656	4.02901	5.60112e-05	0.00834788	HAVCR1	26762	hepatitis A virus cellular receptor 1	protein_coding
ENSG00000128849	1589.47	0.282473	0.0700964	4.02977	5.58313e-05	0.00834788	CGNL1	84952	cingulin like 1	protein_coding
ENSG00000170545	1009.3	-0.328634	0.0815093	-4.03186	5.53367e-05	0.00834788	SMAGP	57228	small cell adhesion glycoprotein	protein_coding
ENSG00000123095	363.537	-0.495356	0.123058	-4.02539	5.68819e-05	0.00839455	BHLHE41	79365	basic helix-loop-helix family member e41	protein_coding
ENSG00000010292	10283.9	0.197611	0.0491644	4.01938	5.83504e-05	0.00844566	NCAPD2	9918	non-SMC condensin I complex subunit D2	protein_coding
ENSG00000159399	1329.34	-0.312708	0.0777671	-4.02109	5.79303e-05	0.00844566	HK2	3099	hexokinase 2	protein_coding
ENSG00000164061	453.573	-0.446303	0.111205	-4.01333	5.98689e-05	0.00858291	BSN	8927	bassoon presynaptic cytomatrix protein	protein_coding
ENSG00000170745	358.532	0.493148	0.123244	4.0014	6.29695e-05	0.00894227	KCNS3	3790	potassium voltage-gated channel modifier subfamily S member 3	protein_coding
ENSG00000121579	26289.3	-0.184051	0.0462769	-3.97717	6.97404e-05	0.00981124	NAA50	80218	N-alpha-acetyltransferase 50, NatE catalytic subunit	protein_coding
ENSG00000162407	744.095	-0.405096	0.102092	-3.96794	7.24961e-05	0.0101045	PLPP3	8613	phospholipid phosphatase 3	protein_coding
ENSG00000121361	123.719	0.797836	0.201915	3.95134	7.77138e-05	0.0107323	KCNJ8	3764	potassium inwardly rectifying channel subfamily J member 8	protein_coding
ENSG00000257742	3226.26	-0.229912	0.0584096	-3.93621	8.27787e-05	0.0113279				lincRNA
ENSG00000103942	2062.79	-0.25618	0.0651993	-3.92918	8.52364e-05	0.0115591	HOMER2	9455	homer scaffold protein 2	protein_coding
ENSG00000254300	899.89	0.332682	0.0847547	3.92524	8.66433e-05	0.011645	LINC01111	101926978	long intergenic non-protein coding RNA 1111	lincRNA
ENSG00000187678	862.915	-0.391168	0.099866	-3.91693	8.96855e-05	0.0119472	SPRY4	81848	sprouty RTK signaling antagonist 4	protein_coding
ENSG00000174136	2298.46	-0.246836	0.0632898	-3.90009	9.61568e-05	0.0126969	RGMB	285704	repulsive guidance molecule BMP co-receptor b	protein_coding
ENSG00000137962	40790.4	-0.177039	0.0455091	-3.89019	0.000100164	0.013111	ARHGAP29	9411	Rho GTPase activating protein 29	protein_coding
ENSG00000197705	82.9016	0.95559	0.245956	3.88521	0.000102243	0.0132677	KLHL14	57565	kelch like family member 14	protein_coding
ENSG00000204267	9680.72	-0.191268	0.0494082	-3.87117	0.000108314	0.0139354	TAP2	6891	transporter 2, ATP binding cassette subfamily B member	protein_coding
ENSG00000088387	4280.82	-0.213488	0.0552522	-3.86388	0.000111599	0.0142365	DOCK9	23348	dedicator of cytokinesis 9	protein_coding
ENSG00000197601	6881.28	-0.18992	0.0492584	-3.85559	0.000115451	0.0146041	FAR1	84188	fatty acyl-CoA reductase 1	protein_coding
ENSG00000222414	5055.51	0.312448	0.0811222	3.85157	0.000117363	0.0147222	RNU2-59P	106480223	RNA, U2 small nuclear 59, pseudogene	snRNA
ENSG00000160703	2029.97	0.251206	0.0653273	3.84534	0.000120386	0.0149767	NLRX1	79671	NLR family member X1	protein_coding
ENSG00000133107	1538.94	-0.272067	0.0708849	-3.83816	0.000123962	0.0152951	TRPC4	7223	transient receptor potential cation channel subfamily C member 4	protein_coding
ENSG00000046889	1488.07	-0.274706	0.0716271	-3.83523	0.000125448	0.0153526	PREX2	80243	phosphatidylinositol-3,4,5-trisphosphate dependent Rac exchange factor 2	protein_coding
ENSG00000173166	3399.14	-0.220819	0.0576285	-3.83176	0.000127229	0.015445	RAPH1	65059	Ras association (RalGDS/AF-6) and pleckstrin homology domains 1	protein_coding
ENSG00000169047	4093.36	-0.213284	0.0557474	-3.8259	0.000130295	0.0156906	IRS1	3667	insulin receptor substrate 1	protein_coding
ENSG00000161040	444.081	0.44159	0.115746	3.81517	0.000136088	0.0162582	FBXL13	222235	F-box and leucine rich repeat protein 13	protein_coding
ENSG00000123983	4883	0.333761	0.0875994	3.81008	0.000138921	0.0164594	ACSL3	2181	acyl-CoA synthetase long chain family member 3	protein_coding
ENSG00000140465	291.853	0.515737	0.135441	3.80784	0.000140187	0.0164594	CYP1A1	1543	cytochrome P450 family 1 subfamily A member 1	protein_coding
ENSG00000164741	15098.7	-0.181239	0.0476154	-3.80632	0.000141053	0.0164594	DLC1	10395	DLC1 Rho GTPase activating protein	protein_coding
ENSG00000171791	1736.98	0.258715	0.0682213	3.79229	0.000149262	0.0172834	BCL2	596	BCL2 apoptosis regulator	protein_coding
ENSG00000163513	6645.47	-0.195175	0.0516515	-3.77868	0.00015766	0.0181165	TGFBR2	7048	transforming growth factor beta receptor 2	protein_coding
ENSG00000205413	5993.34	-0.243775	0.0645934	-3.77399	0.000160657	0.018321	SAMD9	54809	sterile alpha motif domain containing 9	protein_coding
ENSG00000163811	8885.62	-0.217857	0.0579405	-3.76	0.00016991	0.0191467	WDR43	23160	WD repeat domain 43	protein_coding
ENSG00000166272	2604.98	0.230148	0.0612222	3.75922	0.000170442	0.0191467	WBP1L	54838	WW domain binding protein 1 like	protein_coding
ENSG00000134001	17428.7	-0.179037	0.0484938	-3.69195	0.000222537	0.0248137	EIF2S1	1965	eukaryotic translation initiation factor 2 subunit alpha	protein_coding
ENSG00000174233	2042.3	0.239707	0.0652243	3.67513	0.000237733	0.0263132	ADCY6	112	adenylate cyclase 6	protein_coding
ENSG00000146676	8675.08	-0.182381	0.0499445	-3.65168	0.000260534	0.0286264	PURB	5814	purine rich element binding protein B	protein_coding
ENSG00000115415	60665.1	0.164646	0.0451864	3.64371	0.000268735	0.0293135	STAT1	6772	signal transducer and activator of transcription 1	protein_coding
ENSG00000167106	1249.18	0.27479	0.0756374	3.63299	0.000280151	0.0303389	EEIG1	399665	estrogen-induced osteoclastogenesis regulator 1	protein_coding
ENSG00000129757	953.791	0.364706	0.100887	3.61501	0.00030034	0.032293	CDKN1C	1028	cyclin dependent kinase inhibitor 1C	protein_coding
ENSG00000162522	5178.31	-0.200098	0.0553917	-3.61242	0.000303354	0.0323857	NHSL3	57648	NHS like 3	protein_coding
ENSG00000069020	790.852	-0.320292	0.0891256	-3.59372	0.000325995	0.0343161	MAST4	375449	microtubule associated serine/threonine kinase family member 4	protein_coding
ENSG00000105971	8361.28	-0.180434	0.050204	-3.59402	0.000325611	0.0343161	CAV2	858	caveolin 2	protein_coding
ENSG00000055163	3995.71	0.198672	0.0559118	3.55331	0.000380415	0.0392534	CYFIP2	26999	cytoplasmic FMR1 interacting protein 2	protein_coding
ENSG00000110092	17257.4	-0.358969	0.101062	-3.55197	0.000382355	0.0392534	CCND1	595	cyclin D1	protein_coding
ENSG00000182287	2175.8	-0.227805	0.064178	-3.54958	0.000385851	0.0392534	AP1S2	8905	adaptor related protein complex 1 subunit sigma 2	protein_coding
ENSG00000197614	1373.32	-0.260608	0.0734208	-3.54952	0.000385937	0.0392534	MFAP5	8076	microfibril associated protein 5	protein_coding
ENSG00000205339	19836.5	-0.166369	0.0468063	-3.55441	0.000378823	0.0392534	IPO7	10527	importin 7	protein_coding
ENSG00000163110	5044.12	-0.189765	0.0537314	-3.53173	0.000412857	0.0417097	PDLIM5	10611	PDZ and LIM domain 5	protein_coding
ENSG00000172927	791.907	-0.368027	0.104311	-3.52817	0.00041845	0.0419929	MYEOV	26579	myeloma overexpressed	protein_coding
ENSG00000157106	24570.7	-0.182854	0.0521463	-3.50656	0.000453935	0.0452522	SMG1	23049	SMG1 nonsense mediated mRNA decay associated PI3K related kinase	protein_coding
ENSG00000072071	750.537	0.316318	0.090752	3.48552	0.000491188	0.0484492	ADGRL1	22859	adhesion G protein-coupled receptor L1	protein_coding
ENSG00000123908	6951.3	-0.190282	0.0546516	-3.48172	0.000498196	0.0484492	AGO2	27161	argonaute RISC catalytic component 2	protein_coding
ENSG00000127334	7657.63	-0.167913	0.0482319	-3.48136	0.000498879	0.0484492	DYRK2	8445	dual specificity tyrosine phosphorylation regulated kinase 2	protein_coding
ENSG00000148082	768.865	-0.313491	0.0900472	-3.48141	0.00049879	0.0484492	SHC3	53358	SHC adaptor protein 3	protein_coding
ENSG00000112893	10617.7	-0.170055	0.0489486	-3.47416	0.000512454	0.0489389	MAN2A1	4124	mannosidase alpha class 2A member 1	protein_coding
ENSG00000138018	6646.83	-0.178662	0.0513996	-3.47594	0.00050907	0.0489389	SELENOI	85465	selenoprotein I	protein_coding
ENSG00000141738	632.458	0.341299	0.0982572	3.47352	0.000513675	0.0489389	GRB7	2886	growth factor receptor bound protein 7	protein_coding
ENSG00000171310	1947.33	-0.321595	0.0926643	-3.47053	0.000519426	0.0491756	CHST11	50515	carbohydrate sulfotransferase 11	protein_coding
ENSG00000166900	3518.1	0.214525	0.0618628	3.46776	0.000524825	0.0493762	STX3	6809	syntaxin 3	protein_coding
ENSG00000073350	370.381	0.419835	0.12128	3.46169	0.000536802	0.0501893	LLGL2	3993	LLGL scribble cell polarity complex component 2	protein_coding
ENSG00000159792	1593.86	0.241958	0.0700515	3.45401	0.000552323	0.0510069	PSKH1	5681	protein serine kinase H1	protein_coding
ENSG00000240583	56.8345	1.02934	0.297891	3.45542	0.000549427	0.0510069	AQP1	358	aquaporin 1 (Colton blood group)	protein_coding
ENSG00000106546	5401.68	-0.182925	0.0532966	-3.43221	0.000598694	0.05429	AHR	196	aryl hydrocarbon receptor	protein_coding
ENSG00000116133	18219.2	0.183499	0.053448	3.43323	0.000596436	0.05429	DHCR24	1718	24-dehydrocholesterol reductase	protein_coding
ENSG00000149577	1992.56	0.225429	0.0656579	3.43339	0.000596082	0.05429	SIDT2	51092	SID1 transmembrane family member 2	protein_coding
ENSG00000132953	13517.5	-0.15473	0.0451668	-3.42574	0.00061313	0.0552487	XPO4	64328	exportin 4	protein_coding
ENSG00000175063	5547.69	0.181119	0.0528938	3.4242	0.000616607	0.0552487	UBE2C	11065	ubiquitin conjugating enzyme E2 C	protein_coding
ENSG00000143164	4971.65	0.18389	0.0537855	3.41896	0.000628618	0.0559917	DCAF6	55827	DDB1 and CUL4 associated factor 6	protein_coding
ENSG00000114166	501.664	0.36426	0.106597	3.41716	0.000632781	0.0560309	KAT2B	8850	lysine acetyltransferase 2B	protein_coding
ENSG00000136826	1103.65	-0.269182	0.0789953	-3.40756	0.000655458	0.057364	KLF4	9314	KLF transcription factor 4	protein_coding
ENSG00000169439	4515.26	0.186421	0.0546999	3.40806	0.000654257	0.057364	SDC2	6383	syndecan 2	protein_coding
ENSG00000152223	12529	-0.164056	0.0482574	-3.39959	0.00067486	0.0587206	EPG5	57724	ectopic P-granules 5 autophagy tethering factor	protein_coding
ENSG00000123689	574.595	-0.465317	0.137057	-3.39506	0.00068613	0.0590189	G0S2	50486	G0/G1 switch 2	protein_coding
ENSG00000168591	1978.48	0.223349	0.0657648	3.39618	0.000683325	0.0590189	TMUB2	79089	transmembrane and ubiquitin like domain containing 2	protein_coding
ENSG00000166851	8001.26	0.17084	0.0504284	3.38778	0.000704608	0.0601861	PLK1	5347	polo like kinase 1	protein_coding
ENSG00000214078	4898.62	0.182748	0.0539625	3.38658	0.000707695	0.0601861	CPNE1	8904	copine 1	protein_coding
ENSG00000177707	5269.87	-0.180218	0.0533134	-3.38035	0.000723925	0.0612205	NECTIN3	25945	nectin cell adhesion molecule 3	protein_coding
ENSG00000049759	12029.1	0.165949	0.0491186	3.37855	0.000728702	0.0612802	NEDD4L	23327	NEDD4 like E3 ubiquitin protein ligase	protein_coding
ENSG00000157064	202.549	-0.537802	0.159833	-3.36477	0.000766067	0.0637105	NMNAT2	23057	nicotinamide nucleotide adenylyltransferase 2	protein_coding
ENSG00000163938	7307.9	-0.16834	0.0500185	-3.36555	0.000763919	0.0637105	GNL3	26354	G protein nucleolar 3	protein_coding
ENSG00000156113	1721.7	-0.231994	0.0690468	-3.35995	0.000779566	0.064477	KCNMA1	3778	potassium calcium-activated channel subfamily M alpha 1	protein_coding
ENSG00000163735	1006	-0.40005	0.119169	-3.35699	0.000787948	0.0648141	CXCL5	6374	C-X-C motif chemokine ligand 5	protein_coding
ENSG00000178826	477.916	0.365091	0.108974	3.35026	0.000807366	0.0660504	TMEM139	135932	transmembrane protein 139	protein_coding
ENSG00000088756	926.805	0.280164	0.0838239	3.3423	0.000830877	0.0676065	ARHGAP28	79822	Rho GTPase activating protein 28	protein_coding
ENSG00000196535	2063.59	0.217227	0.0650361	3.3401	0.000837495	0.0677786	MYO18A	399687	myosin XVIIIA	protein_coding
ENSG00000146038	4280.15	0.182174	0.0545986	3.33661	0.000848059	0.0682665	DCDC2	51473	doublecortin domain containing 2	protein_coding
ENSG00000113790	1320.35	0.246467	0.0742596	3.31899	0.000903423	0.07227	EHHADH	1962	enoyl-CoA hydratase and 3-hydroxyacyl CoA dehydrogenase	protein_coding
ENSG00000198728	3370.92	0.191716	0.0577847	3.31777	0.000907396	0.07227	LDB1	8861	LIM domain binding 1	protein_coding
ENSG00000146278	2425.86	0.280493	0.0846253	3.31453	0.000917968	0.0727272	PNRC1	10957	proline rich nuclear receptor coactivator 1	protein_coding
ENSG00000172893	3090.34	0.200104	0.0605664	3.30388	0.000953578	0.0751529	DHCR7	1717	7-dehydrocholesterol reductase	protein_coding
ENSG00000143457	2566.61	0.202932	0.0614924	3.30011	0.000966472	0.0757724	GOLPH3L	55204	golgi phosphoprotein 3 like	protein_coding
ENSG00000204176	1489.85	-0.235746	0.0714894	-3.29764	0.000974997	0.0760447	SYT15	83849	synaptotagmin 15	protein_coding
ENSG00000006432	3600.85	-0.187765	0.0571062	-3.288	0.00100903	0.0782932	MAP3K9	4293	mitogen-activated protein kinase kinase kinase 9	protein_coding
ENSG00000135365	1238.84	0.249061	0.0758379	3.28412	0.00102302	0.0789718	PHF21A	51317	PHD finger protein 21A	protein_coding
ENSG00000139266	875.906	0.304077	0.0927666	3.27787	0.00104592	0.0799202	MARCHF9	92979	membrane associated ring-CH-type finger 9	protein_coding
ENSG00000163293	984.711	-0.269374	0.0821491	-3.27909	0.00104143	0.0799202	NIPAL1	152519	NIPA like domain containing 1	protein_coding
ENSG00000177169	1402.58	0.238343	0.0728152	3.27326	0.00106317	0.0808274	ULK1	8408	unc-51 like autophagy activating kinase 1	protein_coding
ENSG00000147130	4959.93	0.187548	0.0573942	3.26772	0.00108419	0.0820117	ZMYM3	9203	zinc finger MYM-type containing 3	protein_coding
ENSG00000114450	6846.73	-0.167807	0.0513893	-3.2654	0.00109311	0.0822294	GNB4	59345	G protein subunit beta 4	protein_coding
ENSG00000141448	333.94	-0.415376	0.127292	-3.26318	0.0011017	0.0822294	GATA6	2627	GATA binding protein 6	protein_coding
ENSG00000158258	1083	0.298304	0.0914279	3.26273	0.00110346	0.0822294	CLSTN2	64084	calsyntenin 2	protein_coding
ENSG00000172175	12725.3	-0.157008	0.0482161	-3.25634	0.0011286	0.0836887	MALT1	10892	MALT1 paracaspase	protein_coding
ENSG00000152061	3702.23	0.184595	0.0567383	3.25344	0.00114016	0.0841318	RABGAP1L	9910	RAB GTPase activating protein 1 like	protein_coding
ENSG00000072657	411.101	-0.377006	0.116131	-3.24639	0.00116878	0.0854059	TRHDE	29953	thyrotropin releasing hormone degrading enzyme	protein_coding
ENSG00000153048	1752.46	0.221032	0.0680778	3.24676	0.00116728	0.0854059	CARHSP1	23589	calcium regulated heat stable protein 1	protein_coding
ENSG00000164176	30128.8	0.148772	0.0459089	3.24059	0.00119284	0.0867433	EDIL3	10085	EGF like repeats and discoidin domains 3	protein_coding
ENSG00000268006	590.303	0.320781	0.0996118	3.22031	0.0012805	0.0926703	PTOV1-AS1	100506033	PTOV1 antisense RNA 1	antisense
ENSG00000104369	2326.06	-0.207373	0.0644883	-3.21567	0.00130142	0.0937333	JPH1	56704	junctophilin 1	protein_coding
ENSG00000117305	450.984	0.357778	0.111527	3.208	0.00133664	0.0944858	HMGCL	3155	3-hydroxy-3-methylglutaryl-CoA lyase	protein_coding
ENSG00000134107	1439.47	0.230869	0.0719271	3.20976	0.00132846	0.0944858	BHLHE40	8553	basic helix-loop-helix family member e40	protein_coding
ENSG00000146733	776.385	0.287128	0.089506	3.20792	0.00133698	0.0944858	PSPH	5723	phosphoserine phosphatase	protein_coding
ENSG00000198087	20744.7	-0.149898	0.0467158	-3.20872	0.00133328	0.0944858	CD2AP	23607	CD2 associated protein	protein_coding
ENSG00000178878	466.414	0.369287	0.115301	3.20282	0.00136089	0.0952812	APOLD1	81575	apolipoprotein L domain containing 1	protein_coding
ENSG00000189410	944.573	-0.264087	0.0824455	-3.20317	0.00135922	0.0952812	SH2D5	400745	SH2 domain containing 5	protein_coding
ENSG00000129595	1276.63	0.242579	0.0760441	3.18998	0.00142282	0.0991563	EPB41L4A	64097	erythrocyte membrane protein band 4.1 like 4A	protein_coding
ENSG00000120333	769.886	0.286115	0.0897712	3.18716	0.00143679	0.0996681	MRPS14	63931	mitochondrial ribosomal protein S14	protein_coding
ENSG00000113070	2106.88	-0.280222	0.0881879	-3.17756	0.00148522	0.102187	HBEGF	1839	heparin binding EGF like growth factor	protein_coding
ENSG00000164442	31635.2	0.145822	0.0458954	3.17727	0.00148668	0.102187	CITED2	10370	Cbp/p300 interacting transactivator with Glu/Asp rich carboxy-terminal domain 2	protein_coding
ENSG00000102189	6120.11	-0.165701	0.0522448	-3.17163	0.00151586	0.10325	EEA1	8411	early endosome antigen 1	protein_coding
ENSG00000149531	479.737	0.344252	0.108535	3.17179	0.001515	0.10325				protein_coding
ENSG00000065526	12887.4	-0.152703	0.0481681	-3.1702	0.00152332	0.103291	SPEN	23013	spen family transcriptional repressor	protein_coding
ENSG00000151327	1964.3	-0.208202	0.0659974	-3.15469	0.00160666	0.108453	FAM177A1	283635	family with sequence similarity 177 member A1	protein_coding
ENSG00000100150	983.845	0.258366	0.0820557	3.14866	0.00164019	0.110222	DEPDC5	9681	DEP domain containing 5, GATOR1 subcomplex subunit	protein_coding
ENSG00000106089	264.209	-0.447434	0.142224	-3.14597	0.00165534	0.110746	STX1A	6804	syntaxin 1A	protein_coding
ENSG00000166548	738.063	0.286118	0.0912369	3.13599	0.00171276	0.114081	TK2	7084	thymidine kinase 2	protein_coding
ENSG00000177732	3093.34	0.184251	0.0589186	3.12721	0.00176474	0.117024	SOX12	6666	SRY-box transcription factor 12	protein_coding
ENSG00000171451	961.335	-0.259055	0.0829083	-3.1246	0.00178046	0.117549	DSEL	92126	dermatan sulfate epimerase like	protein_coding
ENSG00000129128	30983.7	-0.152713	0.0489757	-3.11814	0.00181996	0.119633	SPCS3	60559	signal peptidase complex subunit 3	protein_coding
ENSG00000156017	3005.23	-0.184517	0.0592056	-3.11655	0.00182979	0.119756	CARNMT1	138199	carnosine N-methyltransferase 1	protein_coding
ENSG00000117174	6828.1	-0.159925	0.0513819	-3.11247	0.00185527	0.11986	ZNHIT6	54680	zinc finger HIT-type containing 6	protein_coding
ENSG00000141668	176.16	0.528677	0.169767	3.11413	0.00184488	0.11986	CBLN2	147381	cerebellin 2 precursor	protein_coding
ENSG00000258586	439.404	0.350366	0.112553	3.11289	0.00185263	0.11986	LINC02274	100506498	long intergenic non-protein coding RNA 2274	lincRNA
ENSG00000076382	6877.91	0.159592	0.0513453	3.10822	0.00188221	0.120055	SPAG5	10615	sperm associated antigen 5	protein_coding
ENSG00000167548	14100.3	-0.148763	0.0478571	-3.10847	0.00188057	0.120055	KMT2D	8085	lysine methyltransferase 2D	protein_coding
ENSG00000177409	2874.07	-0.195252	0.0628173	-3.10826	0.00188194	0.120055	SAMD9L	219285	sterile alpha motif domain containing 9 like	protein_coding
ENSG00000109738	1504.12	0.257727	0.0829889	3.10556	0.00189918	0.120626	GLRB	2743	glycine receptor beta	protein_coding
ENSG00000196850	5256.55	-0.159352	0.0513488	-3.10333	0.00191357	0.121029	PPTC7	160760	protein phosphatase targeting COQ7	protein_coding
ENSG00000139613	6195.62	0.161301	0.0520534	3.09877	0.00194329	0.122395	SMARCC2	6601	SWI/SNF related, matrix associated, actin dependent regulator of chromatin subfamily c member 2	protein_coding
ENSG00000137700	2046.24	0.201554	0.0651517	3.09361	0.00197739	0.124024	SLC37A4	2542	solute carrier family 37 member 4	protein_coding
ENSG00000177425	11934.7	-0.149694	0.0484641	-3.08875	0.00200998	0.125544	PAWR	5074	pro-apoptotic WT1 regulator	protein_coding
ENSG00000145734	9274.98	-0.150375	0.048779	-3.08278	0.00205079	0.12729	BDP1	55814	B double prime 1, subunit of RNA polymerase III transcription initiation factor IIIB	protein_coding
ENSG00000152056	1156.41	-0.239414	0.0776765	-3.08219	0.00205483	0.12729	AP1S3	130340	adaptor related protein complex 1 subunit sigma 3	protein_coding
ENSG00000182752	469.035	-0.338081	0.109756	-3.0803	0.00206796	0.127578	PAPPA	5069	pappalysin 1	protein_coding
ENSG00000165323	1601.02	-0.225814	0.0734895	-3.07274	0.00212106	0.13032	FAT3	120114	FAT atypical cadherin 3	protein_coding
ENSG00000138061	583.927	0.306617	0.0999138	3.06881	0.0021491	0.131234	CYP1B1	1545	cytochrome P450 family 1 subfamily B member 1	protein_coding
ENSG00000175040	139.061	-0.62207	0.202746	-3.06822	0.00215337	0.131234	CHST2	9435	carbohydrate sulfotransferase 2	protein_coding
ENSG00000101384	3273.81	-0.22576	0.0738325	-3.05773	0.00223023	0.13537	JAG1	182	jagged canonical Notch ligand 1	protein_coding
ENSG00000168495	2043.31	-0.198918	0.0652404	-3.049	0.00229606	0.138806	POLR3D	661	RNA polymerase III subunit D	protein_coding
ENSG00000138378	1059.07	0.259188	0.0851796	3.04284	0.00234355	0.14111	STAT4	6775	signal transducer and activator of transcription 4	protein_coding
ENSG00000072954	225.419	0.460687	0.151482	3.04119	0.00235643	0.14132	TMEM38A	79041	transmembrane protein 38A	protein_coding
ENSG00000187720	830.636	-0.265664	0.087438	-3.03832	0.00237903	0.141734	THSD4	79875	thrombospondin type 1 domain containing 4	protein_coding
ENSG00000242419	82.4858	-0.749814	0.246818	-3.03792	0.00238217	0.141734	PCDHGC4	56098	protocadherin gamma subfamily C, 4	protein_coding
ENSG00000177106	6159.19	0.157306	0.0520538	3.02198	0.00251127	0.148827	EPS8L2	64787	EPS8 like 2	protein_coding
ENSG00000272405	615.306	0.296094	0.0980476	3.0199	0.00252858	0.149265				antisense
ENSG00000145824	59.4211	0.868645	0.287886	3.01732	0.00255018	0.149952	CXCL14	9547	C-X-C motif chemokine ligand 14	protein_coding
ENSG00000100330	3553.01	0.171899	0.0570649	3.01234	0.00259245	0.151845	MTMR3	8897	myotubularin related protein 3	protein_coding
ENSG00000103888	90.8342	-0.707821	0.235513	-3.00545	0.00265191	0.152947	CEMIP	57214	cell migration inducing hyaluronidase 1	protein_coding
ENSG00000135148	1470.92	0.243393	0.0809755	3.00576	0.00264921	0.152947	TRAFD1	10906	TRAF-type zinc finger domain containing 1	protein_coding
ENSG00000163814	11611.2	-0.164562	0.0547279	-3.00692	0.00263911	0.152947	CDCP1	64866	CUB domain containing protein 1	protein_coding
ENSG00000227825	662.702	0.286048	0.095158	3.00603	0.00264679	0.152947	SLC9A7P1	121456	solute carrier family 9 member 7 pseudogene 1	pseudogene
ENSG00000148218	801.651	0.26579	0.0884731	3.00419	0.00266286	0.152992	ALAD	210	aminolevulinate dehydratase	protein_coding
ENSG00000151914	19002.5	-0.135461	0.0451962	-2.99718	0.00272488	0.155389	DST	667	dystonin	protein_coding
ENSG00000187239	2767.49	0.192228	0.064137	2.99714	0.00272522	0.155389	FNBP1	23048	formin binding protein 1	protein_coding
ENSG00000077312	5655.94	0.157919	0.0527908	2.99142	0.00277685	0.157736	SNRPA	6626	small nuclear ribonucleoprotein polypeptide A	protein_coding
ENSG00000197429	796.133	0.264487	0.0887274	2.98089	0.00287413	0.162647	IPP	3652	intracisternal A particle-promoted polypeptide	protein_coding
ENSG00000083312	30522	-0.130277	0.0437457	-2.97805	0.00290092	0.162939	TNPO1	3842	transportin 1	protein_coding
ENSG00000103249	3113.23	0.175125	0.0588041	2.9781	0.00290037	0.162939	CLCN7	1186	chloride voltage-gated channel 7	protein_coding
ENSG00000168374	13197.6	-0.142978	0.0480552	-2.97529	0.00292715	0.163801	ARF4	378	ADP ribosylation factor 4	protein_coding
ENSG00000243444	110.969	-0.632366	0.212623	-2.97412	0.00293832	0.163817				protein_coding
ENSG00000082397	23007	0.13633	0.0458855	2.97108	0.00296751	0.164834	EPB41L3	23136	erythrocyte membrane protein band 4.1 like 3	protein_coding
ENSG00000146955	117.711	0.610579	0.205637	2.96921	0.00298565	0.165232	RAB19	401409	RAB19, member RAS oncogene family	protein_coding
ENSG00000111615	3682.16	-0.1639	0.0552735	-2.96525	0.00302441	0.165551	KRR1	11103	KRR1 small subunit processome component homolog	protein_coding
ENSG00000185818	180.372	0.498119	0.167923	2.96636	0.00301349	0.165551	NAT8L	339983	N-acetyltransferase 8 like	protein_coding
ENSG00000197442	920.461	-0.246934	0.0832219	-2.96717	0.00300552	0.165551	MAP3K5	4217	mitogen-activated protein kinase kinase kinase 5	protein_coding
ENSG00000155903	2984.27	-0.176086	0.0594333	-2.96275	0.00304902	0.166293	RASA2	5922	RAS p21 protein activator 2	protein_coding
ENSG00000139182	2313.03	0.203494	0.0687476	2.96002	0.0030762	0.16717	CLSTN3	9746	calsyntenin 3	protein_coding
ENSG00000143303	510.27	0.312824	0.105742	2.95837	0.0030927	0.167462	METTL25B	51093	methyltransferase like 25B	protein_coding
ENSG00000112200	12289.7	-0.139504	0.0471965	-2.95581	0.0031185	0.167803	ZNF451	26036	zinc finger protein 451	protein_coding
ENSG00000125398	285.896	-0.426804	0.144522	-2.95321	0.00314484	0.167803	SOX9	6662	SRY-box transcription factor 9	protein_coding
ENSG00000143363	2424.19	0.18428	0.0623763	2.95432	0.00313361	0.167803	PRUNE1	58497	prune exopolyphosphatase 1	protein_coding
ENSG00000149948	14911.2	-0.250145	0.0847303	-2.95224	0.00315473	0.167803	HMGA2	8091	high mobility group AT-hook 2	protein_coding
ENSG00000181634	95.3924	-0.682782	0.231098	-2.95451	0.00313165	0.167803	TNFSF15	9966	TNF superfamily member 15	protein_coding
ENSG00000108854	5302.4	-0.156518	0.0532971	-2.93671	0.00331715	0.175821	SMURF2	64750	SMAD specific E3 ubiquitin protein ligase 2	protein_coding
ENSG00000260000	238.819	0.43085	0.147395	2.92309	0.00346578	0.183054				antisense
ENSG00000012983	6175.16	-0.151812	0.0521492	-2.91111	0.0036015	0.188241	MAP4K5	11183	mitogen-activated protein kinase kinase kinase kinase 5	protein_coding
ENSG00000104687	3511.01	0.16707	0.0573496	2.91318	0.00357766	0.188241	GSR	2936	glutathione-disulfide reductase	protein_coding
ENSG00000198252	6216.88	-0.151548	0.052048	-2.9117	0.0035947	0.188241	STYX	6815	serine/threonine/tyrosine interacting protein	protein_coding
ENSG00000174130	1145.26	0.227475	0.0782398	2.90741	0.00364438	0.189168	TLR6	10333	toll like receptor 6	protein_coding
ENSG00000178209	43577.5	-0.191707	0.0659283	-2.90781	0.00363972	0.189168	PLEC	5339	plectin	protein_coding
ENSG00000135821	2823.46	0.174645	0.0601319	2.90436	0.00368006	0.189712	GLUL	2752	glutamate-ammonia ligase	protein_coding
ENSG00000158793	1017.48	0.235508	0.0810791	2.90467	0.00367636	0.189712	NIT1	4817	nitrilase 1	protein_coding
ENSG00000153317	39686.3	-0.122367	0.0422849	-2.89387	0.00380524	0.195496	ASAP1	50807	ArfGAP with SH3 domain, ankyrin repeat and PH domain 1	protein_coding
ENSG00000169504	40790.9	-0.163092	0.0563861	-2.89242	0.00382284	0.195732	CLIC4	25932	chloride intracellular channel 4	protein_coding
ENSG00000121753	795.676	0.265533	0.091944	2.88798	0.00387721	0.197843	ADGRB2	576	adhesion G protein-coupled receptor B2	protein_coding
ENSG00000088899	931.845	0.240518	0.0833746	2.88479	0.00391674	0.199065	LZTS3	9762	leucine zipper tumor suppressor family member 3	protein_coding
ENSG00000110955	25914.1	0.133725	0.0463692	2.88392	0.00392761	0.199065	ATP5F1B	506	ATP synthase F1 subunit beta	protein_coding
ENSG00000107554	4423.32	-0.157901	0.0548379	-2.87942	0.00398411	0.200927	DNMBP	23268	dynamin binding protein	protein_coding
ENSG00000152256	3389.68	-0.166342	0.0578016	-2.87782	0.0040044	0.200927	PDK1	5163	pyruvate dehydrogenase kinase 1	protein_coding
ENSG00000169855	183.806	0.47904	0.166443	2.8781	0.00400082	0.200927	ROBO1	6091	roundabout guidance receptor 1	protein_coding
ENSG00000143553	1046.82	0.230825	0.0803067	2.87429	0.00404939	0.20251	SNAPIN	23557	SNAP associated protein	protein_coding
ENSG00000160285	2441.73	0.17894	0.0623009	2.87218	0.00407647	0.203189	LSS	4047	lanosterol synthase	protein_coding
ENSG00000135316	30325.1	-0.131676	0.0459011	-2.8687	0.00412167	0.204764	SYNCRIP	10492	synaptotagmin binding cytoplasmic RNA interacting protein	protein_coding
ENSG00000075218	3931.13	0.160757	0.0561355	2.86374	0.00418671	0.206631	GTSE1	51512	G2 and S-phase expressed 1	protein_coding
ENSG00000118193	4496.55	0.156724	0.0547118	2.86455	0.00417609	0.206631	KIF14	9928	kinesin family member 14	protein_coding
ENSG00000170293	110.11	0.608095	0.212819	2.85734	0.00427213	0.209474	CMTM8	152189	CKLF like MARVEL transmembrane domain containing 8	protein_coding
ENSG00000211459	2573.74	-0.842088	0.294606	-2.85835	0.00425849	0.209474				Mt_rRNA
ENSG00000164331	665.464	0.270992	0.0949954	2.85268	0.00433521	0.211191	ANKRA2	57763	ankyrin repeat family A member 2	protein_coding
ENSG00000183853	19128.2	0.146185	0.0512435	2.85276	0.00433412	0.211191	KIRREL1	55243	kirre like nephrin family adhesion molecule 1	protein_coding
ENSG00000196950	20314.9	-0.146589	0.0514686	-2.84812	0.00439788	0.213553	SLC39A10	57181	solute carrier family 39 member 10	protein_coding
ENSG00000130766	2508.51	0.176953	0.0622162	2.84417	0.00445274	0.215521	SESN2	83667	sestrin 2	protein_coding
ENSG00000119714	309.5	-0.377236	0.132698	-2.84283	0.00447149	0.215599	GPR68	8111	G protein-coupled receptor 68	protein_coding
ENSG00000133030	24340.1	-0.199449	0.0701945	-2.84138	0.00449191	0.215599	MPRIP	23164	myosin phosphatase Rho interacting protein	protein_coding
ENSG00000140044	249.607	0.410406	0.144459	2.84099	0.00449732	0.215599	JDP2	122953	Jun dimerization protein 2	protein_coding
ENSG00000150281	251.255	0.408537	0.14398	2.83746	0.00454745	0.21731	CTF1	1489	cardiotrophin 1	protein_coding
ENSG00000143390	3017.27	0.167631	0.0591983	2.83169	0.00463023	0.220566	RFX5	5993	regulatory factor X5	protein_coding
ENSG00000090861	9370.74	0.139975	0.0495109	2.82715	0.00469638	0.222305	AARS1	16	alanyl-tRNA synthetase 1	protein_coding
ENSG00000156510	626.859	0.274879	0.0972625	2.82616	0.00471104	0.222305	HKDC1	80201	hexokinase domain containing 1	protein_coding
ENSG00000196935	9286.12	-0.143197	0.0506674	-2.82622	0.00471013	0.222305	SRGAP1	57522	SLIT-ROBO Rho GTPase activating protein 1	protein_coding
ENSG00000213240	2876.4	-0.169352	0.0599466	-2.82505	0.00472726	0.222373				protein_coding
ENSG00000136295	6974.55	0.144702	0.051272	2.82225	0.00476887	0.223632	TTYH3	80727	tweety family member 3	protein_coding
ENSG00000161642	840.848	0.280793	0.0996268	2.81845	0.00482558	0.225588	ZNF385A	25946	zinc finger protein 385A	protein_coding
ENSG00000168172	7747.96	-0.142386	0.0506426	-2.81158	0.0049299	0.229752	HOOK3	84376	hook microtubule tethering protein 3	protein_coding
ENSG00000111653	438.238	0.316493	0.112738	2.80733	0.00499539	0.232085	ING4	51147	inhibitor of growth family member 4	protein_coding
ENSG00000111266	1478.43	0.200774	0.0716393	2.80257	0.00506978	0.234816	DUSP16	80824	dual specificity phosphatase 16	protein_coding
ENSG00000068366	6685.01	-0.144462	0.051574	-2.80106	0.00509356	0.235194	ACSL4	2182	acyl-CoA synthetase long chain family member 4	protein_coding
ENSG00000092036	811.263	0.26074	0.0931957	2.79777	0.00514563	0.235432	HAUS4	54930	HAUS augmin like complex subunit 4	protein_coding
ENSG00000166741	8651.78	0.140018	0.0500186	2.79932	0.00512111	0.235432	NNMT	4837	nicotinamide N-methyltransferase	protein_coding
ENSG00000270696	1165.38	-0.216719	0.0774535	-2.79806	0.00514106	0.235432				antisense
ENSG00000172667	3541.26	-0.159409	0.0573118	-2.78143	0.00541198	0.246868	ZMAT3	64393	zinc finger matrin-type 3	protein_coding
ENSG00000178409	1691.82	-0.197683	0.0711494	-2.77842	0.00546243	0.248417	BEND3	57673	BEN domain containing 3	protein_coding
ENSG00000121274	2851.68	-0.169279	0.0610334	-2.77355	0.0055448	0.251216	TENT4B	64282	terminal nucleotidyltransferase 4B	protein_coding
ENSG00000272711	50.842	-0.898049	0.323876	-2.77282	0.00555736	0.251216				lincRNA
ENSG00000132670	6483.3	0.143203	0.051685	2.77069	0.00559369	0.252101	PTPRA	5786	protein tyrosine phosphatase receptor type A	protein_coding
ENSG00000225442	80.5025	-0.690012	0.249583	-2.76466	0.0056982	0.256045				antisense
ENSG00000134690	5779.6	0.145071	0.0525913	2.75846	0.0058075	0.259377	CDCA8	55143	cell division cycle associated 8	protein_coding
ENSG00000137764	676.461	0.260309	0.0944148	2.75708	0.00583194	0.259377	MAP2K5	5607	mitogen-activated protein kinase kinase 5	protein_coding
ENSG00000170571	1481.58	-0.19767	0.0717091	-2.75656	0.00584128	0.259377	EMB	133418	embigin	protein_coding
ENSG00000172264	1269.31	0.207367	0.0751729	2.75853	0.00580624	0.259377	MACROD2	140733	mono-ADP ribosylhydrolase 2	protein_coding
ENSG00000108256	27855.7	-0.119925	0.0435576	-2.75325	0.00590062	0.259713	NUFIP2	57532	nuclear FMR1 interacting protein 2	protein_coding
ENSG00000115446	1610.94	0.192213	0.0697939	2.75401	0.00588698	0.259713	UNC50	25972	unc-50 inner nuclear membrane RNA binding protein	protein_coding
ENSG00000150893	3367.97	0.159389	0.0578581	2.75482	0.00587239	0.259713	FREM2	341640	FRAS1 related extracellular matrix 2	protein_coding
ENSG00000255112	1920.08	0.182507	0.0663915	2.74895	0.00597865	0.262381	CHMP1B	57132	charged multivesicular body protein 1B	protein_coding
ENSG00000115760	13269.6	-0.132008	0.0480585	-2.74681	0.00601773	0.263328	BIRC6	57448	baculoviral IAP repeat containing 6	protein_coding
ENSG00000105204	543.692	0.2858	0.104234	2.7419	0.00610852	0.265949	DYRK1B	9149	dual specificity tyrosine phosphorylation regulated kinase 1B	protein_coding
ENSG00000180672	616.405	-0.287716	0.104942	-2.74166	0.00611295	0.265949				pseudogene
ENSG00000131730	114.842	-0.572699	0.209015	-2.73998	0.00614422	0.266539	CKMT2	1160	creatine kinase, mitochondrial 2	protein_coding
ENSG00000183741	5281.51	0.168997	0.0617006	2.73899	0.0061628	0.266576	CBX6	23466	chromobox 6	protein_coding
ENSG00000125966	1661.23	0.18929	0.0691517	2.73732	0.00619426	0.267026	MMP24	10893	matrix metallopeptidase 24	protein_coding
ENSG00000164104	6508.27	0.14157	0.0517329	2.73655	0.00620868	0.267026	HMGB2	3148	high mobility group box 2	protein_coding
ENSG00000087303	297.934	-0.369702	0.135154	-2.73541	0.00623031	0.267194	NID2	22795	nidogen 2	protein_coding
ENSG00000167925	146.242	0.505552	0.185207	2.72965	0.0063401	0.271129	GHDC	84514	GH3 domain containing	protein_coding
ENSG00000146267	520.16	0.285452	0.104818	2.72332	0.00646293	0.275319	FAXC	84553	failed axon connections homolog, metaxin like GST domain containing	protein_coding
ENSG00000187713	1664.48	0.188198	0.0691212	2.72272	0.00647465	0.275319	TMEM203	94107	transmembrane protein 203	protein_coding
ENSG00000273062	63.0261	-0.766361	0.281581	-2.72164	0.00649591	0.275445				antisense
ENSG00000111711	3891.92	-0.152948	0.0562405	-2.71953	0.00653741	0.276426	GOLT1B	51026	golgi transport 1B	protein_coding
ENSG00000166450	1101.76	-0.214511	0.0789658	-2.71651	0.00659745	0.278183	PRTG	283659	protogenin	protein_coding
ENSG00000147364	834.655	0.236512	0.0871188	2.71482	0.00663111	0.278822	FBXO25	26260	F-box protein 25	protein_coding
ENSG00000105325	3029.71	0.160423	0.0591532	2.712	0.00668796	0.280428	FZR1	51343	fizzy and cell division cycle 20 related 1	protein_coding
ENSG00000148498	9052.56	0.134219	0.0497016	2.70049	0.00692368	0.289506	PARD3	56288	par-3 family cell polarity regulator	protein_coding
ENSG00000104853	7408.35	0.137172	0.0508675	2.69666	0.00700392	0.29205	CLPTM1	1209	CLPTM1 regulator of GABA type A receptor forward trafficking	protein_coding
ENSG00000197603	5359.88	-0.137386	0.0510383	-2.69181	0.00710646	0.294693	CPLANE1	65250	ciliogenesis and planar polarity effector complex subunit 1	protein_coding
ENSG00000203832	662.762	-0.256535	0.0952721	-2.69266	0.00708853	0.294693				protein_coding
ENSG00000139370	2952.57	-0.159944	0.0595632	-2.68529	0.00724672	0.299684	SLC15A4	121260	solute carrier family 15 member 4	protein_coding
ENSG00000256802	116.863	0.553734	0.206309	2.684	0.00727469	0.300016	LCIIAR	100130111	lung cancer immune cell infiltration associated lncRNA	antisense
ENSG00000100522	7299.79	-0.16494	0.0614961	-2.68212	0.00731578	0.300886	GNPNAT1	64841	glucosamine-phosphate N-acetyltransferase 1	protein_coding
ENSG00000198440	604.454	-0.265098	0.0988833	-2.68092	0.00734211	0.301147	ZNF583	147949	zinc finger protein 583	protein_coding
ENSG00000171045	475.527	0.291148	0.108677	2.67901	0.00738403	0.302043	TSNARE1	203062	t-SNARE domain containing 1	protein_coding
ENSG00000184349	5456.83	-0.141926	0.0530563	-2.67502	0.00747256	0.304836	EFNA5	1946	ephrin A5	protein_coding
ENSG00000116701	177.679	-0.452838	0.169481	-2.6719	0.00754221	0.306846	NCF2	4688	neutrophil cytosolic factor 2	protein_coding
ENSG00000130340	5896.36	0.139786	0.052422	2.66655	0.00766344	0.310937	SNX9	51429	sorting nexin 9	protein_coding
ENSG00000177494	2021.09	0.183213	0.0687448	2.66512	0.00769612	0.311424	ZBED2	79413	zinc finger BED-type containing 2	protein_coding
ENSG00000078124	3883.61	-0.149692	0.05627	-2.66025	0.00780835	0.315118	ACER3	55331	alkaline ceramidase 3	protein_coding
ENSG00000129933	3145.46	0.156012	0.0587434	2.65581	0.00791172	0.318436	MAU2	23383	MAU2 sister chromatid cohesion factor	protein_coding
ENSG00000112031	1881.54	-0.177223	0.0667872	-2.65355	0.00796496	0.319724	MTRF1L	54516	mitochondrial translation release factor 1 like	protein_coding
ENSG00000117505	11044.1	-0.129295	0.0487895	-2.65005	0.00804808	0.321787	DR1	1810	down-regulator of transcription 1	protein_coding
ENSG00000262468	55.9731	0.783846	0.295838	2.64958	0.00805911	0.321787				lincRNA
ENSG00000112773	951.353	-0.224111	0.0847729	-2.64366	0.0082015	0.324599	TENT5A	55603	terminal nucleotidyltransferase 5A	protein_coding
ENSG00000128059	6060.94	-0.138162	0.0522515	-2.64417	0.00818909	0.324599	PPAT	5471	phosphoribosyl pyrophosphate amidotransferase	protein_coding
ENSG00000174165	526.512	0.276023	0.104355	2.64505	0.00816798	0.324599	ZDHHC24	254359	zinc finger DHHC-type containing 24	protein_coding
ENSG00000261005	100.497	0.586111	0.221754	2.64307	0.00821578	0.324599				lincRNA
ENSG00000119969	14218.7	-0.12961	0.0490928	-2.64011	0.00828792	0.324651	HELLS	3070	helicase, lymphoid specific	protein_coding
ENSG00000152749	2887.26	-0.161321	0.0611183	-2.63948	0.00830338	0.324651	GPR180	160897	G protein-coupled receptor 180	protein_coding
ENSG00000160446	1346.95	0.194969	0.0737978	2.64193	0.00824349	0.324651	ZDHHC12	84885	zinc finger DHHC-type palmitoyltransferase 12	protein_coding
ENSG00000177200	7733.92	-0.131781	0.0499181	-2.63994	0.00829216	0.324651	CHD9	80205	chromodomain helicase DNA binding protein 9	protein_coding
ENSG00000082153	15291.7	-0.126798	0.0481317	-2.6344	0.00842862	0.328694	BZW1	9689	basic leucine zipper and W2 domains 1	protein_coding
ENSG00000075651	952.831	0.217818	0.0829426	2.62613	0.00863612	0.328696	PLD1	5337	phospholipase D1	protein_coding
ENSG00000099337	987.999	-0.218091	0.082878	-2.63147	0.00850153	0.328696	KCNK6	9424	potassium two pore domain channel subfamily K member 6	protein_coding
ENSG00000131149	6552.52	0.137387	0.0523094	2.62643	0.00862863	0.328696	GSE1	23199	Gse1 coiled-coil protein	protein_coding
ENSG00000134352	22330.7	-0.135323	0.0514192	-2.63176	0.00849432	0.328696	IL6ST	3572	interleukin 6 cytokine family signal transducer	protein_coding
ENSG00000143258	1605.64	0.183329	0.0698158	2.6259	0.00864192	0.328696	USP21	27005	ubiquitin specific peptidase 21	protein_coding
ENSG00000165416	16594.9	-0.124377	0.0473171	-2.62858	0.00857418	0.328696	SUGT1	10910	SGT1 homolog, MIS12 kinetochore complex assembly cochaperone	protein_coding
ENSG00000170190	1320.65	0.20497	0.0779299	2.63018	0.00853393	0.328696	SLC16A5	9121	solute carrier family 16 member 5	protein_coding
ENSG00000184985	117.419	-0.543706	0.206614	-2.63151	0.00850061	0.328696	SORCS2	57537	sortilin related VPS10 domain containing receptor 2	protein_coding
ENSG00000196369	668.107	0.249068	0.0948576	2.6257	0.00864701	0.328696	SRGAP2B	647135	SLIT-ROBO Rho GTPase activating protein 2B	pseudogene
ENSG00000198887	6043.83	-0.132894	0.0505763	-2.6276	0.00859885	0.328696	SMC5	23137	structural maintenance of chromosomes 5	protein_coding
ENSG00000099204	9190.52	0.128225	0.048867	2.62397	0.00869124	0.328977	ABLIM1	3983	actin binding LIM protein 1	protein_coding
ENSG00000131378	2141.02	-0.175755	0.0669877	-2.6237	0.00869813	0.328977	RFTN1	23180	raftlin, lipid raft linker 1	protein_coding
ENSG00000160767	2720.56	0.158988	0.0606701	2.62053	0.00877933	0.331216	ENTREP3	10712	endosomal transmembrane epsin interactor 3	protein_coding
ENSG00000102098	2366.13	0.163858	0.0626444	2.61569	0.00890464	0.331786	SCML2	10389	Scm polycomb group protein like 2	protein_coding
ENSG00000110427	63.1294	-0.732954	0.279972	-2.61795	0.00884586	0.331786	KIAA1549L	25758	KIAA1549 like	protein_coding
ENSG00000126860	67.575	-0.708223	0.270685	-2.61641	0.00888592	0.331786	EVI2A	2123	ecotropic viral integration site 2A	protein_coding
ENSG00000168263	84.825	-0.633327	0.242117	-2.61579	0.00890224	0.331786	KCNV2	169522	potassium voltage-gated channel modifier subfamily V member 2	protein_coding
ENSG00000261801	1696.31	-0.179914	0.068772	-2.6161	0.00889403	0.331786	LOXL1-AS1	100287616	LOXL1 antisense RNA 1	antisense
ENSG00000153214	3897.87	-0.148423	0.0567795	-2.61403	0.00894801	0.332579	TMEM87B	84910	transmembrane protein 87B	protein_coding
ENSG00000147251	1041.36	0.209798	0.0803139	2.61223	0.00899541	0.333517	DOCK11	139818	dedicator of cytokinesis 11	protein_coding
ENSG00000108344	11126.6	0.127375	0.048784	2.61099	0.00902792	0.3339	PSMD3	5709	proteasome 26S subunit, non-ATPase 3	protein_coding
ENSG00000187775	483.286	-0.310289	0.118976	-2.60799	0.0091075	0.336018	DNAH17	8632	dynein axonemal heavy chain 17	protein_coding
ENSG00000139651	2444.73	0.160981	0.0617542	2.60681	0.00913908	0.336359	ZNF740	283337	zinc finger protein 740	protein_coding
ENSG00000167083	111.67	-0.5509	0.211639	-2.60302	0.00924071	0.339269	GNGT2	2793	G protein subunit gamma transducin 2	protein_coding
ENSG00000100220	3811.61	0.149251	0.0574368	2.59852	0.00936272	0.341765	RTCB	51493	RNA 2',3'-cyclic phosphate and 5'-OH ligase	protein_coding
ENSG00000136715	11416.2	0.126424	0.0486622	2.598	0.00937681	0.341765	SAP130	79595	Sin3A associated protein 130	protein_coding
ENSG00000196290	1854.22	0.174194	0.0670245	2.59896	0.00935058	0.341765	NIF3L1	60491	NGG1 interacting factor 3 like 1	protein_coding
ENSG00000067533	5627.56	-0.133415	0.0513842	-2.59643	0.00941986	0.342505	RRP15	51018	ribosomal RNA processing 15 homolog	protein_coding
ENSG00000164307	13857.1	-0.142755	0.055089	-2.59134	0.00956021	0.346771	ERAP1	51752	endoplasmic reticulum aminopeptidase 1	protein_coding
ENSG00000164850	550.127	0.285823	0.110472	2.58729	0.00967328	0.350028	GPER1	2852	G protein-coupled estrogen receptor 1	protein_coding
ENSG00000110619	1794.25	0.174746	0.0675717	2.58608	0.0097075	0.350425	CARS1	833	cysteinyl-tRNA synthetase 1	protein_coding
ENSG00000113924	527.614	0.269247	0.104264	2.58235	0.00981306	0.353388	HGD	3081	homogentisate 1,2-dioxygenase	protein_coding
ENSG00000153982	203.772	0.408967	0.158488	2.58042	0.00986797	0.354517	GDPD1	284161	glycerophosphodiester phosphodiesterase domain containing 1	protein_coding
ENSG00000086232	14112.4	0.122959	0.0478054	2.57207	0.0101092	0.356994	EIF2AK1	27102	eukaryotic translation initiation factor 2 alpha kinase 1	protein_coding
ENSG00000096433	9993.59	-0.131707	0.0511906	-2.57287	0.0100859	0.356994	ITPR3	3710	inositol 1,4,5-trisphosphate receptor type 3	protein_coding
ENSG00000106688	721.393	0.236874	0.0920569	2.57312	0.0100785	0.356994	SLC1A1	6505	solute carrier family 1 member 1	protein_coding
ENSG00000124212	2263.94	-0.23371	0.0907956	-2.57403	0.0100523	0.356994	PTGIS	5740	prostaglandin I2 synthase	protein_coding
ENSG00000135973	483.221	0.278166	0.108174	2.57147	0.0101266	0.356994	GPR45	11250	G protein-coupled receptor 45	protein_coding
ENSG00000154767	796.865	0.228268	0.0886362	2.57534	0.0100143	0.356994	XPC	7508	XPC complex subunit, DNA damage recognition and repair factor	protein_coding
ENSG00000197467	80.3492	-0.654145	0.254104	-2.57432	0.0100438	0.356994	COL13A1	1305	collagen type XIII alpha 1 chain	protein_coding
ENSG00000238795	481.23	0.2785	0.108302	2.57151	0.0101257	0.356994	SCARNA12	677777	small Cajal body-specific RNA 12	snoRNA
ENSG00000169252	1686.6	-0.179897	0.0700178	-2.5693	0.0101904	0.358403	ADRB2	154	adrenoceptor beta 2	protein_coding
ENSG00000186432	9961.45	-0.131008	0.051015	-2.56803	0.010228	0.358885	KPNA4	3840	karyopherin subunit alpha 4	protein_coding
ENSG00000066933	3521.86	-0.146981	0.0573746	-2.56178	0.0104137	0.361776	MYO9A	4649	myosin IXA	protein_coding
ENSG00000087586	6293.35	0.133313	0.0520045	2.56349	0.0103626	0.361776	AURKA	6790	aurora kinase A	protein_coding
ENSG00000106823	52.6585	-0.78924	0.308246	-2.56042	0.0104546	0.361776	ECM2	1842	extracellular matrix protein 2	protein_coding
ENSG00000134243	13505.2	0.127221	0.0496443	2.56266	0.0103874	0.361776	SORT1	6272	sortilin 1	protein_coding
ENSG00000142507	6381.4	0.142816	0.0557656	2.561	0.0104372	0.361776	PSMB6	5694	proteasome 20S subunit beta 6	protein_coding
ENSG00000196419	18262.1	0.123995	0.0484183	2.5609	0.0104401	0.361776	XRCC6	2547	X-ray repair cross complementing 6	protein_coding
ENSG00000187605	5523.45	-0.131924	0.051597	-2.55682	0.0105633	0.364702	TET3	200424	tet methylcytosine dioxygenase 3	protein_coding
ENSG00000116095	5799.1	-0.134372	0.0525814	-2.5555	0.0106035	0.36525	PLEKHA3	65977	pleckstrin homology domain containing A3	protein_coding
ENSG00000124802	1913.43	-0.166404	0.0652132	-2.5517	0.01072	0.367777	EEF1E1	9521	eukaryotic translation elongation factor 1 epsilon 1	protein_coding
ENSG00000162402	10149.4	-0.119002	0.0466478	-2.55109	0.0107388	0.367777	USP24	23358	ubiquitin specific peptidase 24	protein_coding
ENSG00000175567	14438.2	0.12182	0.047759	2.55072	0.0107501	0.367777	UCP2	7351	uncoupling protein 2	protein_coding
ENSG00000083520	14021.3	-0.12189	0.0478559	-2.54702	0.0108647	0.370016	DIS3	22894	DIS3 homolog, exosome endoribonuclease and 3'-5' exoribonuclease	protein_coding
ENSG00000147573	216.677	-0.40172	0.157685	-2.54761	0.0108464	0.370016	TRIM55	84675	tripartite motif containing 55	protein_coding
ENSG00000189298	315.388	0.330197	0.129975	2.54047	0.0110704	0.376169	ZKSCAN3	80317	zinc finger with KRAB and SCAN domains 3	protein_coding
ENSG00000057935	1354.88	0.18673	0.0736632	2.53492	0.0112473	0.381319	MTA3	57504	metastasis associated 1 family member 3	protein_coding
ENSG00000100209	286.586	0.343467	0.135693	2.53121	0.0113671	0.384514	HSCB	150274	HscB mitochondrial iron-sulfur cluster cochaperone	protein_coding
ENSG00000180901	3149.33	0.150609	0.0595347	2.52976	0.011414	0.385236	KCTD2	23510	potassium channel tetramerization domain containing 2	protein_coding
ENSG00000134215	110.617	0.534611	0.21169	2.52545	0.0115552	0.389128	VAV3	10451	vav guanine nucleotide exchange factor 3	protein_coding
ENSG00000162688	4463.62	0.138118	0.0548193	2.5195	0.011752	0.394873	AGL	178	amylo-alpha-1, 6-glucosidase, 4-alpha-glucanotransferase	protein_coding
ENSG00000174669	333.202	0.319468	0.126984	2.51581	0.0118759	0.397262	SLC29A2	3177	solute carrier family 29 member 2	protein_coding
ENSG00000183023	1094.73	-0.202318	0.0803974	-2.51647	0.0118536	0.397262	SLC8A1	6546	solute carrier family 8 member A1	protein_coding
ENSG00000143469	2261.09	-0.162748	0.0647233	-2.51452	0.0119193	0.39783	SYT14	255928	synaptotagmin 14	protein_coding
ENSG00000109846	1049.12	0.201421	0.0802548	2.50977	0.012081	0.402335	CRYAB	1410	crystallin alpha B	protein_coding
ENSG00000074695	26998	-0.121607	0.0486666	-2.49877	0.0124625	0.413347	LMAN1	3998	lectin, mannose binding 1	protein_coding
ENSG00000173821	15911.5	-0.118636	0.0474801	-2.49865	0.0124666	0.413347	RNF213	57674	ring finger protein 213	protein_coding
ENSG00000133818	2878.73	-0.149659	0.0599272	-2.49735	0.0125124	0.413956	RRAS2	22800	RAS related 2	protein_coding
ENSG00000181222	40672.2	0.113698	0.0455515	2.49603	0.0125591	0.414587	POLR2A	5430	RNA polymerase II subunit A	protein_coding
ENSG00000070778	3685.74	-0.139165	0.055809	-2.49359	0.0126459	0.414726	PTPN21	11099	protein tyrosine phosphatase non-receptor type 21	protein_coding
ENSG00000143578	314.683	0.324393	0.130075	2.49388	0.0126354	0.414726	CREB3L4	148327	cAMP responsive element binding protein 3 like 4	protein_coding
ENSG00000171357	162.924	0.438834	0.175919	2.49453	0.0126125	0.414726	LURAP1	541468	leucine rich adaptor protein 1	protein_coding
ENSG00000136237	83.9423	0.602131	0.24167	2.49155	0.0127188	0.41579	RAPGEF5	9771	Rap guanine nucleotide exchange factor 5	protein_coding
ENSG00000162144	1310.28	0.185358	0.0744073	2.49113	0.0127336	0.41579	CYB561A3	220002	cytochrome b561 family member A3	protein_coding
ENSG00000156398	2365.53	0.156003	0.0627074	2.4878	0.0128537	0.418803	SFXN2	118980	sideroflexin 2	protein_coding
ENSG00000189337	3426	0.14191	0.0571036	2.48513	0.0129506	0.421048	KAZN	23254	kazrin, periplakin interacting protein	protein_coding
ENSG00000197557	891.479	0.213012	0.0858164	2.48218	0.0130581	0.422717	IFT70A	92104	intraflagellar transport 70A	protein_coding
ENSG00000255248	109.765	-0.575339	0.23175	-2.48259	0.0130433	0.422717	MIR100HG	399959	mir-100-let-7a-2-mir-125b-1 cluster host gene	sense_overlapping
ENSG00000106976	2831.82	0.149887	0.0605171	2.47677	0.0132578	0.425523	DNM1	1759	dynamin 1	protein_coding
ENSG00000111602	7095.73	0.126625	0.0510999	2.47798	0.0132127	0.425523	TIMELESS	8914	timeless circadian regulator	protein_coding
ENSG00000137460	596.125	0.263937	0.106563	2.47682	0.0132558	0.425523	FHDC1	85462	FH2 domain containing 1	protein_coding
ENSG00000181649	633.562	-0.254839	0.102877	-2.47713	0.0132443	0.425523	PHLDA2	7262	pleckstrin homology like domain family A member 2	protein_coding
ENSG00000105939	16304.9	-0.152101	0.0614322	-2.47592	0.0132892	0.425623	ZC3HAV1	56829	zinc finger CCCH-type containing, antiviral 1	protein_coding
ENSG00000182481	32657.2	0.112872	0.0457043	2.46961	0.013526	0.432286	KPNA2	3838	karyopherin subunit alpha 2	protein_coding
ENSG00000011201	104.949	-0.53766	0.217827	-2.46829	0.0135762	0.432415	ANOS1	3730	anosmin 1	protein_coding
ENSG00000198909	2695.11	0.150542	0.0609981	2.46799	0.0135875	0.432415	MAP3K3	4215	mitogen-activated protein kinase kinase kinase 3	protein_coding
ENSG00000113387	8492.36	-0.123302	0.0501026	-2.46099	0.0138554	0.439794	SUB1	10923	SUB1 regulator of transcription	protein_coding
ENSG00000150907	955.53	-0.20935	0.0851395	-2.4589	0.0139362	0.439794	FOXO1	2308	forkhead box O1	protein_coding
ENSG00000164933	8970.98	-0.129396	0.0526221	-2.45896	0.013934	0.439794	SLC25A32	81034	solute carrier family 25 member 32	protein_coding
ENSG00000179242	111.753	-0.526723	0.214138	-2.45974	0.013904	0.439794	CDH4	1002	cadherin 4	protein_coding
ENSG00000143437	5440.72	0.130251	0.053008	2.4572	0.0140023	0.440246	ARNT	405	aryl hydrocarbon receptor nuclear translocator	protein_coding
ENSG00000167880	2047.81	-0.160276	0.0652317	-2.45703	0.014009	0.440246	EVPL	2125	envoplakin	protein_coding
ENSG00000102226	6035.57	0.144572	0.0590457	2.44847	0.0143464	0.446191	USP11	8237	ubiquitin specific peptidase 11	protein_coding
ENSG00000135828	282.304	0.336816	0.137405	2.45127	0.0142354	0.446191	RNASEL	6041	ribonuclease L	protein_coding
ENSG00000143374	2118.86	0.156925	0.0640768	2.44901	0.0143249	0.446191	TARS2	80222	threonyl-tRNA synthetase 2, mitochondrial	protein_coding
ENSG00000181754	160.066	0.434302	0.177307	2.44943	0.0143082	0.446191	AMIGO1	57463	adhesion molecule with Ig like domain 1	protein_coding
ENSG00000185825	1818.24	0.178424	0.072837	2.44964	0.0142999	0.446191	BCAP31	10134	B cell receptor associated protein 31	protein_coding
ENSG00000134548	87.0991	0.581021	0.237379	2.44765	0.014379	0.446283	SPX	80763	spexin hormone	protein_coding
ENSG00000117877	1331.56	-0.206499	0.0844648	-2.4448	0.0144934	0.448907	POLR1G	10849	RNA polymerase I subunit G	protein_coding
ENSG00000109775	1257.82	0.184347	0.0754971	2.44178	0.014615	0.451746	UFSP2	55325	UFM1 specific peptidase 2	protein_coding
ENSG00000261934	276.404	-0.338087	0.138504	-2.441	0.0146467	0.451795	PCDHGA9	56107	protocadherin gamma subfamily A, 9	protein_coding
ENSG00000006114	5347.78	0.129578	0.0531616	2.43743	0.0147919	0.455342				protein_coding
ENSG00000013619	555.429	-0.252917	0.103858	-2.43523	0.0148823	0.45626	MAMLD1	10046	mastermind like domain containing 1	protein_coding
ENSG00000183092	46.4203	-0.793532	0.325855	-2.43523	0.0148822	0.45626	BEGAIN	57596	brain enriched guanylate kinase associated	protein_coding
ENSG00000197635	2542.34	0.15321	0.0629461	2.43399	0.0149334	0.456894	DPP4	1803	dipeptidyl peptidase 4	protein_coding
ENSG00000180881	285.519	0.330465	0.135813	2.43323	0.0149648	0.456928	CAPS2	84698	calcyphosine 2	protein_coding
ENSG00000151151	2542.84	-0.149966	0.0616651	-2.43195	0.0150179	0.457619	IPMK	253430	inositol polyphosphate multikinase	protein_coding
ENSG00000143322	15997.2	-0.115265	0.0474264	-2.43039	0.0150824	0.458659	ABL2	27	ABL proto-oncogene 2, non-receptor tyrosine kinase	protein_coding
ENSG00000204767	208.776	-0.4103	0.168879	-2.42955	0.0151178	0.458806	INSYN2B	100131897	inhibitory synaptic factor family member 2B	protein_coding
ENSG00000078070	1325.9	0.179929	0.0741531	2.42645	0.0152472	0.460875	MCCC1	56922	methylcrotonyl-CoA carboxylase subunit 1	protein_coding
ENSG00000172164	1694.42	0.179279	0.0738753	2.42678	0.0152336	0.460875	SNTB1	6641	syntrophin beta 1	protein_coding
ENSG00000103449	1058.56	0.199137	0.0821898	2.42289	0.0153974	0.46263	SALL1	6299	spalt like transcription factor 1	protein_coding
ENSG00000183248	174.19	0.492683	0.203314	2.42326	0.0153819	0.46263	PRR36	80164	proline rich 36	protein_coding
